# Supplementary material for: A de novo assembly of the newt transcriptome combined with proteomic validation identifies new protein families expressed during tissue regeneration
Source: Genome Biol. 2013 Feb 20;14(2):R16. doi: 10.1186/gb-2013-14-2-r16 (PMC4054090; doi:10.1186/gb-2013-14-2-r16)
Supplement: Additional file 1 — Performance of different assembly strategies. Performance comparison of four different assembly strategies comparing total number of transcripts, N50, transcripts >500 bp and transcripts >1,000 bp. [file gb-2013-14-2-r16-S1.XLSX]

## Sheet: Sheet1
name	# transcripts	N50	>500 bp	>1000 bp
Map and de novo	129474	776	60168	16225
Map and scaffold	118416	753	16585	12569
Pseudo reference based	151118	801	69626	20023
Individual pool	120922	975	44351	17848
