# Supplementary material for: A de novo assembly of the newt transcriptome combined with proteomic validation identifies new protein families expressed during tissue regeneration
Source: Genome Biol. 2013 Feb 20;14(2):R16. doi: 10.1186/gb-2013-14-2-r16 (PMC4054090; doi:10.1186/gb-2013-14-2-r16)
Supplement: Additional file 5 — All transcripts assigned to orthologues and corresponding length distribution with respect to the subject sequences. [file gb-2013-14-2-r16-S5.XLSX]

## Sheet: all-ORFS
QueryName	Blasthit	HitDescription	eValue	HspStart	HspLength	Length of ortholog	OrganismId	Diff	% diff
transcript92801	B0BM94	LOC100144996 protein OS=Xenopus tropicalis GN=mea1 PE=2 SV=1	1e-30	1	182	146	31	-36	124.658
transcript85957	Q28BK0	MYC associated factor X OS=Xenopus tropicalis GN=max PE=2 SV=1	3e-56	1	164	136	31	-28	120.588
transcript12375	A8WGZ9	Uncharacterized protein OS=Xenopus tropicalis GN=zfp36 PE=2 SV=1	3e-55	2	377	313	31	-64	120.447
transcript14351	Q5BKG8	Nucleolar and spindle-associated protein 1 OS=Xenopus tropicalis GN=nusap1 PE=2 SV=2	7e-88	1	585	500	31	-85	117
transcript9495	Q5M8L9	EF-hand domain family, member D2 OS=Xenopus tropicalis GN=efhd2 PE=2 SV=1	2e-59	1	236	202	31	-34	116.832
transcript7067	B4F6W7	Putative uncharacterized protein OS=Xenopus tropicalis GN=dbnl PE=2 SV=1	5e-120	1	502	437	31	-65	114.874
transcript11464	Q5I087	Uncharacterized protein OS=Xenopus tropicalis GN=zcchc9 PE=2 SV=1	5e-81	1	277	246	31	-31	112.602
transcript11416	Q566L7	Protein LSM14 homolog B OS=Xenopus tropicalis GN=lsm14b PE=2 SV=1	3e-109	1	423	382	31	-41	110.733
transcript13592	B2GUG4	Taf11 protein OS=Xenopus tropicalis GN=taf11 PE=2 SV=1	2e-54	6	201	182	31	-19	110.44
transcript25944	Q6DIG2	Translin-associated factor X OS=Xenopus tropicalis GN=tsnax PE=2 SV=1	3e-98	1	328	297	31	-31	110.438
transcript8686	Q28DK7	GATA zinc finger domain containing 2A OS=Xenopus tropicalis GN=gatad2a PE=2 SV=1	4e-170	1	608	551	31	-57	110.345
transcript11017	Q28G98	Eukaryotic translation elongation factor 1 delta (Guanine nucleotide exchange protein) OS=Xenopus tropicalis GN=eef1d PE=2 SV=1	3e-89	1	306	278	31	-28	110.072
transcript16839	Q28FL3	RNA binding motif protein, X-linked 2 OS=Xenopus tropicalis GN=rbmx2 PE=2 SV=1	6e-62	1	295	269	31	-26	109.665
transcript75320	Q0VA33	Filamin-binding LIM protein-1 OS=Xenopus tropicalis GN=fblim1 PE=2 SV=1	7e-98	1	417	381	31	-36	109.449
transcript17966	Q6NTF1	Cellular tumor antigen p53 OS=Xenopus tropicalis GN=tp53 PE=2 SV=1	1e-110	12	396	362	31	-34	109.392
transcript20044	A4IH39	Usf1 protein OS=Xenopus tropicalis GN=usf1 PE=2 SV=1	5e-125	1	338	309	31	-29	109.385
transcript32992	Q5M8E6	Methyltransferase-like protein 2 OS=Xenopus tropicalis GN=mettl2 PE=2 SV=1	2e-136	3	365	337	31	-28	108.309
transcript80263	Q28E99	Eif4h protein OS=Xenopus tropicalis GN=eif4h PE=2 SV=1	4e-60	1	272	252	31	-20	107.937
transcript78769	B1H1K0	LOC100145371 protein OS=Xenopus tropicalis GN=cast PE=2 SV=1	5e-134	5	1003	931	31	-72	107.734
transcript17626	Q28GL6	Probable RNA polymerase II nuclear localization protein SLC7A6OS OS=Xenopus tropicalis GN=slc7a6os PE=2 SV=1	4e-53	4	338	314	31	-24	107.643
transcript82493	Q688C4	DNA-binding protein inhibitor ID-3 OS=Xenopus tropicalis GN=id3 PE=3 SV=1	8e-40	1	127	118	31	-9	107.627
transcript17125	Q28HM3	Syndecan OS=Xenopus tropicalis GN=sdc2 PE=2 SV=1	8e-29	1	204	190	31	-14	107.368
transcript10493	B1WB15	Splicing factor 4 OS=Xenopus tropicalis GN=sf4 PE=2 SV=1	4e-153	11	660	617	31	-43	106.969
transcript29037	Q6P8B3	Speckle-type POZ protein OS=Xenopus tropicalis GN=spop PE=2 SV=1	0	1	398	374	31	-24	106.417
transcript93292	A4IHP7	LOC100124876 protein OS=Xenopus tropicalis GN=rnaseh1 PE=2 SV=1	2e-93	15	318	299	31	-19	106.355
transcript10854	Q6P4W5	Guanine nucleotide-binding protein-like 3 OS=Xenopus tropicalis GN=gnl3 PE=2 SV=2	6e-97	1	581	548	31	-33	106.022
transcript4904	Q6P363	Heterogeneous nuclear ribonucleoprotein K OS=Xenopus tropicalis GN=hnrnpk PE=2 SV=1	3e-151	1	423	399	31	-24	106.015
transcript16203	B2GUE2	Leucine-rich repeat flightless-interacting protein 2 OS=Xenopus tropicalis GN=lrrfip2 PE=2 SV=1	2e-159	1	428	404	31	-24	105.941
transcript14696	Q07G77	Uncharacterized protein OS=Xenopus tropicalis GN=zfand6 PE=2 SV=1	3e-53	1	215	203	31	-12	105.911
transcript18181	B2RYY5	Putative uncharacterized protein OS=Xenopus tropicalis PE=2 SV=1	9e-138	1	453	428	31	-25	105.841
transcript15857	B1H2E5	LOC100145404 protein OS=Xenopus tropicalis GN=LOC100145404 PE=4 SV=1	1e-27	2	110	104	31	-6	105.769
transcript44219	Q5M8D9	Novel protein similar to suppressor of cytokine signaling 1 OS=Xenopus tropicalis GN=socs1 PE=2 SV=1	2e-67	1	223	211	31	-12	105.687
transcript9289	Q5FVB3	MGC97639 protein OS=Xenopus tropicalis GN=MGC97639 PE=2 SV=1	0	1	517	490	31	-27	105.51
transcript6910	Q28IV0	Yamaguchi sarcoma viral (V-yes-1) oncogene homolog OS=Xenopus tropicalis GN=lyn PE=2 SV=1	0	1	513	488	31	-25	105.123
transcript22212	Q28E38	Golgi associated, gamma adaptin ear containing, ARF binding protein 1 OS=Xenopus tropicalis GN=gga1 PE=2 SV=1	0	10	654	624	31	-30	104.808
transcript84845	Q28D87	Potassium channel tetramerisation domain containing 5 OS=Xenopus tropicalis GN=kctd5 PE=2 SV=1	1e-110	1	226	216	31	-10	104.63
transcript17872	Q28FQ5	Tyrosyl-DNA phosphodiesterase 2 OS=Xenopus tropicalis GN=tdp2 PE=2 SV=2	2e-134	4	390	373	31	-17	104.558
transcript7156	Q28IH0	Elongation of very long chain fatty acids (FEN1/Elo2, SUR4/Elo3, yeast)-like 1 OS=Xenopus tropicalis GN=elovl1 PE=2 SV=1	1e-145	1	303	290	31	-13	104.483
transcript32288	Q28IP2	UDP-Gal:betaGlcNAc beta 1,4-galactosyltransferase, polypeptide 1 OS=Xenopus tropicalis GN=b4galt1.2 PE=2 SV=1	1e-127	28	378	362	31	-16	104.42
transcript20373	B3DM34	LOC100170598 protein (Fragment) OS=Xenopus tropicalis GN=LOC100170598 PE=2 SV=1	3e-31	3	652	625	31	-27	104.32
transcript84445	A4IIM2	CUGBP Elav-like family member 2 OS=Xenopus tropicalis GN=celf2 PE=2 SV=1	0	1	535	513	31	-22	104.288
transcript10219	A8E5R3	Putative uncharacterized protein LOC549342 OS=Xenopus tropicalis GN=dnajb14 PE=2 SV=1	5e-121	2	391	375	31	-16	104.267
transcript92654	B1H2P0	LOC100145451 protein OS=Xenopus tropicalis GN=dnaja3 PE=2 SV=1	4e-139	1	476	457	31	-19	104.158
transcript16546	B2GUQ0	Hnrpll protein OS=Xenopus tropicalis GN=hnrpll PE=2 SV=1	0	14	553	531	31	-22	104.143
transcript89322	Q08D15	LOC779578 protein (Fragment) OS=Xenopus tropicalis GN=LOC779578 PE=2 SV=1	1e-89	13	479	460	31	-19	104.13
transcript21866	Q6P4W0	BRISC complex subunit Abro1 OS=Xenopus tropicalis GN=fam175b PE=2 SV=2	1e-121	1	406	390	31	-16	104.103
transcript17471	Q0IHY7	Ribonucleoprotein, PTB-binding 2 OS=Xenopus tropicalis GN=raver2 PE=2 SV=1	1e-146	12	666	640	31	-26	104.062
transcript11691	A4IHE3	Cell division cycle 25 homolog A OS=Xenopus tropicalis GN=cdc25a PE=2 SV=1	1e-142	1	548	527	31	-21	103.985
transcript79798	Q6NVN9	U2 small nuclear ribonucleoprotein auxiliary factor (U2AF) 2 OS=Xenopus tropicalis GN=u2af2 PE=2 SV=1	0	1	474	456	31	-18	103.947
transcript5399	A8E5S5	Lgals9 protein (Fragment) OS=Xenopus tropicalis GN=lgals9 PE=2 SV=1	1e-87	2	348	335	31	-13	103.881
transcript85443	Q5CZZ6	T-cell, immune regulator 1, ATPase, H+ transporting, lysosomal V0 protein A3 OS=Xenopus tropicalis GN=tcirg1 PE=2 SV=1	0	1	854	823	31	-31	103.767
transcript11597	Q5BJ46	GrpE protein homolog OS=Xenopus tropicalis GN=grpel1 PE=2 SV=1	1e-84	1	224	216	31	-8	103.704
transcript43042	Q6DJ26	RAD9 homolog A (S. pombe) OS=Xenopus tropicalis GN=rad9a PE=2 SV=1	1e-107	5	393	379	31	-14	103.694
transcript5258	Q6GL57	Interleukin enhancer-binding factor 3 OS=Xenopus tropicalis GN=ilf3 PE=2 SV=1	0	2	723	698	31	-25	103.582
transcript5250	Q6P4L3	RNA binding motif protein 4 [ OS=Xenopus tropicalis GN=rbm4b PE=2 SV=1	6e-89	1	350	338	31	-12	103.55
transcript10115	Q66KD2	LIM and SH3 protein 1 OS=Xenopus tropicalis GN=lasp1 PE=2 SV=1	3e-117	1	267	258	31	-9	103.488
transcript21166	Q5FW21	MGC107878 protein OS=Xenopus tropicalis GN=f10 PE=2 SV=1	1e-173	2	480	464	31	-16	103.448
transcript16395	A4IIC4	LOC100124980 protein OS=Xenopus tropicalis GN=hs1bp3 PE=2 SV=1	5e-82	1	398	385	31	-13	103.377
transcript21599	B1WB02	LOC100145733 protein OS=Xenopus tropicalis GN=smoc1 PE=2 SV=1	0	4	446	432	31	-14	103.241
transcript14797	Q6DIV1	Zinc finger protein 384 OS=Xenopus tropicalis GN=znf384 PE=2 SV=1	1e-176	1	447	433	31	-14	103.233
transcript10528	A4IHR0	Anamorsin OS=Xenopus tropicalis GN=ciapin1 PE=2 SV=2	3e-73	1	323	313	31	-10	103.195
transcript12414	Q28C35	NFKB repressing factor OS=Xenopus tropicalis GN=nkrf PE=2 SV=1	0	16	816	791	31	-25	103.161
transcript23089	Q6DII5	TAF7 RNA polymerase II, TATA box binding protein (TBP)-associated factor, 55kDa OS=Xenopus tropicalis GN=taf7 PE=2 SV=1	2e-116	5	360	349	31	-11	103.152
transcript9861	Q505H7	Protein IWS1 homolog OS=Xenopus tropicalis GN=iws1 PE=2 SV=1	0	1	937	909	31	-28	103.08
transcript8463	Q6DJQ7	RAN binding protein 3 OS=Xenopus tropicalis GN=ranbp3 PE=2 SV=1	4e-168	1	538	522	31	-16	103.065
transcript32805	A4IGK0	Putative uncharacterized protein OS=Xenopus tropicalis GN=zmat5 PE=2 SV=1	4e-52	1	170	165	31	-5	103.03
transcript10508	Q28DF1	Homocysteine-responsive endoplasmic reticulum-resident ubiquitin-like domain member 2 protein OS=Xenopus tropicalis GN=herpud2 PE=2 SV=1	1e-95	1	411	399	31	-12	103.008
transcript10433	Q6DIY7	Interferon regulatory factor 1 OS=Xenopus tropicalis GN=irf1 PE=2 SV=1	8e-78	1	311	302	31	-9	102.98
transcript36160	Q6P300	Regulator of G-protein signaling 4 OS=Xenopus tropicalis GN=rgs4 PE=2 SV=1	4e-76	1	211	205	31	-6	102.927
transcript19882	Q0VFJ0	Ring finger protein 166 OS=Xenopus tropicalis GN=rnf166 PE=2 SV=1	7e-118	1	248	241	31	-7	102.905
transcript10615	Q68FB5	Nuclear factor (Erythroid-derived 2)-like 2 OS=Xenopus tropicalis GN=nfe2l2 PE=2 SV=1	3e-122	1	606	589	31	-17	102.886
transcript83200	Q5M8H4	Proteasome (Prosome, macropain) 28 subunit, alpha OS=Xenopus tropicalis GN=psme1 PE=2 SV=1	4e-74	1	251	244	31	-7	102.869
transcript10689	Q6NX19	Guanine nucleotide binding protein-like 2 (Nucleolar) OS=Xenopus tropicalis GN=gnl2 PE=2 SV=1	0	1	724	704	31	-20	102.841
transcript7366	Q28HP4	Deoxyhypusine synthase OS=Xenopus tropicalis GN=dhps PE=2 SV=1	2e-153	7	366	356	31	-10	102.809
transcript9146	Q66KA8	Stathmin OS=Xenopus tropicalis GN=stmn1 PE=2 SV=1	4e-41	1	149	145	31	-4	102.759
transcript11665	B0JZS9	G kinase anchoring protein 1 OS=Xenopus tropicalis GN=gkap1 PE=2 SV=1	9e-104	1	373	363	31	-10	102.755
transcript12296	Q6DIF0	MGC89596 protein OS=Xenopus tropicalis GN=isg20l2 PE=2 SV=1	6e-88	1	376	366	31	-10	102.732
transcript9094	Q0V9P1	Histamine N-methyltransferase OS=Xenopus tropicalis GN=hnmt PE=2 SV=1	6e-49	1	301	293	31	-8	102.73
transcript82871	B3DLX5	LOC100170564 protein OS=Xenopus tropicalis GN=arfgap1 PE=2 SV=1	1e-160	1	415	404	31	-11	102.723
transcript21582	Q5BL57	Akirin-1 OS=Xenopus tropicalis GN=akirin1 PE=2 SV=1	3e-79	1	191	186	31	-5	102.688
transcript91515	Q6AZL3	Acyl carrier protein OS=Xenopus tropicalis GN=ndufab1 PE=2 SV=1	1e-49	1	153	149	31	-4	102.685
transcript21559	Q0V9E9	N-lysine methyltransferase SETD8 OS=Xenopus tropicalis GN=setd8 PE=2 SV=1	8e-120	4	345	336	31	-9	102.679
transcript86878	A9JTQ3	LOC100127821 protein OS=Xenopus tropicalis GN=cnot2 PE=2 SV=1	0	1	535	522	31	-13	102.49
transcript20092	Q6P8F6	Clathrin, light chain (Lca) OS=Xenopus tropicalis GN=clta PE=2 SV=1	2e-89	1	208	203	31	-5	102.463
transcript11212	Q6P886	Lariat debranching enzyme OS=Xenopus tropicalis GN=dbr1 PE=2 SV=1	0	1	547	534	31	-13	102.434
transcript21974	Q5BL55	MGC69514 protein OS=Xenopus tropicalis GN=emp2 PE=2 SV=1	4e-59	1	169	165	31	-4	102.424
transcript56276	Q66JB7	RNA binding protein fox-1 homolog 2 OS=Xenopus tropicalis GN=rbfox2 PE=2 SV=1	8e-126	1	389	380	31	-9	102.368
transcript19912	Q66KM5	CTD small phosphatase-like protein 2 OS=Xenopus tropicalis GN=ctdspl2 PE=2 SV=1	0	1	477	466	31	-11	102.361
transcript13730	Q0IIU1	Putative uncharacterized protein MGC147194 OS=Xenopus tropicalis GN=ndufs7 PE=2 SV=1	3e-87	1	222	217	31	-5	102.304
transcript8365	A9UM40	LOC733969 protein OS=Xenopus tropicalis GN=LOC733969 PE=2 SV=1	0	1	817	799	31	-18	102.253
transcript34774	Q5M8K1	RAB32, member RAS oncogene family OS=Xenopus tropicalis GN=rab32 PE=2 SV=1	5e-99	1	228	223	31	-5	102.242
transcript60276	B0JYZ3	LOC100145131 protein OS=Xenopus tropicalis GN=LOC100145131 PE=2 SV=1	2e-70	6	232	227	31	-5	102.203
transcript76937	Q501R6	Fibronectin 1 OS=Xenopus tropicalis GN=fn1 PE=2 SV=1	0	9	2529	2475	31	-54	102.182
transcript8618	Q5FVC1	MGC97489 protein OS=Xenopus tropicalis GN=gspt1 PE=2 SV=1	0	4	570	558	31	-12	102.151
transcript12600	Q6DK91	Eukaryotic translation initiation factor 3 subunit M OS=Xenopus tropicalis GN=eif3m PE=2 SV=1	0	1	382	374	31	-8	102.139
transcript86920	A4QNE5	Fxyd6 protein OS=Xenopus tropicalis GN=fxyd6 PE=4 SV=1	3e-36	1	96	94	31	-2	102.128
transcript6235	A4QNC9	Hnrpl protein OS=Xenopus tropicalis GN=hnrnpl PE=2 SV=1	0	5	549	538	31	-11	102.045
transcript10106	B1WAR6	DEAD (Asp-Glu-Ala-Asp) box polypeptide 18 OS=Xenopus tropicalis GN=ddx18 PE=2 SV=1	0	1	653	640	31	-13	102.031
transcript97267	Q6DJC0	Suppressor of cytokine signaling 3 OS=Xenopus tropicalis GN=socs3 PE=2 SV=1	2e-84	1	203	199	31	-4	102.01
transcript83997	Q6P4L8	Putative uncharacterized protein MGC75872 OS=Xenopus tropicalis GN=MGC75872 PE=2 SV=1	9e-72	1	203	199	31	-4	102.01
transcript22868	Q28CC5	Actin-related protein 2/3 complex subunit 5 OS=Xenopus tropicalis GN=arpc5l PE=2 SV=1	3e-54	1	155	152	31	-3	101.974
transcript19662	A9JRI7	Gak protein OS=Xenopus tropicalis GN=gak PE=2 SV=1	0	9	1348	1322	31	-26	101.967
transcript27085	A9UL74	Synaptosomal-associated protein OS=Xenopus tropicalis GN=snap23 PE=2 SV=1	2e-78	1	209	205	31	-4	101.951
transcript17040	B4F738	Uncharacterized protein OS=Xenopus tropicalis GN=zmynd11 PE=2 SV=1	0	4	634	622	31	-12	101.929
transcript27670	Q28G30	Vesicle-associated membrane protein 8 OS=Xenopus tropicalis GN=vamp8 PE=4 SV=1	8e-30	1	109	107	31	-2	101.869
transcript14067	Q0V9I9	O-sialoglycoprotein endopeptidase OS=Xenopus tropicalis GN=osgep PE=2 SV=1	1e-164	1	341	335	31	-6	101.791
transcript18185	Q0IJ35	FERM domain-containing protein 8 OS=Xenopus tropicalis GN=frmd8 PE=2 SV=1	3e-180	1	458	450	31	-8	101.778
transcript29740	Q6P1V1	UPF0444 transmembrane protein C12orf23 homolog OS=Xenopus tropicalis PE=3 SV=1	4e-32	1	116	114	31	-2	101.754
transcript8692	Q499C5	Neutrophil cytosolic factor 2 OS=Xenopus tropicalis GN=ncf2 PE=2 SV=1	3e-129	1	532	523	31	-9	101.721
transcript13141	B1H1E4	E3 ubiquitin-protein ligase arih1 OS=Xenopus tropicalis GN=arih1 PE=2 SV=1	0	1	538	529	31	-9	101.701
transcript9844	Q0P4U0	Putative uncharacterized protein MGC145883 OS=Xenopus tropicalis GN=dedd2 PE=2 SV=1	2e-57	1	242	238	31	-4	101.681
transcript5658	Q6DFR4	Col18a1-prov protein OS=Xenopus tropicalis GN=col18a1-prov PE=2 SV=1	0	31	1332	1310	31	-22	101.679
transcript22538	Q6PBF7	Transmembrane protein 85 OS=Xenopus tropicalis GN=tmem85 PE=2 SV=1	3e-80	1	183	180	31	-3	101.667
transcript14989	Q28DQ4	Dcp2 decapping enzyme homolog (S. cerevisiae) OS=Xenopus tropicalis GN=dcp2 PE=2 SV=1	6e-171	1	429	422	31	-7	101.659
transcript22072	Q6DFS3	MGC79558 protein OS=Xenopus tropicalis GN=trmt61a PE=2 SV=1	7e-121	1	308	303	31	-5	101.65
transcript10940	Q28BW4	Proteasome subunit beta type OS=Xenopus tropicalis GN=psmb4 PE=2 SV=1	1e-118	1	247	243	31	-4	101.646
transcript10471	Q5BKI4	Prdx3 protein OS=Xenopus tropicalis GN=prdx3 PE=2 SV=1	6e-109	2	247	243	31	-4	101.646
transcript9341	Q28DM7	Putative uncharacterized protein LOC549606 OS=Xenopus tropicalis GN=rhou PE=2 SV=1	1e-96	1	247	243	31	-4	101.646
transcript22486	Q5BJ58	PHD finger protein 10 OS=Xenopus tropicalis GN=phf10 PE=2 SV=1	0	1	437	430	31	-7	101.628
transcript21328	Q0IHY6	Myocyte enhancer factor 2D OS=Xenopus tropicalis GN=mef2d PE=2 SV=1	0	1	504	496	31	-8	101.613
transcript26112	Q28FD8	Tyrosylprotein sulfotransferase 2 OS=Xenopus tropicalis GN=tpst2 PE=2 SV=1	4e-139	1	383	377	31	-6	101.592
transcript18744	Q28ID9	Nucleoporin 50kDa OS=Xenopus tropicalis GN=nup50 PE=2 SV=1	3e-120	1	456	449	31	-7	101.559
transcript86283	Q6NVL8	Lysyl-tRNA synthetase OS=Xenopus tropicalis GN=kars PE=2 SV=1	0	1	587	578	31	-9	101.557
transcript27621	Q6DIP1	Histone chaperone asf1b OS=Xenopus tropicalis GN=asf1b PE=2 SV=1	4e-94	1	203	200	31	-3	101.5
transcript9168	B2GU97	LOC100158533 protein OS=Xenopus tropicalis GN=acsbg2 PE=2 SV=1	0	1	752	741	31	-11	101.484
transcript14156	Q6DF22	Aminolevulinate, delta-, synthase 2 OS=Xenopus tropicalis GN=alas2 PE=2 SV=1	0	1	617	608	31	-9	101.48
transcript9599	Q6NVM4	Adenylyl cyclase-associated protein OS=Xenopus tropicalis GN=cap1 PE=2 SV=1	0	2	482	475	31	-7	101.474
transcript10536	B3DLT3	Profilin OS=Xenopus tropicalis GN=pfn2 PE=2 SV=1	2e-66	1	142	140	31	-2	101.429
transcript19124	A4IGM9	Aurora kinase B OS=Xenopus tropicalis GN=aurkb PE=2 SV=1	5e-150	1	365	360	31	-5	101.389
transcript18443	Q0VFD6	Mitotic-spindle organizing protein 1 OS=Xenopus tropicalis GN=mzt1 PE=3 SV=1	2e-23	1	73	72	31	-1	101.389
transcript22794	Q6P867	CDC20 cell division cycle 20 homolog (S. cerevisiae) OS=Xenopus tropicalis GN=cdc20 PE=2 SV=1	0	1	514	507	31	-7	101.381
transcript9819	Q28DQ9	Novel protein similar to human C-terminal binding protein 1 (Ctbp1) OS=Xenopus tropicalis GN=TGas101o12.1-001 PE=2 SV=1	0	1	443	437	31	-6	101.373
transcript98230	Q28IA9	Sorting nexin 7 OS=Xenopus tropicalis GN=snx7 PE=2 SV=1	6e-154	4	447	441	31	-6	101.361
transcript13165	B1H198	Ptpn6 protein OS=Xenopus tropicalis GN=ptpn6 PE=2 SV=1	0	1	597	589	31	-8	101.358
transcript10245	Q6P4Y4	BCL2-associated X protein OS=Xenopus tropicalis GN=bax PE=2 SV=1	9e-66	1	224	221	31	-3	101.357
transcript28206	Q3SA47	T-box transcription factor TBX5 OS=Xenopus tropicalis GN=tbx5 PE=2 SV=1	0	1	526	519	31	-7	101.349
transcript12301	B0JZH5	Hmgcs1 protein OS=Xenopus tropicalis GN=hmgcs1 PE=2 SV=1	0	1	527	520	31	-7	101.346
transcript25285	Q6P355	Succinate dehydrogenase [ubiquinone] cytochrome b small subunit, mitochondrial OS=Xenopus tropicalis GN=sdhd PE=2 SV=1	3e-33	1	154	152	31	-2	101.316
transcript14246	B1H1Z7	Lamp2 protein OS=Xenopus tropicalis GN=lamp2 PE=2 SV=1	2e-92	2	393	388	31	-5	101.289
transcript10751	B1WAY7	LOC733807 protein OS=Xenopus tropicalis GN=rcn2 PE=2 SV=1	8e-135	4	317	313	31	-4	101.278
transcript39163	Q6PBC7	Inhibitor of growth family, member 5 OS=Xenopus tropicalis GN=ing5 PE=2 SV=1	3e-77	7	239	236	31	-3	101.271
transcript79383	Q5BL67	Putative uncharacterized protein LOC549800 OS=Xenopus tropicalis GN=g3bp1 PE=2 SV=1	9e-151	1	480	474	31	-6	101.266
transcript5167	Q6P351	CD81 antigen (Target of antiproliferative antibody 1) OS=Xenopus tropicalis GN=cd81 PE=2 SV=1	1e-88	1	240	237	31	-3	101.266
transcript7753	B0BM33	LOC100135171 protein (Fragment) OS=Xenopus tropicalis GN=LOC100135171 PE=2 SV=1	8e-87	4	412	407	31	-5	101.229
transcript84501	Q6P614	Serine (Or cysteine) proteinase inhibitor, clade F, member 1 OS=Xenopus tropicalis GN=serpinf1 PE=2 SV=1	2e-122	1	414	409	31	-5	101.222
transcript13265	B4F6S2	Putative uncharacterized protein OS=Xenopus tropicalis PE=2 SV=1	0	1	415	410	31	-5	101.22
transcript11751	Q6NY13	Sjogren syndrome antigen B (Autoantigen La) OS=Xenopus tropicalis GN=ssb PE=2 SV=1	5e-111	1	431	426	31	-5	101.174
transcript19293	A4IIH7	Signal recognition particle 9 kDa protein OS=Xenopus tropicalis GN=srp9 PE=3 SV=1	4e-40	1	87	86	31	-1	101.163
transcript3982	B3DL59	LOC100170459 protein OS=Xenopus tropicalis GN=ncstn PE=2 SV=1	0	1	710	702	31	-8	101.14
transcript83020	Q6DFR0	Toll-interacting protein OS=Xenopus tropicalis GN=tollip PE=2 SV=1	9e-115	1	272	269	31	-3	101.115
transcript12512	Q28IY4	Adenosine kinase OS=Xenopus tropicalis GN=adk PE=2 SV=1	7e-173	1	365	361	31	-4	101.108
transcript92027	A9ULB1	LOC100135176 protein OS=Xenopus tropicalis GN=LOC100135176 PE=2 SV=1	2e-48	1	185	183	31	-2	101.093
transcript9675	B1WAT6	Rps6ka1 protein OS=Xenopus tropicalis GN=rps6ka1 PE=2 SV=1	0	1	741	733	31	-8	101.091
transcript16285	B5DEW7	Putative uncharacterized protein OS=Xenopus tropicalis GN=larp4 PE=2 SV=1	0	1	742	734	31	-8	101.09
transcript13183	Q6P2W0	NADH dehydrogenase (Ubiquinone) Fe-S protein 2, 49kDa (NADH-coenzyme Q reductase) OS=Xenopus tropicalis GN=ndufs2 PE=2 SV=1	0	1	464	459	31	-5	101.089
transcript16763	A4QNB2	LOC100125128 protein OS=Xenopus tropicalis GN=mrpl46 PE=2 SV=1	5e-83	1	281	278	31	-3	101.079
transcript29942	Q28IV4	RIO kinase 2 (Yeast) OS=Xenopus tropicalis GN=riok2 PE=2 SV=1	0	1	564	558	31	-6	101.075
transcript10693	Q6P3P1	Tax1-binding protein 1 homolog OS=Xenopus tropicalis GN=tax1bp1 PE=2 SV=1	0	1	850	841	31	-9	101.07
transcript16814	Q5M7N4	N-acetylglucosamine-1-phosphotransferase, gamma subunit OS=Xenopus tropicalis GN=gnptg PE=2 SV=1	7e-110	1	284	281	31	-3	101.068
transcript25776	Q68FA0	Copeb protein OS=Xenopus tropicalis GN=klf6 PE=2 SV=1	3e-115	1	286	283	31	-3	101.06
transcript22427	Q6DJ61	MGC88991 protein OS=Xenopus tropicalis GN=nudt19 PE=2 SV=1	2e-120	1	384	380	31	-4	101.053
transcript18586	Q0V9F0	Peptidase (Mitochondrial processing) beta OS=Xenopus tropicalis GN=pmpcb PE=2 SV=1	0	1	484	479	31	-5	101.044
transcript17851	Q28BN8	Translocase of inner mitochondrial membrane 13 homolog (Yeast) OS=Xenopus tropicalis GN=timm13 PE=4 SV=1	4e-44	1	97	96	31	-1	101.042
transcript12739	Q68EP1	Ribonucleotide reductase M2 polypeptide OS=Xenopus tropicalis GN=rrm2.2 PE=2 SV=1	0	1	390	386	31	-4	101.036
transcript12955	Q6DK70	Calcium binding protein P22 OS=Xenopus tropicalis GN=chp PE=2 SV=1	2e-97	1	195	193	31	-2	101.036
transcript90919	B4F6Z1	Ssbp3 protein OS=Xenopus tropicalis GN=ssbp3 PE=2 SV=1	2e-104	1	395	391	31	-4	101.023
transcript26880	Q0V9N6	Sterol-C4-methyl oxidase-like OS=Xenopus tropicalis GN=sc4mol PE=2 SV=1	5e-159	1	297	294	31	-3	101.02
transcript16214	Q6P4M2	Single stranded DNA binding protein 3 OS=Xenopus tropicalis GN=ssbp3 PE=2 SV=1	1e-113	1	396	392	31	-4	101.02
transcript26434	B7ZSP5	Acylphosphatase OS=Xenopus tropicalis GN=acyp1 PE=3 SV=1	8e-35	1	99	98	31	-1	101.02
transcript7310	Q28DN7	Thyrotrophic embryonic factor OS=Xenopus tropicalis GN=tef PE=2 SV=1	3e-87	1	299	296	31	-3	101.014
transcript25391	Q6P2Z8	Tumor susceptibility gene 101 OS=Xenopus tropicalis GN=tsg101 PE=2 SV=1	6e-180	1	399	395	31	-4	101.013
transcript78780	Q6DIE2	Nuclear cap-binding protein subunit 1 OS=Xenopus tropicalis GN=ncbp1 PE=2 SV=1	0	1	799	791	31	-8	101.011
transcript16475	Q6P818	Mitochondrial carrier homolog 2 OS=Xenopus tropicalis GN=mtch2 PE=2 SV=1	3e-128	1	301	298	31	-3	101.007
transcript3627	Q6NX25	Integral membrane protein 1 OS=Xenopus tropicalis GN=stt3a PE=2 SV=1	0	16	712	705	31	-7	100.993
transcript10982	B5DFQ1	Putative uncharacterized protein OS=Xenopus tropicalis GN=nploc4 PE=2 SV=1	0	1	616	610	31	-6	100.984
transcript92283	A4IH47	LOC100124794 protein OS=Xenopus tropicalis GN=mxd4 PE=2 SV=1	2e-84	1	206	204	31	-2	100.98
transcript74634	Q28F51	TAR DNA-binding protein 43 OS=Xenopus tropicalis GN=tardbp PE=2 SV=1	8e-153	1	413	409	31	-4	100.978
transcript9253	Q6NZH4	Lissencephaly-1 homolog OS=Xenopus tropicalis GN=pafah1b1 PE=2 SV=3	0	1	414	410	31	-4	100.976
transcript14193	Q6DES5	MGC89771 protein OS=Xenopus tropicalis GN=fam18b1 PE=2 SV=1	7e-91	1	207	205	31	-2	100.976
transcript7523	Q5BL42	Heat shock protein 90kDa alpha (Cytosolic), class B member 1 OS=Xenopus tropicalis GN=hsp90ab1 PE=2 SV=1	0	1	730	723	31	-7	100.968
transcript6021	A0JM28	Putative uncharacterized protein MGC146056 OS=Xenopus tropicalis GN=crip2 PE=2 SV=1	5e-103	1	211	209	31	-2	100.957
transcript16836	Q0IHT9	ELK3, ETS-domain protein (SRF accessory protein 2) OS=Xenopus tropicalis GN=elk3 PE=2 SV=1	7e-124	1	425	421	31	-4	100.95
transcript12971	Q6P8E0	Suppressor of cytokine signaling 3 OS=Xenopus tropicalis GN=socs3 PE=2 SV=1	4e-79	1	213	211	31	-2	100.948
transcript15117	Q6DEX6	Uncharacterized protein OS=Xenopus tropicalis GN=znf330 PE=2 SV=1	3e-149	1	320	317	31	-3	100.946
transcript17606	B0JZ04	LOC100145138 protein OS=Xenopus tropicalis GN=hat1 PE=2 SV=1	0	9	430	426	31	-4	100.939
transcript21505	Q0VFM0	Zinc finger protein-like 1 OS=Xenopus tropicalis GN=zfpl1 PE=2 SV=1	3e-95	1	323	320	31	-3	100.938
transcript20789	Q6P350	Actin-like 6A OS=Xenopus tropicalis GN=actl6a PE=2 SV=1	0	1	433	429	31	-4	100.932
transcript4759	Q0P4R9	Discoidin domain receptor family, member 2 OS=Xenopus tropicalis GN=ddr2 PE=2 SV=1	0	1	887	879	31	-8	100.91
transcript6347	Q5XGH0	Polypyrimidine tract binding protein 1 OS=Xenopus tropicalis GN=ptbp1 PE=2 SV=1	0	3	559	554	31	-5	100.903
transcript89483	Q28HT2	Cytochrome c oxidase subunit 6A, mitochondrial OS=Xenopus tropicalis GN=cox6a1 PE=3 SV=1	5e-42	1	112	111	31	-1	100.901
transcript10440	Q5BL44	Sodium-dependent phosphate transporter 1 OS=Xenopus tropicalis GN=slc20a1 PE=2 SV=1	0	1	691	685	31	-6	100.876
transcript11503	Q6GL49	Phosphatidylinositol-4-phosphate 5-kinase, type I, beta OS=Xenopus tropicalis GN=pip5k1a PE=2 SV=1	0	5	580	575	31	-5	100.87
transcript7682	A0JM91	Putative uncharacterized protein MGC147385 OS=Xenopus tropicalis GN=zfp36l1 PE=2 SV=1	2e-148	1	348	345	31	-3	100.87
transcript10949	Q4V9Y2	Putative uncharacterized protein mgc107985 OS=Xenopus tropicalis GN=cox7a2l PE=4 SV=1	2e-43	1	116	115	31	-1	100.87
transcript88153	Q6DDB9	RNA-binding protein PNO1 OS=Xenopus tropicalis GN=pno1 PE=2 SV=1	1e-107	4	238	236	31	-2	100.847
transcript17016	Q6GLA7	Phosphatidylserine decarboxylase OS=Xenopus tropicalis GN=pisd PE=2 SV=1	4e-137	4	358	355	31	-3	100.845
transcript14126	A0JM09	Homeodomain interacting protein kinase 3 OS=Xenopus tropicalis GN=hipk3 PE=2 SV=1	0	1	1201	1191	31	-10	100.84
transcript8831	B5DE09	Nuclear receptor coactivator 2 OS=Xenopus tropicalis GN=ncoa2 PE=2 SV=1	0	1	1452	1440	31	-12	100.833
transcript6849	Q66KM2	Protein NDRG2 OS=Xenopus tropicalis GN=ndrg2 PE=2 SV=1	6e-142	1	363	360	31	-3	100.833
transcript10426	Q28HQ2	NADH dehydrogenase (Ubiquinone) flavoprotein 2 OS=Xenopus tropicalis GN=ndufv2 PE=2 SV=1	2e-115	1	245	243	31	-2	100.823
transcript10387	Q6P890	B-cell receptor-associated protein 31 OS=Xenopus tropicalis GN=bcap31 PE=2 SV=1	2e-82	1	246	244	31	-2	100.82
transcript28879	Q0IJ31	Diablo homolog, mitochondrial OS=Xenopus tropicalis GN=diablo PE=2 SV=1	4e-64	1	246	244	31	-2	100.82
transcript5359	Q6DK73	LAG1 homolog, ceramide synthase 3 OS=Xenopus tropicalis GN=lass3 PE=2 SV=1	2e-167	1	375	372	31	-3	100.806
transcript15003	B1WBH9	Tsr1 protein (Fragment) OS=Xenopus tropicalis GN=tsr1 PE=2 SV=1	0	1	753	747	31	-6	100.803
transcript12667	Q0V9T8	Basic immunoglobulin-like variable motif-containing protein OS=Xenopus tropicalis GN=bivm PE=2 SV=1	0	1	503	499	31	-4	100.802
transcript11567	Q28FU1	Novel protein similar to cytochrome c oxidase subunit Vb OS=Xenopus tropicalis GN=cox5b.1 PE=2 SV=1	1e-51	1	127	126	31	-1	100.794
transcript11592	Q0VGW2	ATPase, H+ transporting, lysosomal (Vacuolar proton pump), beta 56/58 kDa, isoform 2 OS=Xenopus tropicalis GN=atp6v1b2 PE=2 SV=1	0	1	509	505	31	-4	100.792
transcript5475	Q90X11	Gap junction protein OS=Xenopus tropicalis GN=gja1 PE=2 SV=1	0	1	382	379	31	-3	100.792
transcript80738	A1L1D2	LOC100036716 protein OS=Xenopus tropicalis GN=nid2 PE=2 SV=1	0	26	1532	1520	31	-12	100.789
transcript21437	Q6DEW9	Uncharacterized protein OS=Xenopus tropicalis GN=vezf1 PE=2 SV=1	0	1	516	512	31	-4	100.781
transcript8376	Q6DJR3	Activated RNA polymerase II transcription cofactor 4 OS=Xenopus tropicalis GN=sub1 PE=2 SV=1	6e-40	1	129	128	31	-1	100.781
transcript11997	Q28G62	Pyruvate dehydrogenase (Lipoamide) alpha 1 OS=Xenopus tropicalis GN=pdha1 PE=2 SV=1	0	1	398	395	31	-3	100.759
transcript14801	B5DEC1	Putative uncharacterized protein OS=Xenopus tropicalis GN=phf14 PE=2 SV=1	0	1	934	927	31	-7	100.755
transcript8559	Q6P3M8	Osmotic stress protein 94 kDa OS=Xenopus tropicalis GN=hspa4 PE=2 SV=1	0	1	841	835	31	-6	100.719
transcript14652	B1H2K2	Exoc7 protein OS=Xenopus tropicalis GN=exoc7 PE=2 SV=1	0	1	701	696	31	-5	100.718
transcript20574	Q6P617	ATPase, Na+/K+ transporting, beta 3 polypeptide OS=Xenopus tropicalis GN=atp1b3 PE=2 SV=1	1e-114	1	281	279	31	-2	100.717
transcript20172	Q6DF51	HUS1 checkpoint homolog OS=Xenopus tropicalis GN=hus1 PE=2 SV=1	5e-141	1	284	282	31	-2	100.709
transcript11826	Q28EA7	Signal sequence receptor, alpha (Translocon-associated protein alpha) OS=Xenopus tropicalis GN=ssr1 PE=2 SV=1	1e-103	1	288	286	31	-2	100.699
transcript14735	A9JSQ0	Uncharacterized protein OS=Xenopus tropicalis GN=mrpl14 PE=2 SV=1	2e-57	1	145	144	31	-1	100.694
transcript12286	Q28IA3	AKT-interacting protein OS=Xenopus tropicalis GN=aktip PE=2 SV=1	1e-148	1	294	292	31	-2	100.685
transcript16941	A4IHP3	Cytochrome c oxidase, subunit Va OS=Xenopus tropicalis GN=cox5a PE=2 SV=1	2e-67	1	149	148	31	-1	100.676
transcript28665	Q28E88	Nucleolar protein family A, member 2 (H/ACA small nucleolar RNPs) OS=Xenopus tropicalis GN=nola2 PE=2 SV=1	7e-61	1	150	149	31	-1	100.671
transcript3865	Q28BT9	Follistatin-like 1 OS=Xenopus tropicalis GN=fstl1 PE=2 SV=1	4e-136	1	301	299	31	-2	100.669
transcript17850	Q28IX9	Actin-related protein 2/3 complex subunit 5 OS=Xenopus tropicalis GN=arpc5 PE=2 SV=1	4e-72	1	151	150	31	-1	100.667
transcript16559	Q28FG3	Novel protein similar to Cullin 4 family OS=Xenopus tropicalis GN=cul4a PE=2 SV=1	0	3	758	753	31	-5	100.664
transcript12214	Q0VA77	Ectonucleotide pyrophosphatase/phosphodiesterase family member 4 OS=Xenopus tropicalis GN=enpp4 PE=2 SV=1	2e-162	1	455	452	31	-3	100.664
transcript7548	Q6P4L5	Uncoupling protein 2 (Mitochondrial, proton carrier) OS=Xenopus tropicalis GN=ucp2 PE=2 SV=1	2e-155	1	309	307	31	-2	100.651
transcript12647	Q5BJ91	Aspartoacylase-2 OS=Xenopus tropicalis GN=acy3 PE=2 SV=1	5e-87	1	312	310	31	-2	100.645
transcript14090	Q5I0S6	Ubiquitin-like-conjugating enzyme ATG3 OS=Xenopus tropicalis GN=atg3 PE=2 SV=1	3e-145	1	314	312	31	-2	100.641
transcript15392	Q28DV7	Mini-chromosome maintenance complex-binding protein OS=Xenopus tropicalis GN=mcmbp PE=2 SV=2	0	7	631	627	31	-4	100.638
transcript10377	Q28H00	Novel protein similar to human chromosome 6 open reading frame 83 OS=Xenopus tropicalis GN=sft2d2 PE=2 SV=1	3e-69	1	161	160	31	-1	100.625
transcript11798	Q5BL64	MGC69407 protein OS=Xenopus tropicalis GN=pmp22 PE=2 SV=1	5e-51	1	161	160	31	-1	100.625
transcript14963	Q28HW5	Scavenger receptor class B, member 2 OS=Xenopus tropicalis GN=scarb2 PE=2 SV=1	2e-164	1	486	483	31	-3	100.621
transcript7396	A4IHQ7	Efnb2 protein OS=Xenopus tropicalis GN=efnb2 PE=2 SV=1	9e-124	1	331	329	31	-2	100.608
transcript25261	Q6NVP5	Secretory carrier membrane protein 2 OS=Xenopus tropicalis GN=scamp2 PE=2 SV=1	1e-68	1	332	330	31	-2	100.606
transcript83106	Q6DF55	Vasorin OS=Xenopus tropicalis GN=vasn PE=2 SV=1	5e-129	22	665	661	31	-4	100.605
transcript7430	Q6DK66	MGC69486 protein OS=Xenopus tropicalis GN=ctsl2 PE=2 SV=1	1e-161	1	337	335	31	-2	100.597
transcript16311	Q6NVB0	Nucleolar protein 16 OS=Xenopus tropicalis GN=nop16 PE=2 SV=1	3e-45	1	169	168	31	-1	100.595
transcript17964	Q5XGA9	N-alpha-acetyltransferase 50, NatE catalytic subunit OS=Xenopus tropicalis GN=naa50 PE=2 SV=1	3e-88	1	170	169	31	-1	100.592
transcript25805	A4IGX7	Putative uncharacterized protein LOC549411 OS=Xenopus tropicalis GN=LOC549411 PE=2 SV=1	9e-66	1	172	171	31	-1	100.585
transcript18513	Q6P626	Ferritin OS=Xenopus tropicalis GN=MGC76132 PE=2 SV=1	1e-73	1	174	173	31	-1	100.578
transcript14238	Q5XGB9	Cytosol aminopeptidase OS=Xenopus tropicalis GN=lap3 PE=2 SV=1	0	1	523	520	31	-3	100.577
transcript14085	Q6P2Z5	Ribosomal protein S6 kinase, 70kDa, polypeptide 1 (Fragment) OS=Xenopus tropicalis GN=rps6kb1 PE=2 SV=1	0	1	528	525	31	-3	100.571
transcript15987	Q66IK3	Dnajb4 protein OS=Xenopus tropicalis GN=dnajb1 PE=2 SV=1	5e-136	1	352	350	31	-2	100.571
transcript8669	Q6P4N0	Ferritin OS=Xenopus tropicalis GN=MGC75752 PE=2 SV=1	5e-68	1	179	178	31	-1	100.562
transcript30546	A0PJP2	Ube2c protein OS=Xenopus tropicalis GN=ube2c PE=2 SV=1	7e-88	1	180	179	31	-1	100.559
transcript11842	Q5U4Y8	Nucleoporin seh1 OS=Xenopus tropicalis GN=seh1l PE=2 SV=1	0	1	362	360	31	-2	100.556
transcript16575	A9JTK3	PHD-like zinc finger protein OS=Xenopus tropicalis GN=phf6 PE=2 SV=1	7e-147	1	365	363	31	-2	100.551
transcript9238	B5DEV0	Uncharacterized protein OS=Xenopus tropicalis GN=papola PE=2 SV=1	0	1	736	732	31	-4	100.546
transcript15289	Q6DJ48	CST complex subunit STN1 OS=Xenopus tropicalis GN=obfc1 PE=2 SV=1	5e-101	3	370	368	31	-2	100.543
transcript82630	Q6DF50	Histone H2A OS=Xenopus tropicalis GN=h2afy2 PE=2 SV=1	3e-160	1	374	372	31	-2	100.538
transcript85213	Q28HX2	MAF1 homolog (S. cerevisiae) (Fragment) OS=Xenopus tropicalis GN=maf1 PE=2 SV=1	6e-95	1	192	191	31	-1	100.524
transcript10743	A4IHP4	Cullin-3 OS=Xenopus tropicalis GN=cul3 PE=2 SV=1	0	1	772	768	31	-4	100.521
transcript32327	Q28IA0	Cysteine and glycine-rich protein 2 OS=Xenopus tropicalis GN=csrp2 PE=2 SV=1	5e-94	1	193	192	31	-1	100.521
transcript13900	Q6NVL3	Ras homolog gene family, member B OS=Xenopus tropicalis GN=rhob PE=2 SV=1	3e-101	1	197	196	31	-1	100.51
transcript9686	B4F6Z5	Putative uncharacterized protein OS=Xenopus tropicalis GN=dtnbp1 PE=2 SV=1	1e-61	1	199	198	31	-1	100.505
transcript95196	Q0VFS1	Putative uncharacterized protein MGC145240 OS=Xenopus tropicalis GN=MGC145240 PE=2 SV=1	1e-50	1	199	198	31	-1	100.505
transcript13596	Q6DEN8	Zinc finger, matrin type 2 OS=Xenopus tropicalis GN=zmat2 PE=2 SV=1	3e-86	1	200	199	31	-1	100.503
transcript94687	Q63ZZ9	G protein-coupled receptor 143 OS=Xenopus tropicalis GN=gpr143 PE=2 SV=1	1e-162	1	402	400	31	-2	100.5
transcript26401	Q5M8L6	Regulator of G-protein signaling 1 OS=Xenopus tropicalis GN=rgs1 PE=2 SV=2	2e-39	1	202	201	31	-1	100.498
transcript13697	Q28J21	COP9 constitutive photomorphogenic homolog subunit 4 (Arabidopsis) OS=Xenopus tropicalis GN=cops4 PE=2 SV=1	0	1	408	406	31	-2	100.493
transcript35882	Q66K94	SOSS complex subunit B1 OS=Xenopus tropicalis GN=obfc2b PE=2 SV=1	2e-58	4	204	203	31	-1	100.493
transcript8135	Q28J96	Fibroblast growth factor receptor 1 OS=Xenopus tropicalis GN=fgfr1 PE=2 SV=1	0	1	818	814	31	-4	100.491
transcript4649	Q6GLH0	RAB1A, member RAS oncogene family OS=Xenopus tropicalis GN=rab1a PE=2 SV=1	9e-112	1	205	204	31	-1	100.49
transcript11754	Q28D30	RAB18, member RAS oncogene family OS=Xenopus tropicalis GN=rab18 PE=2 SV=1	5e-102	1	207	206	31	-1	100.485
transcript17941	A4IIC3	Solute carrier family 25 member 46 OS=Xenopus tropicalis GN=slc25a46 PE=2 SV=1	3e-167	1	418	416	31	-2	100.481
transcript18426	Q28HN4	Coiled-coil domain-containing protein 124 OS=Xenopus tropicalis GN=ccdc124 PE=2 SV=1	3e-57	1	218	217	31	-1	100.461
transcript91417	Q5EB33	Nucleobindin 2 OS=Xenopus tropicalis GN=nucb2 PE=2 SV=1	6e-161	8	446	444	31	-2	100.45
transcript9459	Q6P624	Peroxiredoxin 6 OS=Xenopus tropicalis GN=prdx6 PE=2 SV=1	6e-106	1	225	224	31	-1	100.446
transcript13189	Q28HC1	Testis expressed gene 27 OS=Xenopus tropicalis GN=zfand3 PE=2 SV=1	7e-111	1	226	225	31	-1	100.444
transcript12148	Q6P2W6	Elongation factor Tu (Fragment) OS=Xenopus tropicalis GN=tubb4 PE=2 SV=1	0	1	453	451	31	-2	100.443
transcript12677	Q28J89	Cleavage and polyadenylation specific factor 5 OS=Xenopus tropicalis GN=nudt21 PE=2 SV=1	1e-124	1	228	227	31	-1	100.441
transcript20144	B0BM73	LOC100144978 protein OS=Xenopus tropicalis GN=pnpo PE=2 SV=1	3e-87	1	229	228	31	-1	100.439
transcript7295	Q5M7J8	Tumor differentially expressed 2 OS=Xenopus tropicalis GN=serinc1 PE=2 SV=1	0	1	462	460	31	-2	100.435
transcript11765	Q6P346	Putative uncharacterized protein MGC75683 OS=Xenopus tropicalis GN=lypla2 PE=2 SV=1	1e-104	1	232	231	31	-1	100.433
transcript26314	Q6P622	Synaptophysin-like 1 OS=Xenopus tropicalis GN=sypl1 PE=2 SV=1	6e-74	1	235	234	31	-1	100.427
transcript26463	A4IHM6	Rab-like protein 3 OS=Xenopus tropicalis GN=rabl3 PE=2 SV=1	1e-106	1	236	235	31	-1	100.426
transcript13977	Q68FB6	Abl-interactor 1 OS=Xenopus tropicalis GN=abi1 PE=2 SV=1	0	1	478	476	31	-2	100.42
transcript12327	Q6P7K7	Putative uncharacterized protein MGC76271 OS=Xenopus tropicalis GN=vapb PE=2 SV=1	3e-91	1	243	242	31	-1	100.413
transcript8387	Q0P4X7	Glucose transporter 14 OS=Xenopus tropicalis GN=slc2a1 PE=2 SV=1	0	1	494	492	31	-2	100.407
transcript14780	Q6PBC2	Ribosomal protein L7-like 1 OS=Xenopus tropicalis GN=rpl7l1 PE=2 SV=1	1e-73	1	247	246	31	-1	100.407
transcript18126	Q569N9	Bin3 protein OS=Xenopus tropicalis GN=bin3 PE=2 SV=1	2e-104	1	253	252	31	-1	100.397
transcript84773	Q6DFS1	Ectonucleoside triphosphate diphosphohydrolase 1 OS=Xenopus tropicalis GN=entpd1 PE=2 SV=1	0	1	510	508	31	-2	100.394
transcript7284	Q6NVR6	Keratin 8 OS=Xenopus tropicalis GN=krt8 PE=2 SV=1	1e-172	1	510	508	31	-2	100.394
transcript7684	Q28I50	LOC549349 protein OS=Xenopus tropicalis GN=atl3 PE=2 SV=1	0	1	523	521	31	-2	100.384
transcript11420	A9ULI5	Spin protein OS=Xenopus tropicalis GN=spin1 PE=2 SV=1	2e-132	1	263	262	31	-1	100.382
transcript28905	Q28FD3	Karyopherin (Importin) alpha 2 OS=Xenopus tropicalis GN=kpna2 PE=2 SV=1	0	1	528	526	31	-2	100.38
transcript15573	Q6P848	Microtubule-associated protein RP/EB family member 1 OS=Xenopus tropicalis GN=mapre1 PE=2 SV=1	5e-127	1	270	269	31	-1	100.372
transcript26134	Q642N6	Surf4 protein OS=Xenopus tropicalis GN=surf4 PE=2 SV=1	1e-100	1	270	269	31	-1	100.372
transcript8817	Q28BS0	Zygotic DNA replication licensing factor mcm3 OS=Xenopus tropicalis GN=zmcm3 PE=2 SV=1	0	1	812	809	31	-3	100.371
transcript14226	Q6P302	Stress-induced-phosphoprotein 1 (Hsp70/Hsp90-organizing protein) OS=Xenopus tropicalis GN=stip1 PE=2 SV=1	0	1	545	543	31	-2	100.368
transcript15411	Q6PBC5	Ubiquinol-cytochrome c reductase iron-sulfur subunit OS=Xenopus tropicalis GN=uqcrfs1 PE=2 SV=1	6e-117	1	274	273	31	-1	100.366
transcript26064	B1WB05	Apg5l protein OS=Xenopus tropicalis GN=apg5l PE=2 SV=1	1e-143	1	276	275	31	-1	100.364
transcript10177	Q6GL69	MKI67 FHA domain-interacting nucleolar phosphoprotein-like OS=Xenopus tropicalis GN=mki67ipl PE=2 SV=1	4e-83	3	277	276	31	-1	100.362
transcript12123	Q6PBD4	Transcription factor HES-4 OS=Xenopus tropicalis GN=hes4 PE=2 SV=1	2e-96	1	282	281	31	-1	100.356
transcript83883	Q505H9	Cytochrome b-245, beta polypeptide OS=Xenopus tropicalis GN=cybb PE=2 SV=1	0	1	572	570	31	-2	100.351
transcript21759	Q5FVW2	MGC108411 protein OS=Xenopus tropicalis GN=cnn2 PE=2 SV=1	1e-134	1	298	297	31	-1	100.337
transcript82468	Q640A2	Heterogeneous nuclear ribonucleoprotein D-like OS=Xenopus tropicalis GN=hnrpdl PE=2 SV=1	2e-100	2	298	297	31	-1	100.337
transcript10554	Q6P2X6	SPARC OS=Xenopus tropicalis GN=sparc PE=2 SV=1	1e-141	1	301	300	31	-1	100.333
transcript7611	Q6P8D1	40S ribosomal protein SA OS=Xenopus tropicalis GN=rpsa PE=2 SV=1	7e-152	1	307	306	31	-1	100.327
transcript11064	Q5FWS0	MGC107780 protein OS=Xenopus tropicalis GN=MGC107780 PE=2 SV=1	1e-93	16	309	308	31	-1	100.325
transcript19966	Q28CY2	Eukaryotic translation initiation factor 3 subunit G OS=Xenopus tropicalis GN=eif3g PE=2 SV=1	3e-141	1	311	310	31	-1	100.323
transcript17922	Q68F85	Upstream transcription factor 2, c-fos interacting OS=Xenopus tropicalis GN=usf2 PE=2 SV=1	1e-150	1	313	312	31	-1	100.321
transcript20417	Q28H19	Small glutamine-rich tetratricopeptide repeat (TPR)-containing, alpha OS=Xenopus tropicalis GN=sgta PE=2 SV=1	2e-105	1	315	314	31	-1	100.318
transcript13136	Q6P3P3	Putative uncharacterized protein MGC76140 OS=Xenopus tropicalis GN=cnn3 PE=2 SV=1	7e-166	1	332	331	31	-1	100.302
transcript7917	Q6P7L5	L-lactate dehydrogenase OS=Xenopus tropicalis GN=ldha PE=2 SV=1	1e-157	1	333	332	31	-1	100.301
transcript15128	Q6P7N2	Eukaryotic translation initiation factor 2, subunit 2 beta, 38kDa OS=Xenopus tropicalis GN=eif2s2 PE=2 SV=1	4e-120	1	335	334	31	-1	100.299
transcript52621	Q66JL0	Nuclear distribution protein nudE homolog 1 OS=Xenopus tropicalis GN=nde1 PE=2 SV=1	3e-128	1	350	349	31	-1	100.287
transcript84599	Q6GLD4	Novel protein similar to poly(RC) binding protein 2 OS=Xenopus tropicalis GN=pcbp3 PE=2 SV=1	0	1	354	353	31	-1	100.283
transcript5529	Q66KE4	Serpin peptidase inhibitor, clade B (Ovalbumin), member 6 OS=Xenopus tropicalis GN=serpinb6 PE=2 SV=1	1e-139	1	380	379	31	-1	100.264
transcript16849	Q5HZD3	Serine/threonine kinase 25 (STE20 homolog) OS=Xenopus tropicalis GN=stk25 PE=2 SV=1	1e-158	1	401	400	31	-1	100.25
transcript20276	Q28ES9	LanC lantibiotic synthetase component C-like 1 (Bacterial) OS=Xenopus tropicalis GN=lancl1 PE=2 SV=1	5e-168	1	403	402	31	-1	100.249
transcript7403	Q6GL04	Transitional endoplasmic reticulum ATPase OS=Xenopus tropicalis GN=vcp PE=2 SV=1	0	1	807	805	31	-2	100.248
transcript9667	Q6GLD0	MGC69518 protein OS=Xenopus tropicalis GN=dnaja2 PE=2 SV=1	0	1	411	410	31	-1	100.244
transcript20690	B1H2G7	Serpini1 protein OS=Xenopus tropicalis GN=serpini1 PE=2 SV=1	2e-158	1	411	410	31	-1	100.244
transcript10522	Q28DK8	Arrdc3 protein OS=Xenopus tropicalis GN=arrdc3 PE=2 SV=1	0	1	413	412	31	-1	100.243
transcript13643	Q6P310	Creatine kinase, mitochondrial 1 OS=Xenopus tropicalis GN=ckmt1b PE=2 SV=1	0	1	418	417	31	-1	100.24
transcript13294	B1H120	Septin-8 OS=Xenopus tropicalis GN=sept8 PE=2 SV=1	0	1	428	427	31	-1	100.234
transcript9271	Q66JI9	Coatomer subunit gamma-2 OS=Xenopus tropicalis GN=copg2 PE=2 SV=1	0	1	874	872	31	-2	100.229
transcript17985	Q28CC9	Glutaryl-Coenzyme A dehydrogenase OS=Xenopus tropicalis GN=gcdh PE=2 SV=1	0	1	441	440	31	-1	100.227
transcript11266	Q5U4Y4	Vacuolar protein sorting 4B OS=Xenopus tropicalis GN=vps4b PE=2 SV=1	0	1	444	443	31	-1	100.226
transcript11033	Q6GLF0	Isocitrate dehydrogenase [NADP] OS=Xenopus tropicalis GN=idh2 PE=2 SV=1	0	1	456	455	31	-1	100.22
transcript12312	B1WAV5	Itgav protein OS=Xenopus tropicalis GN=itgav PE=2 SV=1	0	1	913	911	31	-2	100.22
transcript3321	Q6P356	Elongation factor 1-alpha OS=Xenopus tropicalis GN=eef1a1o PE=2 SV=1	0	1	462	461	31	-1	100.217
transcript7449	Q0IHV9	Probable ATP-dependent RNA helicase ddx6 OS=Xenopus tropicalis GN=ddx6 PE=2 SV=1	0	1	482	481	31	-1	100.208
transcript80800	Q0IJ11	Putative uncharacterized protein MGC145349 OS=Xenopus tropicalis GN=kat5 PE=2 SV=1	0	1	507	506	31	-1	100.198
transcript12859	Q6NVT3	Seryl-aminoacyl-tRNA synthetase 1 OS=Xenopus tropicalis GN=sars PE=2 SV=1	0	1	512	511	31	-1	100.196
transcript381	Q6P1S7	ATPase, Na+/K+ transporting, alpha 1 polypeptide OS=Xenopus tropicalis GN=atp1a1 PE=2 SV=1	0	1	1025	1023	31	-2	100.196
transcript9891	Q5XGI4	Glutamate dehydrogenase 1 OS=Xenopus tropicalis GN=glud1 PE=2 SV=1	0	1	541	540	31	-1	100.185
transcript20440	B2GU36	LOC100158504 protein OS=Xenopus tropicalis GN=pgm3 PE=2 SV=1	0	1	542	541	31	-1	100.185
transcript10006	B1H100	LOC100145286 protein OS=Xenopus tropicalis GN=soat1 PE=2 SV=1	0	1	552	551	31	-1	100.181
transcript14376	Q5EBG3	Phenylalanine tRNA synthetase like beta subunit OS=Xenopus tropicalis GN=farsb PE=2 SV=1	0	1	589	588	31	-1	100.17
transcript81735	Q6DF12	Polyadenylate-binding protein 1 OS=Xenopus tropicalis GN=pabpc1 PE=2 SV=1	0	1	635	634	31	-1	100.158
transcript4786	Q28BY8	Lamin A/C OS=Xenopus tropicalis GN=lmna PE=2 SV=1	0	1	669	668	31	-1	100.15
transcript80657	Q501Q4	Cold shock domain containing E1, RNA-binding OS=Xenopus tropicalis GN=csde1 PE=2 SV=1	0	1	800	799	31	-1	100.125
transcript6467	B3DLA3	Putative uncharacterized protein OS=Xenopus tropicalis GN=naa15 PE=2 SV=1	0	1	865	864	31	-1	100.116
transcript8540	B3DLW6	Kif5b protein OS=Xenopus tropicalis GN=kif5b PE=2 SV=1	0	1	963	962	31	-1	100.104
transcript9254	B5DED5	Uncharacterized protein OS=Xenopus tropicalis GN=ogdh PE=2 SV=1	0	1	1019	1018	31	-1	100.098
transcript15294	Q6P8E8	HLA-B associated transcript 1 OS=Xenopus tropicalis GN=ddx39b PE=2 SV=1	0	1	428	428	31	0	100
transcript87655	Q6P8E1	Enolase OS=Xenopus tropicalis GN=eno1 PE=2 SV=1	0	1	434	434	31	0	100
transcript10773	Q6P861	Serine/threonine-protein phosphatase 4 catalytic subunit OS=Xenopus tropicalis GN=ppp4c PE=2 SV=1	0	1	307	307	31	0	100
transcript6945	Q6P838	Adaptor-related protein complex 1, mu 1 subunit OS=Xenopus tropicalis GN=ap1m1 PE=2 SV=1	0	1	423	423	31	0	100
transcript19902	Q6P806	Sorting and assembly machinery component 50 homolog OS=Xenopus tropicalis GN=samm50 PE=2 SV=1	0	1	468	468	31	0	100
transcript27146	Q6P7L9	Eukaryotic translation initiation factor 3 subunit E OS=Xenopus tropicalis GN=eif3e PE=2 SV=1	0	1	446	446	31	0	100
transcript9157	Q6P647	Casein kinase I isoform delta OS=Xenopus tropicalis GN=csnk1d PE=2 SV=1	0	1	415	415	31	0	100
transcript15235	Q6P4X4	Staphylococcal nuclease domain containing 1 OS=Xenopus tropicalis GN=snd1 PE=2 SV=1	0	1	885	885	31	0	100
transcript11910	Q6P3N1	Protein phosphatase 2, regulatory subunit B (B56), epsilon isoform OS=Xenopus tropicalis GN=ppp2r5e PE=2 SV=1	0	6	462	462	31	0	100
transcript7869	Q6P3M7	Putative uncharacterized protein MGC76300 OS=Xenopus tropicalis GN=gnai2 PE=2 SV=1	0	1	355	355	31	0	100
transcript8957	Q6P380	Putative uncharacterized protein MGC75584 OS=Xenopus tropicalis GN=psmc5 PE=2 SV=1	0	1	414	414	31	0	100
transcript11002	Q6P369	TIA1 cytotoxic granule-associated RNA binding protein OS=Xenopus tropicalis GN=tia1 PE=2 SV=1	0	1	386	386	31	0	100
transcript15254	Q6P365	Serine/threonine-protein phosphatase OS=Xenopus tropicalis GN=ppp2ca PE=2 SV=1	0	1	309	309	31	0	100
transcript13044	Q6P309	ARP3 actin-related protein 3 homolog OS=Xenopus tropicalis GN=actr3 PE=2 SV=1	0	1	418	418	31	0	100
transcript9911	Q6P307	Proteasome (Prosome, macropain) 26S subunit, ATPase, 6 OS=Xenopus tropicalis GN=psmc6 PE=2 SV=1	0	1	389	389	31	0	100
transcript10644	Q6P2Z0	Basic leucine zipper and W2 domain-containing protein 1 OS=Xenopus tropicalis GN=bzw1 PE=2 SV=1	0	1	419	419	31	0	100
transcript21691	Q6P2Y7	Proteasome (Prosome, macropain) 26S subunit, non-ATPase, 6 OS=Xenopus tropicalis GN=psmd6 PE=2 SV=1	0	1	389	389	31	0	100
transcript18598	Q6P2Y0	Chaperonin containing TCP1, subunit 5 (Epsilon) OS=Xenopus tropicalis GN=cct5 PE=2 SV=1	0	1	541	541	31	0	100
transcript18028	Q6P1V8	Zygotic DNA replication licensing factor mcm6 OS=Xenopus tropicalis GN=zmcm6 PE=2 SV=1	0	1	823	823	31	0	100
transcript4710	Q6P1V3	WD repeat and SOCS box-containing protein 1 OS=Xenopus tropicalis GN=wsb1 PE=2 SV=1	0	1	422	422	31	0	100
transcript12857	Q6P1S4	Arginyl-tRNA synthetase, cytoplasmic OS=Xenopus tropicalis GN=rars PE=2 SV=1	0	1	660	660	31	0	100
transcript17923	Q6NVU2	Serine/threonine-protein phosphatase PP1-gamma catalytic subunit OS=Xenopus tropicalis GN=ppp1cc PE=2 SV=1	0	1	323	323	31	0	100
transcript9576	Q6NVT2	Chaperonin containing TCP1, subunit 6A (Zeta 1) OS=Xenopus tropicalis GN=cct6a PE=2 SV=1	0	1	531	531	31	0	100
transcript17343	Q6NVS2	Endoplasmic reticulum-Golgi intermediate compartment protein 3 OS=Xenopus tropicalis GN=ergic3 PE=2 SV=1	0	1	384	384	31	0	100
transcript90257	Q6NVP0	Translocation associated membrane protein 1 OS=Xenopus tropicalis GN=tram1 PE=2 SV=1	0	1	373	373	31	0	100
transcript11161	Q6NVN4	Guanine nucleotide binding protein, alpha stimulating, olfactory type OS=Xenopus tropicalis GN=gnas PE=2 SV=1	0	1	379	379	31	0	100
transcript13	Q6NVA9	Actin, cytoplasmic 1 OS=Xenopus tropicalis GN=actb PE=2 SV=1	0	1	375	375	31	0	100
transcript8036	Q6GLI1	Histone deacetylase OS=Xenopus tropicalis GN=hdac2 PE=2 SV=1	0	1	488	488	31	0	100
transcript7262	Q6GLE4	Sec61 alpha 1 subunit (S. cerevisiae) OS=Xenopus tropicalis GN=sec61a1 PE=2 SV=1	0	1	476	476	31	0	100
transcript14814	Q6GLD8	Cyclin-dependent kinase 9 OS=Xenopus tropicalis GN=cdk9 PE=2 SV=1	0	1	376	376	31	0	100
transcript85945	Q6GL91	ATP-binding cassette, sub-family E (OABP), member 1 OS=Xenopus tropicalis GN=abce1 PE=2 SV=1	0	1	599	599	31	0	100
transcript18413	Q6GL59	Nuclear receptor subfamily 2, group F, member 6 OS=Xenopus tropicalis GN=nr2f6 PE=2 SV=1	0	1	389	389	31	0	100
transcript14514	Q6GL32	Bleomycin hydrolase OS=Xenopus tropicalis GN=blmh PE=2 SV=1	0	1	453	453	31	0	100
transcript26590	Q6GL12	Selenide, water dikinase 1 OS=Xenopus tropicalis GN=sephs1 PE=2 SV=1	0	1	392	392	31	0	100
transcript18550	Q6DK74	UGDH protein OS=Xenopus tropicalis GN=ugdh PE=2 SV=1	0	1	494	494	31	0	100
transcript9049	Q6DK67	GDP dissociation inhibitor 1 OS=Xenopus tropicalis GN=gdi1 PE=2 SV=1	0	1	446	446	31	0	100
transcript17427	Q6DJ78	BRCA1-A complex subunit BRE OS=Xenopus tropicalis GN=bre PE=2 SV=1	0	1	383	383	31	0	100
transcript29111	Q6DJ33	Galactokinase 2 OS=Xenopus tropicalis GN=galk2 PE=2 SV=1	0	1	460	460	31	0	100
transcript20578	Q6DIY5	Novel protein OS=Xenopus tropicalis GN=ube2q2 PE=2 SV=1	0	1	368	368	31	0	100
transcript10186	Q6DIP0	Calpain 5 OS=Xenopus tropicalis GN=capn5 PE=2 SV=1	0	1	642	642	31	0	100
transcript11653	Q6DIL2	Serine/threonine kinase 38 like OS=Xenopus tropicalis GN=stk38l PE=2 SV=1	0	1	464	464	31	0	100
transcript11450	Q6DIK2	Chaperonin containing TCP1, subunit 2 (Beta) OS=Xenopus tropicalis GN=cct2 PE=2 SV=1	0	1	535	535	31	0	100
transcript13425	Q6DIJ1	Tyrosyl-tRNA synthetase, cytoplasmic OS=Xenopus tropicalis GN=yars PE=2 SV=1	0	1	528	528	31	0	100
transcript17889	Q6DIG6	Platelet-derived growth factor beta polypeptide (Simian sarcoma viral (V-sis) oncogene homolog) OS=Xenopus tropicalis GN=ppp2r1b PE=2 SV=1	0	1	589	589	31	0	100
transcript11800	Q6DIF4	WD repeat-containing protein 1 OS=Xenopus tropicalis GN=wdr1 PE=2 SV=1	0	1	607	607	31	0	100
transcript7388	Q6DIE6	Proteasome (Prosome, macropain) 26S subunit, ATPase, 3 OS=Xenopus tropicalis GN=psmc3 PE=2 SV=1	0	1	423	423	31	0	100
transcript7263	Q6DFT3	Serine/threonine-protein phosphatase 4 regulatory subunit 3 OS=Xenopus tropicalis GN=smek2 PE=2 SV=1	0	1	820	820	31	0	100
transcript4745	Q6DFP7	Actinin, alpha 4 OS=Xenopus tropicalis GN=actn4 PE=2 SV=1	0	1	904	904	31	0	100
transcript10507	Q6DFM1	SWI/SNF-related matrix-associated actin-dependent regulator of chromatin subfamily B member 1 OS=Xenopus tropicalis GN=smarcb1 PE=2 SV=1	0	1	378	378	31	0	100
transcript16629	Q6DF34	Protein APCDD1 OS=Xenopus tropicalis GN=apcdd1 PE=2 SV=1	0	4	510	510	31	0	100
transcript18098	Q6DF08	UDP-glucuronic acid decarboxylase 1 OS=Xenopus tropicalis GN=uxs1 PE=2 SV=1	0	1	421	421	31	0	100
transcript11407	Q68F95	Ugp2 protein OS=Xenopus tropicalis GN=ugp2 PE=2 SV=1	0	1	508	508	31	0	100
transcript9418	Q68F94	ATPase, H+ transporting, lysosomal 70kDa, V1 subunit A OS=Xenopus tropicalis GN=atp6v1a PE=2 SV=1	0	1	617	617	31	0	100
transcript9305	Q66KL3	S-adenosylmethionine synthase OS=Xenopus tropicalis GN=mat2a PE=2 SV=1	0	1	396	396	31	0	100
transcript13036	Q66KC4	Hydroxysteroid dehydrogenase-like protein 2 OS=Xenopus tropicalis GN=hsdl2 PE=2 SV=1	0	1	417	417	31	0	100
transcript19888	Q66JJ6	OTTXETP00000006803 OS=Xenopus tropicalis GN=psmc4 PE=2 SV=1	0	1	420	420	31	0	100
transcript10608	Q66JH6	Ppm1b protein OS=Xenopus tropicalis GN=ppm1b PE=2 SV=1	0	1	387	387	31	0	100
transcript20444	Q66JG0	Obg-like ATPase 1 OS=Xenopus tropicalis GN=ola1 PE=2 SV=1	0	1	396	396	31	0	100
transcript17644	Q66JD5	Inosine-5'-monophosphate dehydrogenase OS=Xenopus tropicalis GN=impdh2 PE=2 SV=1	0	1	514	514	31	0	100
transcript16255	Q66II2	Ercc2 protein OS=Xenopus tropicalis GN=ercc2 PE=2 SV=1	0	1	760	760	31	0	100
transcript9453	Q66IG4	Protein NDRG1 OS=Xenopus tropicalis GN=ndrg1 PE=2 SV=1	0	1	395	395	31	0	100
transcript11715	Q640A5	DnaJ (Hsp40) homolog, subfamily A, member 1 OS=Xenopus tropicalis GN=dnaja1 PE=2 SV=1	0	1	400	400	31	0	100
transcript9496	Q5XHB8	Galactosidase, beta 1-like OS=Xenopus tropicalis GN=glb1 PE=2 SV=1	0	5	621	621	31	0	100
transcript13331	Q5XH91	ATP-dependent RNA helicase DDX1 OS=Xenopus tropicalis GN=ddx1 PE=2 SV=1	0	1	740	740	31	0	100
transcript10232	Q5U4Q3	SMAD family member 2 OS=Xenopus tropicalis GN=smad2 PE=2 SV=1	0	1	467	467	31	0	100
transcript8857	Q5I0B1	Aconitase 2, mitochondrial OS=Xenopus tropicalis GN=aco2 PE=2 SV=1	0	1	781	781	31	0	100
transcript16189	Q5I0A0	Methionine aminopeptidase 1 OS=Xenopus tropicalis GN=metap1 PE=2 SV=1	0	1	385	385	31	0	100
transcript13118	Q5I098	Eukaryotic translation initiation factor 2, subunit 3 gamma, 52kDa OS=Xenopus tropicalis GN=eif2s3 PE=2 SV=1	0	1	472	472	31	0	100
transcript5390	Q5I085	Serine/threonine-protein phosphatase PP1-beta catalytic subunit OS=Xenopus tropicalis GN=ppp1cb PE=2 SV=1	0	1	327	327	31	0	100
transcript9198	Q5HZV1	NADH dehydrogenase (Ubiquinone) flavoprotein 1 OS=Xenopus tropicalis GN=ndufv1 PE=2 SV=1	0	1	468	468	31	0	100
transcript19563	Q5FVW9	MGC108374 protein OS=Xenopus tropicalis GN=acad9 PE=2 SV=1	0	6	622	622	31	0	100
transcript22428	Q5EGD6	Protein kinase C lambda OS=Xenopus tropicalis GN=prkci PE=2 SV=1	0	1	588	588	31	0	100
transcript11045	Q5EAM2	Cadherin 11, type 2, OB-cadherin (Osteoblast) OS=Xenopus tropicalis GN=cdh11 PE=2 SV=1	0	1	794	794	31	0	100
transcript8251	Q5BL41	Actin-related protein 2 OS=Xenopus tropicalis GN=actr2 PE=2 SV=1	0	1	394	394	31	0	100
transcript11559	Q5BKK9	SEC23B (S. cerevisiae) OS=Xenopus tropicalis GN=sec23b PE=2 SV=1	0	1	767	767	31	0	100
transcript76315	Q5BKK4	Serine/threonine-protein kinase Sgk1 OS=Xenopus tropicalis GN=sgk1 PE=2 SV=1	0	1	418	418	31	0	100
transcript12913	Q5BKH9	ATP synthase subunit alpha OS=Xenopus tropicalis GN=atp5a1 PE=2 SV=1	0	1	553	553	31	0	100
transcript12368	Q561P3	tRNA-splicing ligase RtcB homolog OS=Xenopus tropicalis PE=2 SV=1	0	1	505	505	31	0	100
transcript12705	Q504Q2	Plastin 3 (T isoform) OS=Xenopus tropicalis GN=pls3 PE=2 SV=1	0	1	629	629	31	0	100
transcript18575	Q28IV6	COP9 signalosome complex subunit 3 OS=Xenopus tropicalis GN=cops3 PE=2 SV=1	0	1	423	423	31	0	100
transcript4635	Q28IS1	Phosphoinositide-3-kinase, regulatory subunit, polypeptide 3 (P55, gamma) OS=Xenopus tropicalis GN=pik3r3 PE=2 SV=1	0	1	461	461	31	0	100
transcript11622	Q28IJ4	Adaptor-related protein complex 3, mu 2 subunit OS=Xenopus tropicalis GN=ap3m2 PE=2 SV=1	0	1	418	418	31	0	100
transcript15313	Q28IH7	Adenosylhomocysteinase OS=Xenopus tropicalis GN=ahcy PE=2 SV=1	0	1	433	433	31	0	100
transcript21729	Q28I17	Actin related protein 2/3 complex, subunit 1A OS=Xenopus tropicalis GN=arpc1a PE=2 SV=1	0	1	370	370	31	0	100
transcript11056	Q28H67	T-complex protein 1 subunit delta OS=Xenopus tropicalis GN=cct4 PE=2 SV=1	0	1	542	542	31	0	100
transcript83395	Q28GZ8	Protein kinase, cAMP dependent, catalytic, alpha OS=Xenopus tropicalis GN=prkaca PE=2 SV=1	0	1	351	351	31	0	100
transcript9089	Q28GS7	Creatine kinase, brain OS=Xenopus tropicalis GN=ckb PE=2 SV=1	0	1	381	381	31	0	100
transcript6377	Q28GE2	Tumor differentially expressed 1 OS=Xenopus tropicalis GN=serinc3 PE=2 SV=1	0	4	470	470	31	0	100
transcript20162	Q28GB7	RuvB-like 2 OS=Xenopus tropicalis GN=ruvbl2 PE=2 SV=1	0	1	462	462	31	0	100
transcript14918	Q28G58	Developmentally regulated GTP binding protein 1 OS=Xenopus tropicalis GN=drg1 PE=2 SV=1	0	1	367	367	31	0	100
transcript10638	Q28FA4	Ornithine aminotransferase OS=Xenopus tropicalis GN=oat.1 PE=2 SV=1	0	1	439	439	31	0	100
transcript5282	Q28F07	Protein arginine N-methyltransferase 1 OS=Xenopus tropicalis GN=prmt1 PE=2 SV=1	0	1	351	351	31	0	100
transcript14804	Q28EU7	Aldehyde dehydrogenase 2 family (Mitochondrial) OS=Xenopus tropicalis GN=aldh2 PE=2 SV=1	0	1	521	521	31	0	100
transcript10184	Q28D12	Tbl1xr1 protein OS=Xenopus tropicalis GN=tbl1xr1 PE=2 SV=1	0	1	524	524	31	0	100
transcript12428	Q28BX4	Proteasome (Prosome, macropain) 26S subunit, ATPase, 1 OS=Xenopus tropicalis GN=psmc1 PE=2 SV=1	0	1	440	440	31	0	100
transcript18894	Q0P4Q5	Tubulin, gamma 1 OS=Xenopus tropicalis GN=tubg1 PE=2 SV=1	0	1	451	451	31	0	100
transcript12401	Q0IIZ2	ATPase asna1 OS=Xenopus tropicalis GN=asna1 PE=2 SV=1	0	1	342	342	31	0	100
transcript12101	P62498	Eukaryotic peptide chain release factor subunit 1 OS=Xenopus tropicalis GN=etf1 PE=2 SV=1	0	1	437	437	31	0	100
transcript8280	B4F6X6	Putative uncharacterized protein OS=Xenopus tropicalis GN=clcn3 PE=2 SV=1	0	1	818	818	31	0	100
transcript14482	B3DLZ4	LOC100170579 protein (Fragment) OS=Xenopus tropicalis GN=LOC100170579 PE=2 SV=1	0	1	433	433	31	0	100
transcript11328	B3DLX2	LOC100170561 protein OS=Xenopus tropicalis GN=b3gnt2 PE=2 SV=1	0	1	397	397	31	0	100
transcript8644	B2GUE4	Ext2 protein OS=Xenopus tropicalis GN=ext2 PE=2 SV=1	0	1	718	718	31	0	100
transcript7800	B2GU98	Cse1l protein OS=Xenopus tropicalis GN=cse1l PE=2 SV=1	0	1	971	971	31	0	100
transcript15035	B1WBK8	LOC100145804 protein (Fragment) OS=Xenopus tropicalis GN=LOC100145804 PE=2 SV=1	0	1	771	771	31	0	100
transcript12440	B1WAW9	Ribonucleoside-diphosphate reductase OS=Xenopus tropicalis GN=rrm1 PE=2 SV=1	0	1	797	797	31	0	100
transcript19175	B1WAU6	Has2 protein OS=Xenopus tropicalis GN=has2 PE=2 SV=1	0	1	552	552	31	0	100
transcript16320	B1WAQ8	Gabpa protein OS=Xenopus tropicalis GN=gabpa PE=2 SV=1	0	1	454	454	31	0	100
transcript80139	B1H3J0	LOC100145644 protein OS=Xenopus tropicalis GN=ilk PE=2 SV=1	0	1	452	452	31	0	100
transcript18317	B1H2U7	LOC100145489 protein OS=Xenopus tropicalis GN=gna13 PE=2 SV=1	0	1	377	377	31	0	100
transcript12727	B0BMH7	Enolase OS=Xenopus tropicalis GN=eno1 PE=2 SV=1	0	1	434	434	31	0	100
transcript5991	B0BM43	LOC100145083 protein OS=Xenopus tropicalis GN=rpl3 PE=2 SV=1	0	1	403	403	31	0	100
transcript13993	A9UMS0	Elongation factor 1-alpha OS=Xenopus tropicalis GN=eef1a1 PE=2 SV=1	0	1	462	462	31	0	100
transcript14080	A9JTY0	Ubiquitin carboxyl-terminal hydrolase OS=Xenopus tropicalis GN=usp46 PE=2 SV=1	0	1	369	369	31	0	100
transcript25675	A7MC61	Mapk11 protein OS=Xenopus tropicalis GN=mapk11 PE=2 SV=1	0	1	361	361	31	0	100
transcript24	A4IIS7	LOC100125050 protein OS=Xenopus tropicalis GN=atp1a2 PE=2 SV=1	0	1	1020	1020	31	0	100
transcript12513	A4IHV9	Ppm1a protein OS=Xenopus tropicalis GN=ppm1a PE=2 SV=1	0	1	383	383	31	0	100
transcript6805	A1L0Y4	LOC100036705 protein OS=Xenopus tropicalis GN=vcl PE=2 SV=1	0	1	1065	1065	31	0	100
transcript8381	A0JLY8	ATPase, H+ transporting, lysosomal 38kDa, V0 subunit d1 OS=Xenopus tropicalis GN=atp6v0d1 PE=2 SV=1	0	1	351	351	31	0	100
transcript16602	Q66KJ1	Adiponectin receptor 1 OS=Xenopus tropicalis GN=adipor1 PE=2 SV=1	3e-180	1	379	379	31	0	100
transcript98238	Q6P894	Peptidylprolyl isomerase D (Cyclophilin D) OS=Xenopus tropicalis GN=ppid PE=2 SV=1	1e-179	1	370	370	31	0	100
transcript18650	Q28HT6	Vacuolar protein sorting-associated protein 26A OS=Xenopus tropicalis GN=vps26a PE=2 SV=1	5e-179	1	326	326	31	0	100
transcript16529	Q6P830	Ribose-phosphate pyrophosphokinase OS=Xenopus tropicalis GN=prps1 PE=2 SV=1	4e-178	1	318	318	31	0	100
transcript14774	Q5EBE8	Eukaryotic translation initiation factor 3 subunit I OS=Xenopus tropicalis GN=eif3i PE=2 SV=1	3e-176	1	325	325	31	0	100
transcript6840	Q6P361	GTPase activating protein (SH3 domain) binding protein 2 OS=Xenopus tropicalis GN=g3bp2 PE=2 SV=1	3e-175	1	484	484	31	0	100
transcript20456	Q5XGI0	Ribose-phosphate pyrophosphokinase 2 OS=Xenopus tropicalis GN=prps2 PE=2 SV=1	1e-174	1	318	318	31	0	100
transcript109787	Q0V9R7	Sialyltransferase 8B OS=Xenopus tropicalis GN=st8sia2 PE=2 SV=1	1e-174	6	370	370	31	0	100
transcript368	Q6GL39	WD repeat-containing protein 82 OS=Xenopus tropicalis GN=wdr82 PE=2 SV=1	2e-174	1	313	313	31	0	100
transcript7259	Q68FB8	Sphingolipid delta(4)-desaturase DES1 OS=Xenopus tropicalis GN=degs1 PE=2 SV=1	2e-173	1	323	323	31	0	100
transcript18746	Q28DH0	Phosphoribosyl pyrophosphate synthase-associated protein 2 OS=Xenopus tropicalis GN=prpsap2 PE=2 SV=1	4e-172	1	358	358	31	0	100
transcript90530	Q0VFJ9	Twf2 protein OS=Xenopus tropicalis GN=twf2 PE=2 SV=1	1e-170	1	349	349	31	0	100
transcript10819	B1H0Z6	LOC100145283 protein OS=Xenopus tropicalis GN=fhl2 PE=2 SV=1	8e-170	1	279	279	31	0	100
transcript13207	Q6DIZ2	Dihydrolipoamide succinyltransferase component of 2-oxoglutarate dehydrogenase complex (E2) (E2K) OS=Xenopus tropicalis GN=dlst PE=2 SV=1	1e-169	1	453	453	31	0	100
transcript26588	Q5FVA4	Seven in absentia homolog 1 OS=Xenopus tropicalis GN=siah1 PE=2 SV=1	3e-167	1	282	282	31	0	100
transcript25593	Q0VFT2	Putative uncharacterized protein OS=Xenopus tropicalis PE=2 SV=1	4e-167	1	351	351	31	0	100
transcript19924	Q6P8F7	Fructose-1,6-bisphosphatase OS=Xenopus tropicalis GN=fbp1 PE=2 SV=1	2e-165	1	338	338	31	0	100
transcript16294	Q28G23	General transcription factor IIBgeneral transcription factor IIB OS=Xenopus tropicalis GN=gtf2b PE=2 SV=1	4e-165	1	316	316	31	0	100
transcript16995	Q6GLA8	Ras-related GTP binding A OS=Xenopus tropicalis GN=rraga PE=2 SV=1	1e-164	1	313	313	31	0	100
transcript25813	Q28BT3	Polymerase (DNA directed), beta OS=Xenopus tropicalis GN=polb PE=2 SV=1	1e-163	1	334	334	31	0	100
transcript13733	Q6DFQ4	Ubiquitin fusion degradation 1 like OS=Xenopus tropicalis GN=ufd1l PE=2 SV=1	3e-163	1	307	307	31	0	100
transcript5703	Q28BT4	Calumenin OS=Xenopus tropicalis GN=calu PE=2 SV=1	5e-162	1	315	315	31	0	100
transcript79095	A4IHA6	Qki protein OS=Xenopus tropicalis GN=qki PE=2 SV=1	3e-160	1	319	319	31	0	100
transcript53036	Q6GLC8	Retinaldehyde binding protein 1 OS=Xenopus tropicalis GN=rlbp1 PE=2 SV=1	1e-159	1	317	317	31	0	100
transcript18677	Q6P7L3	Cdc2-prov protein OS=Xenopus tropicalis GN=cdk1 PE=2 SV=1	2e-159	1	302	302	31	0	100
transcript12484	Q28G00	Carbohydrate (Chondroitin 4) sulfotransferase 11 OS=Xenopus tropicalis GN=chst11 PE=2 SV=1	4e-159	1	337	337	31	0	100
transcript5241	Q6P880	C6orf67-like protein OS=Xenopus tropicalis GN=tmem30a PE=2 SV=1	6e-159	3	365	365	31	0	100
transcript8510	Q6PBE7	L-lactate dehydrogenase OS=Xenopus tropicalis GN=ldhb PE=2 SV=1	6e-158	1	334	334	31	0	100
transcript8004	Q6P7M0	Annexin A2 OS=Xenopus tropicalis GN=anxa2 PE=2 SV=1	3e-156	1	340	340	31	0	100
transcript10122	Q5I082	Twinfilin-1 OS=Xenopus tropicalis GN=twf1 PE=2 SV=1	8e-155	1	350	350	31	0	100
transcript8955	Q6P8D0	Acidic ribosomal phosphoprotein P0 OS=Xenopus tropicalis GN=rplp0 PE=2 SV=1	2e-154	1	314	314	31	0	100
transcript11165	Q6DFN6	Novel protein similar to programmed cell death 4 (Neoplastic transformation inhibitor) OS=Xenopus tropicalis GN=pdcd4 PE=2 SV=1	2e-153	5	439	439	31	0	100
transcript10580	Q28DT1	Capping protein (Actin filament) muscle Z-line, alpha 1 OS=Xenopus tropicalis GN=capza1 PE=2 SV=1	2e-153	1	286	286	31	0	100
transcript8040	Q6PBF5	Adenine nucleotide translocase OS=Xenopus tropicalis GN=slc25a5 PE=2 SV=1	5e-152	1	298	298	31	0	100
transcript12451	Q28ET2	Annexin A4 OS=Xenopus tropicalis GN=anxa4 PE=2 SV=1	9e-152	1	321	321	31	0	100
transcript8666	Q28G32	Sphingosine-1-phosphate phosphatase 1 OS=Xenopus tropicalis GN=sgpp1 PE=2 SV=1	7e-150	6	408	408	31	0	100
transcript17957	Q6DF14	Thioredoxin-like 1 OS=Xenopus tropicalis GN=txnl1 PE=2 SV=1	2e-149	1	289	289	31	0	100
transcript22849	Q5BKK8	Succinate-CoA ligase, alpha subunit OS=Xenopus tropicalis GN=suclg1 PE=2 SV=1	4e-149	1	325	325	31	0	100
transcript85590	Q6PBC4	40S ribosomal protein S4 OS=Xenopus tropicalis GN=rps4 PE=2 SV=3	3e-148	1	263	263	31	0	100
transcript14686	A4QNH2	LOC100125159 protein (Fragment) OS=Xenopus tropicalis GN=LOC100125159 PE=2 SV=1	1e-147	1	322	322	31	0	100
transcript8631	Q07GA5	Capping protein (Actin filament) muscle Z-line, alpha 2 OS=Xenopus tropicalis GN=capza2 PE=2 SV=1	3e-147	1	286	286	31	0	100
transcript17506	A0JM07	Putative uncharacterized protein MGC145456 OS=Xenopus tropicalis GN=kdsr PE=2 SV=1	1e-146	1	332	332	31	0	100
transcript52793	Q28EK0	Putative uncharacterized protein LOC548767 OS=Xenopus tropicalis GN=rgr PE=2 SV=1	2e-146	1	295	295	31	0	100
transcript11646	Q6DEY3	Abhydrolase domain-containing protein FAM108B1 OS=Xenopus tropicalis GN=fam108b1 PE=2 SV=1	2e-145	1	288	288	31	0	100
transcript5318	B3DLY4	LOC100170571 protein OS=Xenopus tropicalis GN=cyb5r3 PE=2 SV=1	4e-144	1	301	301	31	0	100
transcript8224	Q28DL6	Aquaporin 3 OS=Xenopus tropicalis GN=aqp3 PE=2 SV=1	2e-143	1	294	294	31	0	100
transcript10583	Q642T2	40S ribosomal protein S3a OS=Xenopus tropicalis GN=rps3a PE=2 SV=3	4e-143	1	264	264	31	0	100
transcript17408	Q6P895	Phosphatidylinositol transfer protein, beta OS=Xenopus tropicalis GN=pitpnb PE=2 SV=1	2e-142	1	271	271	31	0	100
transcript46446	Q6DF62	Regucalcin OS=Xenopus tropicalis GN=rgn PE=2 SV=1	6e-142	1	299	299	31	0	100
transcript19821	Q28FS5	Proteasome subunit alpha type OS=Xenopus tropicalis GN=psma1 PE=2 SV=1	3e-141	1	261	261	31	0	100
transcript25963	Q5M7J9	Tetratricopeptide repeat protein 35 OS=Xenopus tropicalis GN=ttc35 PE=2 SV=1	2e-140	1	297	297	31	0	100
transcript25518	A0JLY9	Putative uncharacterized protein MGC145124 OS=Xenopus tropicalis GN=pdxk PE=2 SV=1	2e-140	1	316	316	31	0	100
transcript18934	Q6GL80	Hydroxymethylbilane synthase OS=Xenopus tropicalis GN=hmbs PE=2 SV=1	3e-140	2	351	351	31	0	100
transcript92501	Q5HZU2	Methylthioadenosine phosphorylase OS=Xenopus tropicalis GN=mtap PE=2 SV=1	6e-140	1	280	280	31	0	100
transcript6275	Q6PBF0	60S ribosomal protein L8 OS=Xenopus tropicalis GN=rpl8 PE=2 SV=3	4e-139	1	257	257	31	0	100
transcript9889	Q66KE3	Cleavage and polyadenylation specificity factor subunit 4 OS=Xenopus tropicalis GN=cpsf4 PE=2 SV=1	4e-139	1	269	269	31	0	100
transcript46557	Q28J50	Ras-related associated with diabetes OS=Xenopus tropicalis GN=rrad PE=2 SV=1	2e-138	1	303	303	31	0	100
transcript20336	B0BM04	Phosphoglycerate mutase OS=Xenopus tropicalis GN=pgam1 PE=2 SV=1	8e-138	1	254	254	31	0	100
transcript12614	Q66KJ8	Proliferating cell nuclear antigen OS=Xenopus tropicalis GN=pcna PE=2 SV=1	7e-137	1	261	261	31	0	100
transcript16188	Q0IHT4	Kruppel-like factor 7 (Ubiquitous) OS=Xenopus tropicalis GN=klf7 PE=2 SV=1	2e-135	1	296	296	31	0	100
transcript20343	B4F752	Uncharacterized protein OS=Xenopus tropicalis GN=kctd6 PE=2 SV=1	2e-133	1	237	237	31	0	100
transcript20474	Q6P7Z3	Proteasome subunit alpha type OS=Xenopus tropicalis GN=psma6 PE=2 SV=1	2e-132	1	246	246	31	0	100
transcript75517	Q6DDC3	Eukaryotic translation initiation factor 6 OS=Xenopus tropicalis GN=eif6 PE=2 SV=1	2e-131	1	245	245	31	0	100
transcript42111	Q08BT8	LOC100145661 protein OS=Xenopus tropicalis GN=ddah1 PE=2 SV=1	1e-130	1	284	284	31	0	100
transcript22933	A4IHI3	Proteasome subunit alpha type OS=Xenopus tropicalis GN=psma5 PE=2 SV=1	7e-130	1	241	241	31	0	100
transcript14367	B4F6I3	Apoptosis-inducing factor 2 OS=Xenopus tropicalis GN=aifm2 PE=2 SV=1	1e-129	1	374	374	31	0	100
transcript22343	Q6GLG5	MGC69350 protein OS=Xenopus tropicalis GN=stk16 PE=2 SV=1	6e-129	1	305	305	31	0	100
transcript12617	Q28DR3	Tyrosine 3-monooxygenase/tryptophan 5-monooxygenase activation protein, eta polypeptide OS=Xenopus tropicalis GN=ywhah PE=2 SV=1	2e-128	1	247	247	31	0	100
transcript8316	A4II64	Psme3 protein OS=Xenopus tropicalis GN=psme3 PE=2 SV=1	6e-128	1	254	254	31	0	100
transcript7842	Q6DIT8	Ribosome maturation protein SBDS OS=Xenopus tropicalis GN=sbds PE=2 SV=1	8e-127	1	250	250	31	0	100
transcript23080	B1WAW7	Gosr1 protein OS=Xenopus tropicalis GN=gosr1 PE=2 SV=1	2e-126	1	250	250	31	0	100
transcript8312	B0BM40	Triosephosphate isomerase OS=Xenopus tropicalis GN=tpi1 PE=2 SV=1	3e-126	1	248	248	31	0	100
transcript17666	Q66KA5	Protein YIPF5 OS=Xenopus tropicalis GN=yipf5 PE=2 SV=1	8e-126	1	256	256	31	0	100
transcript26488	Q6P2Y5	Tetraspanin 7 OS=Xenopus tropicalis GN=tspan7 PE=2 SV=1	3e-125	1	249	249	31	0	100
transcript15623	B0BMA7	LOC100145008 protein OS=Xenopus tropicalis GN=cbr3 PE=2 SV=1	3e-123	1	277	277	31	0	100
transcript76623	Q28FV6	RAN, member RAS oncogene family OS=Xenopus tropicalis GN=ran PE=2 SV=1	5e-123	1	216	216	31	0	100
transcript89649	Q6DJ10	Rho family GTPase 3 OS=Xenopus tropicalis GN=rnd3 PE=2 SV=1	1e-122	1	244	244	31	0	100
transcript87463	Q68FA1	RAB14, member RAS oncogene family OS=Xenopus tropicalis GN=rab14 PE=2 SV=1	2e-122	1	215	215	31	0	100
transcript78988	Q0IHX7	MOB1, Mps One Binder kinase activator-like 1A OS=Xenopus tropicalis GN=mobkl1a PE=2 SV=1	2e-122	1	216	216	31	0	100
transcript55831	A4QNM5	Cytosolic Fe-S cluster assembly factor nubp2 OS=Xenopus tropicalis GN=nubp2 PE=2 SV=2	4e-122	1	270	270	31	0	100
transcript80727	Q66II3	Growth factor receptor-bound protein 2 OS=Xenopus tropicalis GN=grb2 PE=2 SV=1	5e-121	1	229	229	31	0	100
transcript82151	Q28EB4	Nucleosome assembly protein 1-like 1 OS=Xenopus tropicalis GN=nap1l1 PE=2 SV=1	6e-121	1	393	393	31	0	100
transcript14481	Q5XH99	RAB11B, member RAS oncogene family OS=Xenopus tropicalis GN=rab11b.1 PE=2 SV=1	3e-120	1	218	218	31	0	100
transcript17868	B3DL41	LOC100170453 protein OS=Xenopus tropicalis GN=nt5c3l PE=2 SV=1	7e-119	1	290	290	31	0	100
transcript83760	Q5XGG9	MOB1, Mps One Binder kinase activator-like 2A OS=Xenopus tropicalis GN=mobkl2a PE=2 SV=1	1e-118	1	216	216	31	0	100
transcript29376	Q66JL5	Hpgd protein OS=Xenopus tropicalis GN=hpgd PE=2 SV=1	2e-118	1	264	264	31	0	100
transcript8617	Q28C65	Eukaryotic translation initiation factor 3 subunit K OS=Xenopus tropicalis GN=eif3k PE=2 SV=1	2e-118	1	218	218	31	0	100
transcript6089	Q28HH1	RAB11A, member RAS oncogene family OS=Xenopus tropicalis GN=rab11a PE=2 SV=1	3e-118	1	216	216	31	0	100
transcript35582	Q28EV4	Casein kinase 2, beta subunit OS=Xenopus tropicalis GN=csnk2b PE=2 SV=1	4e-118	1	215	215	31	0	100
transcript8022	B0BMP3	LOC100145082 protein OS=Xenopus tropicalis GN=LOC100145082 PE=2 SV=1	4e-118	1	304	304	31	0	100
transcript25817	Q28F99	Tetraspanin 3 OS=Xenopus tropicalis GN=tspan3 PE=2 SV=1	2e-117	1	253	253	31	0	100
transcript22549	B2GUJ5	Ribulose-phosphate 3-epimerase OS=Xenopus tropicalis GN=rpe PE=2 SV=1	3e-117	1	228	228	31	0	100
transcript24571	A4IH75	Autophagy-related protein 101 OS=Xenopus tropicalis GN=atg101 PE=2 SV=1	3e-117	1	218	218	31	0	100
transcript18086	Q6P7K1	Electron-transfer-flavoprotein, beta polypeptide OS=Xenopus tropicalis GN=etfb PE=2 SV=1	9e-116	1	254	254	31	0	100
transcript9580	Q5XGC8	14-3-3 protein beta/alpha OS=Xenopus tropicalis GN=ywhab PE=2 SV=1	4e-115	1	244	244	31	0	100
transcript17118	Q66JI1	RAB7A, member RAS oncogene family OS=Xenopus tropicalis GN=rab7a PE=2 SV=1	2e-114	1	207	207	31	0	100
transcript14169	Q08CX4	Ubiquitin-conjugating enzyme E2R 2 OS=Xenopus tropicalis GN=ube2r2 PE=2 SV=1	3e-114	1	238	238	31	0	100
transcript7212	Q6DFN9	MGC79754 protein OS=Xenopus tropicalis GN=rpl7 PE=2 SV=1	1e-112	1	246	246	31	0	100
transcript103416	Q0V9G6	Insulin-induced gene 1 protein OS=Xenopus tropicalis GN=insig1 PE=2 SV=1	2e-112	1	251	251	31	0	100
transcript16601	A9ULB6	Proteasome subunit beta type OS=Xenopus tropicalis GN=psmb3 PE=2 SV=1	7e-111	1	205	205	31	0	100
transcript7112	Q28GT2	RAB5C, member RAS oncogene family OS=Xenopus tropicalis GN=rab5c PE=2 SV=1	1e-110	1	216	216	31	0	100
transcript82033	Q6DF07	Programmed cell death protein 10 OS=Xenopus tropicalis GN=pdcd10 PE=2 SV=1	2e-110	1	212	212	31	0	100
transcript9947	Q6P304	RAB6A, member RAS oncogene family OS=Xenopus tropicalis GN=rab6a PE=2 SV=1	3e-110	1	208	208	31	0	100
transcript27435	Q28HF5	Polymerase (RNA) II (DNA directed) polypeptide E OS=Xenopus tropicalis GN=polr2e PE=2 SV=1	1e-109	1	210	210	31	0	100
transcript10109	A0JPA5	Rab8b protein OS=Xenopus tropicalis GN=rab8b PE=2 SV=1	1e-109	1	207	207	31	0	100
transcript20178	Q28EG7	Putative uncharacterized protein LOC549741 OS=Xenopus tropicalis GN=rab4b PE=2 SV=1	4e-109	1	213	213	31	0	100
transcript28979	B2RYX4	Trappc4 protein OS=Xenopus tropicalis GN=trappc4 PE=2 SV=1	2e-108	1	219	219	31	0	100
transcript8423	B3DLU1	Neurocalcin-delta OS=Xenopus tropicalis GN=ncald PE=2 SV=1	4e-108	1	193	193	31	0	100
transcript14152	Q6P257	ER lumen protein retaining receptor 2 OS=Xenopus tropicalis GN=kdelr2 PE=2 SV=1	5e-108	1	212	212	31	0	100
transcript19961	Q28I30	Ribonuclease P/MRP 30kDa subunit OS=Xenopus tropicalis GN=rpp30 PE=2 SV=1	5e-108	1	265	265	31	0	100
transcript9250	Q28GJ8	Ras homolog gene family, member A OS=Xenopus tropicalis GN=rhoa PE=2 SV=1	7e-108	1	193	193	31	0	100
transcript25975	Q28HZ4	Novel Rho protein OS=Xenopus tropicalis GN=rhoc PE=2 SV=1	1e-107	1	193	193	31	0	100
transcript7575	Q28BZ0	Cell division cycle 42 (GTP binding protein, 25kDa) OS=Xenopus tropicalis GN=cdc42 PE=2 SV=1	3e-107	1	191	191	31	0	100
transcript14624	Q5I089	Retention in endoplasmic reticulum protein 1 OS=Xenopus tropicalis GN=rer1 PE=2 SV=1	4e-106	1	198	198	31	0	100
transcript14377	Q28J69	Adaptor-related protein complex OS=Xenopus tropicalis GN=ap3s1 PE=2 SV=1	7e-106	1	193	193	31	0	100
transcript45011	Q6P4K4	ADP-ribosylation factor related protein 1 OS=Xenopus tropicalis GN=arfrp1 PE=2 SV=1	1e-105	1	201	201	31	0	100
transcript6992	Q28IJ0	Novel Rho protein OS=Xenopus tropicalis GN=rhoa.2 PE=2 SV=1	1e-105	1	193	193	31	0	100
transcript30735	B5DES7	DNA replication complex GINS protein PSF1 OS=Xenopus tropicalis GN=gins1 PE=2 SV=1	3e-105	1	196	196	31	0	100
transcript83082	Q6P4X3	SAR1a gene homolog 1 (S. cerevisiae) OS=Xenopus tropicalis GN=sar1a PE=2 SV=1	4e-105	1	198	198	31	0	100
transcript27826	Q6NVL7	Charged multivesicular body protein 2b OS=Xenopus tropicalis GN=chmp2b PE=2 SV=1	4e-105	1	214	214	31	0	100
transcript9946	Q28BM7	Transmembrane emp24 domain trafficking protein 2 OS=Xenopus tropicalis GN=tmed2 PE=2 SV=1	6e-105	1	201	201	31	0	100
transcript12717	Q6P8D9	NEDD8-conjugating enzyme Ubc12 OS=Xenopus tropicalis GN=ube2m PE=2 SV=1	8e-105	1	183	183	31	0	100
transcript9597	Q5XHA2	ER lumen protein retaining receptor 1 OS=Xenopus tropicalis GN=kdelr1 PE=2 SV=1	8e-105	1	212	212	31	0	100
transcript20404	B1H163	Putative uncharacterized protein LOC549018 OS=Xenopus tropicalis GN=ssu72 PE=2 SV=1	6e-104	1	194	194	31	0	100
transcript10430	B5DDY9	Uncharacterized protein OS=Xenopus tropicalis GN=vamp7 PE=2 SV=1	8e-104	1	220	220	31	0	100
transcript7791	A9JSD7	LOC100135141 protein OS=Xenopus tropicalis GN=rps7 PE=2 SV=1	2e-103	1	194	194	31	0	100
transcript65657	Q6GL73	RAB2B, member RAS oncogene family OS=Xenopus tropicalis GN=rab2b PE=2 SV=1	3e-103	1	215	215	31	0	100
transcript92780	Q6GL94	RAB30, member RAS oncogene family OS=Xenopus tropicalis GN=rab30 PE=2 SV=1	5e-103	1	203	203	31	0	100
transcript11432	Q6GL28	Ubiquitin-conjugating enzyme E2K (UBC1 homolog) OS=Xenopus tropicalis GN=ube2k PE=2 SV=1	6e-103	1	200	200	31	0	100
transcript20523	Q5M8J2	Novel protein similar to ras-related C3 botulinum toxin substrate 1 (Rho family, small GTP binding protein Rac1) OS=Xenopus tropicalis GN=rac2 PE=2 SV=1	7e-103	1	192	192	31	0	100
transcript8978	B0BM42	Ribosomal protein OS=Xenopus tropicalis GN=LOC100144995 PE=2 SV=1	3e-102	1	217	217	31	0	100
transcript9670	Q6DEU3	Vacuolar protein sorting-associated protein 29 OS=Xenopus tropicalis GN=vps29 PE=2 SV=1	5e-102	1	182	182	31	0	100
transcript19657	B1WAQ3	Putative uncharacterized protein MGC147254 OS=Xenopus tropicalis GN=selrc1 PE=2 SV=1	6e-102	1	231	231	31	0	100
transcript21730	Q6GLF6	Lysosomal-associated protein transmembrane 4 alpha OS=Xenopus tropicalis GN=laptm4a PE=2 SV=1	9e-102	1	231	231	31	0	100
transcript12912	Q6NT85	ADP-ribosylation factor 1 OS=Xenopus tropicalis GN=arf1 PE=2 SV=1	2e-101	1	181	181	31	0	100
transcript15444	Q5M8Y1	Probable signal peptidase complex subunit 2 OS=Xenopus tropicalis GN=spcs2 PE=2 SV=1	2e-101	1	201	201	31	0	100
transcript4865	Q6DET9	Elongation factor 1-beta OS=Xenopus tropicalis GN=eef1b PE=2 SV=3	5e-101	1	228	228	31	0	100
transcript16653	Q6DER1	Malignant T cell-amplified sequence 1 OS=Xenopus tropicalis GN=mcts1 PE=2 SV=1	8e-101	1	181	181	31	0	100
transcript20485	Q6P7Z6	Putative uncharacterized protein MGC76046 OS=Xenopus tropicalis GN=arf5 PE=2 SV=1	1e-100	1	181	181	31	0	100
transcript18440	A4IIB0	Rab31 protein OS=Xenopus tropicalis GN=rab31 PE=2 SV=1	1e-99	1	194	194	31	0	100
transcript19987	Q6P2Y4	Peptidyl-prolyl cis-trans isomerase OS=Xenopus tropicalis GN=ppih PE=2 SV=1	3e-99	1	177	177	31	0	100
transcript11426	Q28GY5	Ubiquitin carboxyl-terminal esterase L3 OS=Xenopus tropicalis GN=uchl3 PE=2 SV=1	1e-98	1	230	230	31	0	100
transcript96775	Q5BKN0	Muscle RAS oncogene homolog OS=Xenopus tropicalis GN=mras PE=2 SV=1	2e-98	1	213	213	31	0	100
transcript15743	Q6P632	N-alpha-acetyltransferase 20, NatB catalytic subunit OS=Xenopus tropicalis GN=naa20 PE=2 SV=1	5e-98	1	178	178	31	0	100
transcript31271	Q6P7M6	ADP-ribosylation factor-like 2 OS=Xenopus tropicalis GN=arl2 PE=2 SV=1	7e-98	1	184	184	31	0	100
transcript12370	Q5BJ34	ADP-ribosylation factor 4 OS=Xenopus tropicalis GN=arf4 PE=2 SV=1	1e-97	1	180	180	31	0	100
transcript4678	Q28C52	RAB22A, member RAS oncogene family OS=Xenopus tropicalis GN=rab22a PE=2 SV=1	4e-97	1	193	193	31	0	100
transcript12697	A4IHU1	LOC100124895 protein OS=Xenopus tropicalis GN=ralb PE=2 SV=1	4e-97	1	206	206	31	0	100
transcript8547	Q6P639	60S ribosomal protein L13 OS=Xenopus tropicalis GN=rpl13 PE=2 SV=1	1e-96	1	211	211	31	0	100
transcript81736	A4IHG9	Putative uncharacterized protein LOC549394 OS=Xenopus tropicalis GN=rpl11 PE=2 SV=1	4e-96	1	177	177	31	0	100
transcript18298	Q5BKN1	Trafficking protein particle complex 3 OS=Xenopus tropicalis GN=trappc3 PE=2 SV=1	5e-96	1	180	180	31	0	100
transcript25859	B1WB47	LOC100145749 protein OS=Xenopus tropicalis GN=vbp1 PE=2 SV=1	2e-95	1	192	192	31	0	100
transcript92106	A4QND5	60S ribosome subunit biogenesis protein NIP7 homolog OS=Xenopus tropicalis GN=nip7 PE=2 SV=1	2e-95	1	180	180	31	0	100
transcript9359	Q66JI4	Protein tyrosine phosphatase type IVA, member 1 OS=Xenopus tropicalis GN=ptp4a1 PE=2 SV=1	4e-95	1	173	173	31	0	100
transcript16685	Q5M8Y2	NEDD8-conjugating enzyme UBE2F OS=Xenopus tropicalis GN=ube2f PE=2 SV=1	4e-95	1	185	185	31	0	100
transcript10320	Q63ZF9	Ribosomal protein L18 OS=Xenopus tropicalis GN=rpl18 PE=2 SV=1	8e-95	1	188	188	31	0	100
transcript14907	Q6DDC2	SEC11 homolog C OS=Xenopus tropicalis GN=sec11c PE=2 SV=1	1e-94	1	177	177	31	0	100
transcript18012	B7ZST5	Ras homolog enriched in brain OS=Xenopus tropicalis GN=rheb PE=2 SV=1	2e-94	1	184	184	31	0	100
transcript75763	B1WAT5	Cd151 protein OS=Xenopus tropicalis GN=cd151 PE=2 SV=1	5e-94	1	253	253	31	0	100
transcript4570	Q28G37	Glutathione S-transferase M1 OS=Xenopus tropicalis GN=gstm1 PE=2 SV=1	7e-94	1	216	216	31	0	100
transcript16925	Q5BL54	Small nuclear ribonucleoprotein polypeptide A OS=Xenopus tropicalis GN=snrpa PE=2 SV=1	9e-94	1	282	282	31	0	100
transcript18548	Q28I97	Nudix (Nucleoside diphosphate linked moiety X)-type motif 5 OS=Xenopus tropicalis GN=nudt5 PE=2 SV=1	1e-93	1	221	221	31	0	100
transcript82116	Q28IC6	Protein tyrosine phosphatase type IVA, member 2 OS=Xenopus tropicalis GN=ptp4a2 PE=2 SV=1	3e-93	1	167	167	31	0	100
transcript16650	Q6DDC7	NADH dehydrogenase (Ubiquinone) Fe-S protein 8, 23kDa (NADH-coenzyme Q reductase) OS=Xenopus tropicalis GN=ndufs8 PE=2 SV=1	6e-93	1	209	209	31	0	100
transcript20168	Q6GL45	IMP3, U3 small nucleolar ribonucleoprotein, homolog OS=Xenopus tropicalis GN=imp3 PE=2 SV=1	1e-92	1	183	183	31	0	100
transcript89541	Q28I82	Ubiquitin-conjugating enzyme E2G 2 (UBC7 homolog, yeast) OS=Xenopus tropicalis GN=ube2g2 PE=2 SV=1	1e-92	1	165	165	31	0	100
transcript92112	Q6DIY4	TATA box-binding protein-like protein 1 OS=Xenopus tropicalis GN=tbpl1 PE=2 SV=1	2e-92	1	186	186	31	0	100
transcript19800	Q28CQ4	SUMO-conjugating enzyme UBC9 OS=Xenopus tropicalis GN=ube2i PE=2 SV=1	3e-92	1	158	158	31	0	100
transcript101532	Q28FM5	RAB24, member RAS oncogene family OS=Xenopus tropicalis GN=rab24 PE=2 SV=1	4e-92	1	203	203	31	0	100
transcript13440	Q28C11	Trafficking protein particle complex 5 OS=Xenopus tropicalis GN=trappc5 PE=2 SV=1	5e-92	1	188	188	31	0	100
transcript34219	Q0V9B1	Tescalcin OS=Xenopus tropicalis GN=tesc PE=2 SV=1	8e-92	1	214	214	31	0	100
transcript95248	Q640R7	Ras-related protein Rap-1b OS=Xenopus tropicalis GN=rap1b PE=2 SV=1	2e-91	1	184	184	31	0	100
transcript87509	Q28G24	Polymerase (RNA) II (DNA directed) polypeptide G OS=Xenopus tropicalis GN=polr2g PE=2 SV=1	2e-91	1	172	172	31	0	100
transcript42945	B3DM70	LOC100170616 protein OS=Xenopus tropicalis GN=exosc1 PE=2 SV=1	2e-90	1	194	194	31	0	100
transcript9622	Q6P816	Synaptobrevin homolog YKT6 OS=Xenopus tropicalis GN=ykt6 PE=2 SV=1	4e-90	1	198	198	31	0	100
transcript83346	Q5BKM2	Transgelin OS=Xenopus tropicalis GN=tagln PE=2 SV=1	7e-90	1	201	201	31	0	100
transcript5451	Q6GL47	Rho GDP dissociation inhibitor (GDI) alpha OS=Xenopus tropicalis GN=arhgdia PE=2 SV=1	8e-90	1	204	204	31	0	100
transcript10272	Q28DY2	RAP2C, member of RAS oncogene family OS=Xenopus tropicalis GN=rap2c PE=2 SV=1	4e-89	1	183	183	31	0	100
transcript25821	Q5EB27	DNA replication complex GINS protein PSF2 OS=Xenopus tropicalis GN=gins2 PE=2 SV=1	5e-89	1	185	185	31	0	100
transcript15742	Q28IZ4	MGC69457 protein OS=Xenopus tropicalis GN=mrlc2 PE=2 SV=1	2e-88	1	172	172	31	0	100
transcript16272	Q28BX7	Glyoxalase I OS=Xenopus tropicalis GN=glo1 PE=2 SV=1	3e-88	1	184	184	31	0	100
transcript8395	Q6DK75	Actin related protein 2/3 complex, subunit 4 OS=Xenopus tropicalis GN=arpc4 PE=2 SV=1	4e-88	1	168	168	31	0	100
transcript84895	Q28GA4	RAP2A, member of RAS oncogene family OS=Xenopus tropicalis GN=rap2a PE=2 SV=1	5e-88	1	183	183	31	0	100
transcript85243	B0BMF5	Rras protein OS=Xenopus tropicalis GN=rras PE=2 SV=1	2e-87	1	203	203	31	0	100
transcript14716	B0JZA2	LOC100145176 protein OS=Xenopus tropicalis GN=rsl24d1 PE=2 SV=1	3e-86	1	163	163	31	0	100
transcript16509	Q6P831	Sorting nexin 12 OS=Xenopus tropicalis GN=snx3 PE=2 SV=1	4e-86	1	162	162	31	0	100
transcript15438	Q6P8F4	Putative uncharacterized protein MGC75714 OS=Xenopus tropicalis GN=MGC75714 PE=2 SV=1	5e-86	2	201	201	31	0	100
transcript84362	Q6DK90	Regulator of calcineurin 1 OS=Xenopus tropicalis GN=rcan1 PE=2 SV=1	6e-86	1	199	199	31	0	100
transcript8734	Q28G13	Peptidyl-prolyl cis-trans isomerase OS=Xenopus tropicalis GN=ppib PE=2 SV=2	7e-86	1	208	208	31	0	100
transcript9056	Q28EY6	Ubiquitin-conjugating enzyme E2D 2 (UBC4/5 homolog, yeast) OS=Xenopus tropicalis GN=ube2d3 PE=2 SV=1	9e-86	1	147	147	31	0	100
transcript14930	Q28IU4	Nuclease sensitive element binding protein 1 OS=Xenopus tropicalis GN=ybx1 PE=2 SV=1	1e-85	1	306	306	31	0	100
transcript28701	Q28FC1	Novel ubiquitin-conjugating enzyme OS=Xenopus tropicalis GN=ube2w PE=2 SV=1	1e-85	1	151	151	31	0	100
transcript29176	B0BM28	Spindle and kinetochore-associated protein 1 OS=Xenopus tropicalis GN=ska1 PE=2 SV=1	1e-85	1	252	252	31	0	100
transcript16716	Q6DDC8	Ubiquitin-conjugating enzyme E2B (RAD6 homolog) OS=Xenopus tropicalis GN=ube2b PE=2 SV=1	3e-85	1	152	152	31	0	100
transcript12761	Q6DK88	MGC69435 protein OS=Xenopus tropicalis GN=ssr2 PE=2 SV=1	5e-85	1	183	183	31	0	100
transcript10062	Q6DF32	Cysteine and glycine-rich protein 2 OS=Xenopus tropicalis GN=csrp3 PE=2 SV=1	6e-85	1	194	194	31	0	100
transcript104298	B5DEW2	Uncharacterized protein OS=Xenopus tropicalis GN=rhog.2 PE=2 SV=1	6e-85	1	191	191	31	0	100
transcript33165	B2RZF8	LOC100170437 protein OS=Xenopus tropicalis GN=myl10 PE=2 SV=1	2e-84	1	168	168	31	0	100
transcript9444	A4IHH6	C77604 protein OS=Xenopus tropicalis GN=bud31 PE=2 SV=1	2e-84	1	144	144	31	0	100
transcript23316	A0JM78	Ubiquitin-conjugating enzyme E2D 1 (UBC4/5 homolog) OS=Xenopus tropicalis GN=ube2d1 PE=2 SV=1	2e-84	1	147	147	31	0	100
transcript12157	Q6NVQ1	Protein jagunal homolog 1 OS=Xenopus tropicalis GN=jagn1 PE=2 SV=1	5e-84	1	183	183	31	0	100
transcript9698	Q5BJ50	Ubiquitin-conjugating enzyme E2L 3 OS=Xenopus tropicalis GN=ube2l3 PE=2 SV=1	6e-84	1	154	154	31	0	100
transcript178	Q66JK9	Spermidine/spermine N1-acetyltransferase OS=Xenopus tropicalis GN=sat1 PE=2 SV=1	8e-84	1	171	171	31	0	100
transcript4564	Q28C71	Adaptor-related protein complex 1, sigma 2 subunit OS=Xenopus tropicalis GN=ap1s2 PE=2 SV=1	2e-83	1	160	160	31	0	100
transcript8389	Q68F90	Nascent polypeptide-associated complex subunit alpha OS=Xenopus tropicalis GN=naca PE=2 SV=1	3e-83	1	214	214	31	0	100
transcript11623	Q28CV1	Nuclear receptor coactivator 5 (Fragment) OS=Xenopus tropicalis GN=ncoa5 PE=2 SV=1	3e-83	19	436	436	31	0	100
transcript10515	Q6DJ44	Ubiquitin-conjugating enzyme E2H (UBC8 homolog) OS=Xenopus tropicalis GN=ube2h PE=2 SV=1	9e-83	1	183	183	31	0	100
transcript8839	B2GU64	Zinc finger, AN1-type domain 5 OS=Xenopus tropicalis GN=zfand5 PE=2 SV=1	3e-82	1	211	211	31	0	100
transcript13490	Q28H12	UMP-CMP kinase OS=Xenopus tropicalis GN=cmpk1 PE=2 SV=2	7e-82	1	196	196	31	0	100
transcript13884	Q28I74	Ribosomal protein S13 OS=Xenopus tropicalis GN=rps13 PE=2 SV=1	9e-82	1	151	151	31	0	100
transcript6023	Q6DFM7	MGC79787 protein OS=Xenopus tropicalis GN=rpl21 PE=2 SV=1	2e-81	1	160	160	31	0	100
transcript17004	A9UL72	LOC100135159 protein OS=Xenopus tropicalis GN=rab7l1 PE=2 SV=1	2e-81	1	204	204	31	0	100
transcript21530	Q28IH4	Thioredoxin-like 4A OS=Xenopus tropicalis GN=txnl4a PE=2 SV=1	3e-81	1	142	142	31	0	100
transcript21196	Q28E77	Transmembrane and coiled-coil domains 4;xenogeneic cross-immune protein OS=Xenopus tropicalis GN=tmco1 PE=2 SV=1	4e-81	1	188	188	31	0	100
transcript9931	Q6DEP3	MGC89980 protein OS=Xenopus tropicalis GN=nme3 PE=2 SV=1	7e-81	1	169	169	31	0	100
transcript78393	Q641J7	Calmodulin 1 (Phosphorylase kinase, delta) OS=Xenopus tropicalis GN=calm1 PE=2 SV=1	1e-80	1	149	149	31	0	100
transcript10923	A0JM97	Putative uncharacterized protein MGC147439 OS=Xenopus tropicalis GN=rgs5 PE=2 SV=1	1e-80	1	181	181	31	0	100
transcript17318	A4IGI2	LOC100037859 protein OS=Xenopus tropicalis GN=LOC100037859 PE=2 SV=1	2e-80	1	196	196	31	0	100
transcript86106	Q6P349	Ubiquitin-conjugating enzyme E2N (UBC13 homolog) OS=Xenopus tropicalis GN=ube2n PE=2 SV=1	3e-80	1	152	152	31	0	100
transcript13320	Q6DF27	Charged multivesicular body protein 1b OS=Xenopus tropicalis GN=chmp1b PE=2 SV=1	1e-79	1	199	199	31	0	100
transcript86894	Q6DFS6	Charged multivesicular body protein 2a OS=Xenopus tropicalis GN=chmp2a PE=2 SV=1	2e-79	1	220	220	31	0	100
transcript8509	Q28IL7	Oligosaccharyltransferase complex subunit ostc OS=Xenopus tropicalis GN=ostc PE=2 SV=1	3e-79	1	149	149	31	0	100
transcript9985	Q6DK95	Troponin C type 1 (Slow) OS=Xenopus tropicalis GN=tnnc1 PE=2 SV=1	4e-79	1	161	161	31	0	100
transcript11240	Q6P8D7	ATPase, H+ transporting, lysosomal 31kDa, V1 subunit E OS=Xenopus tropicalis GN=atp6v1e1 PE=2 SV=1	3e-78	1	226	226	31	0	100
transcript10774	Q5HZT5	Ribosomal protein S23 OS=Xenopus tropicalis GN=rps23 PE=2 SV=1	3e-78	1	143	143	31	0	100
transcript25798	Q0VFI7	Vesicle transport through interaction with t-SNAREs homolog 1A OS=Xenopus tropicalis GN=vti1a PE=2 SV=1	7e-78	1	187	187	31	0	100
transcript88391	Q642N3	Peptidylprolyl cis/trans isomerase, NIMA-interacting 1 OS=Xenopus tropicalis GN=pin1 PE=2 SV=1	1e-77	1	159	159	31	0	100
transcript10076	Q5XGA8	Ribosomal protein S16 OS=Xenopus tropicalis GN=rps16 PE=2 SV=1	1e-77	1	146	146	31	0	100
transcript11959	Q28H03	Chloride channel, nucleotide-sensitive, 1A OS=Xenopus tropicalis GN=clns1a PE=2 SV=1	2e-77	1	242	242	31	0	100
transcript7233	Q6DEQ0	Cysteine and glycine-rich protein 1 OS=Xenopus tropicalis GN=csrp1 PE=2 SV=1	1e-76	1	193	193	31	0	100
transcript13514	Q28H59	Ring finger protein 11 OS=Xenopus tropicalis GN=rnf11 PE=2 SV=1	4e-76	1	154	154	31	0	100
transcript16980	Q6P2W2	Adaptor-related protein complex 1, sigma 1 subunit OS=Xenopus tropicalis GN=ap1s1 PE=2 SV=1	6e-76	1	157	157	31	0	100
transcript46731	Q28FU2	Transmembrane protein 4 OS=Xenopus tropicalis GN=cnpy2 PE=2 SV=1	1e-75	1	184	184	31	0	100
transcript5192	B0BLZ6	LOC100144932 protein OS=Xenopus tropicalis GN=LOC100144932 PE=2 SV=1	2e-75	1	241	241	31	0	100
transcript34236	Q28HC5	Centrin, EF-hand protein, 2 OS=Xenopus tropicalis GN=cetn1 PE=2 SV=1	3e-75	1	172	172	31	0	100
transcript77403	Q6DK71	Eukaryotic translation initiation factor 5A OS=Xenopus tropicalis GN=eif5a PE=2 SV=1	2e-74	1	154	154	31	0	100
transcript18573	Q6P3N5	Protein cornichon homolog 4 OS=Xenopus tropicalis GN=cnih4 PE=2 SV=1	5e-74	1	139	139	31	0	100
transcript22714	Q28CD3	Myosin, light polypeptide 1, alkali; skeletal, fast OS=Xenopus tropicalis GN=myl1 PE=2 SV=1	4e-73	1	150	150	31	0	100
transcript14674	Q28GF9	Thioredoxin-like 4B OS=Xenopus tropicalis GN=txnl4b PE=2 SV=1	2e-72	1	149	149	31	0	100
transcript12052	Q28EH0	CD9 antigen OS=Xenopus tropicalis GN=cd9 PE=2 SV=1	2e-72	1	228	228	31	0	100
transcript25374	Q5M8X5	Trafficking protein particle complex subunit 2-like protein OS=Xenopus tropicalis GN=trappc2l PE=2 SV=1	2e-71	1	139	139	31	0	100
transcript19724	Q642T1	Trafficking protein particle complex 1 OS=Xenopus tropicalis GN=trappc1 PE=2 SV=1	5e-71	1	145	145	31	0	100
transcript9284	A9JTR4	H3f3b protein OS=Xenopus tropicalis GN=h3f3b PE=2 SV=1	5e-71	1	136	136	31	0	100
transcript11207	A4IH66	LOC100125111 protein OS=Xenopus tropicalis GN=rps15a PE=2 SV=1	7e-71	1	130	130	31	0	100
transcript4728	Q66JC5	Translationally-controlled tumor protein homolog OS=Xenopus tropicalis GN=tpt1 PE=2 SV=1	1e-70	1	172	172	31	0	100
transcript8565	Q6AZL4	Ubiquitin A-52 residue ribosomal protein fusion product 1 OS=Xenopus tropicalis GN=uba52 PE=2 SV=1	2e-70	1	128	128	31	0	100
transcript70286	Q28D37	Histone H3.2 OS=Xenopus tropicalis GN=TGas081o10.1 PE=2 SV=3	2e-70	1	136	136	31	0	100
transcript10971	Q28CT2	S-phase kinase-associated protein 1A (P19A) OS=Xenopus tropicalis GN=skp1 PE=2 SV=1	8e-70	1	163	163	31	0	100
transcript775	B0BME0	LOC100145026 protein (Fragment) OS=Xenopus tropicalis GN=rps17 PE=2 SV=1	2e-69	1	134	134	31	0	100
transcript17152	Q5M8F7	Transmembrane protein 188 OS=Xenopus tropicalis GN=tmem188 PE=2 SV=1	4e-69	1	125	125	31	0	100
transcript13905	Q6NVQ4	Trafficking protein particle complex 6A OS=Xenopus tropicalis GN=trappc6a PE=2 SV=1	6e-69	1	158	158	31	0	100
transcript28578	Q5M974	E3 ubiquitin-protein ligase RNF181 OS=Xenopus tropicalis GN=rnf181 PE=2 SV=1	9e-69	1	156	156	31	0	100
transcript14575	A9ULH2	Mrpl23 protein OS=Xenopus tropicalis GN=mrpl23 PE=2 SV=1	3e-68	1	153	153	31	0	100
transcript22679	Q28EU0	Novel protein similar to SYS1 (Saccharomyces cerevisiae]) OS=Xenopus tropicalis GN=sys1 PE=2 SV=1	6e-68	1	156	156	31	0	100
transcript89264	Q6DF38	Ring finger protein 11 OS=Xenopus tropicalis GN=rnf11 PE=2 SV=1	1e-67	1	146	146	31	0	100
transcript11871	Q63ZZ5	ATP synthase, H+ transporting, mitochondrial F0 complex, subunit d OS=Xenopus tropicalis GN=atp5h PE=2 SV=1	1e-67	1	161	161	31	0	100
transcript44002	B1H1F4	Uncharacterized protein OS=Xenopus tropicalis GN=ift27 PE=2 SV=1	1e-67	1	186	186	31	0	100
transcript23142	Q6DES0	Nuclear cap-binding protein subunit 2 OS=Xenopus tropicalis GN=ncbp2 PE=2 SV=1	4e-67	1	153	153	31	0	100
transcript4881	B7ZTK5	PERP, TP53 apoptosis effector OS=Xenopus tropicalis GN=perp PE=2 SV=1	6e-67	1	182	182	31	0	100
transcript7029	Q6DEQ7	Ribosomal protein L26 OS=Xenopus tropicalis GN=rpl26 PE=2 SV=1	7e-67	1	145	145	31	0	100
transcript14914	B0BLT7	Putative uncharacterized protein LOC548922 OS=Xenopus tropicalis GN=taf12 PE=2 SV=1	1e-66	2	166	166	31	0	100
transcript26062	B7ZT29	ORM1-like 1 (S. cerevisiae) OS=Xenopus tropicalis GN=ormdl2 PE=2 SV=1	2e-66	1	153	153	31	0	100
transcript11969	Q28CV5	Ribosomal protein L14 OS=Xenopus tropicalis GN=rpl14 PE=2 SV=1	3e-66	1	138	138	31	0	100
transcript18993	Q6NX18	X-box binding protein 1 OS=Xenopus tropicalis GN=xbp1 PE=2 SV=1	4e-66	7	252	252	31	0	100
transcript27953	Q640U2	Uncharacterized protein OS=Xenopus tropicalis GN=ypel5 PE=2 SV=1	6e-66	1	121	121	31	0	100
transcript15424	Q28FM7	Putative uncharacterized protein LOC548926 OS=Xenopus tropicalis GN=rps27a PE=2 SV=1	1e-65	1	156	156	31	0	100
transcript14294	Q66JD3	Cornichon homolog (Drosophila) OS=Xenopus tropicalis GN=cnih PE=2 SV=1	1e-64	1	144	144	31	0	100
transcript3724	Q28HS5	Coactosin-like 1 OS=Xenopus tropicalis GN=cotl1 PE=2 SV=1	2e-64	1	142	142	31	0	100
transcript14318	Q5PPQ1	GABA(A) receptor-associated protein like 1 OS=Xenopus tropicalis GN=gabarap PE=3 SV=1	8e-64	1	117	117	31	0	100
transcript14849	Q5BIZ2	Gamma-aminobutyric acid receptor-associated protein-like 1 OS=Xenopus tropicalis GN=gabarapl1 PE=3 SV=1	1e-63	1	117	117	31	0	100
transcript27753	Q68ER9	Chromatin modification-related protein MEAF6 OS=Xenopus tropicalis GN=meaf6 PE=2 SV=1	2e-63	1	191	191	31	0	100
transcript10962	Q28FP8	60S ribosomal protein L27 OS=Xenopus tropicalis GN=rpl27 PE=2 SV=1	2e-63	1	136	136	31	0	100
transcript5237	Q6DEQ5	MGC89921 protein OS=Xenopus tropicalis GN=rps20 PE=4 SV=1	2e-62	1	119	119	31	0	100
transcript10744	Q5BIZ3	Gmfg protein OS=Xenopus tropicalis GN=gmfg PE=2 SV=1	2e-62	1	142	142	31	0	100
transcript32664	Q28D79	Protein LZIC OS=Xenopus tropicalis GN=lzic PE=2 SV=1	2e-62	1	190	190	31	0	100
transcript5200	B1WBK1	LOC100145799 protein OS=Xenopus tropicalis GN=tnfrsf6b PE=2 SV=1	5e-62	4	294	294	31	0	100
transcript88253	Q28H26	Transcription elongation factor B (SIII), polypeptide 1 (15kDa, elongin C) OS=Xenopus tropicalis GN=tceb1 PE=4 SV=1	4e-61	1	112	112	31	0	100
transcript17294	Q5I0R8	Regulator of G-protein signaling 10 OS=Xenopus tropicalis GN=rgs10 PE=2 SV=1	5e-61	1	182	182	31	0	100
transcript21225	Q28CA5	Polymerase (RNA) II (DNA directed) polypeptide J, 13.3kDa OS=Xenopus tropicalis GN=polr2j PE=4 SV=1	5e-61	1	117	117	31	0	100
transcript29749	Q6PBC3	Mitochondrial intermembrane space import and assembly protein 40 OS=Xenopus tropicalis GN=chchd4 PE=2 SV=1	1e-60	1	139	139	31	0	100
transcript22349	Q6DFQ5	Transmembrane protein 97 OS=Xenopus tropicalis GN=tmem97 PE=2 SV=1	2e-60	1	171	171	31	0	100
transcript20493	A4IIW5	GSK3-beta interaction protein OS=Xenopus tropicalis GN=gskip PE=2 SV=1	5e-59	1	139	139	31	0	100
transcript4925	Q6P2W7	Ragulator complex protein LAMTOR1 OS=Xenopus tropicalis GN=lamtor1 PE=2 SV=1	2e-58	1	162	162	31	0	100
transcript90687	Q5XGB6	Nuclear transport factor 2 OS=Xenopus tropicalis GN=nutf2 PE=2 SV=1	2e-58	1	127	127	31	0	100
transcript8782	Q6DER8	Ribosomal protein L36A OS=Xenopus tropicalis GN=rpl36a PE=3 SV=1	4e-58	1	106	106	31	0	100
transcript83632	Q6DDB6	Ribosomal protein L35 OS=Xenopus tropicalis GN=rpl35a PE=4 SV=1	8e-58	1	110	110	31	0	100
transcript12961	Q6P8G5	Glutathione peroxidase OS=Xenopus tropicalis GN=gpx3 PE=2 SV=1	1e-57	1	157	157	31	0	100
transcript10200	Q6DIZ5	V-type proton ATPase subunit F OS=Xenopus tropicalis GN=atp6v1f PE=2 SV=1	3e-57	1	122	122	31	0	100
transcript19697	B0JYX2	Uncharacterized protein OS=Xenopus tropicalis GN=ppp1r2 PE=2 SV=1	3e-57	1	187	187	31	0	100
transcript12627	Q5I027	CDGSH iron-sulfur domain-containing protein 2 OS=Xenopus tropicalis GN=cisd2 PE=2 SV=1	8e-57	1	135	135	31	0	100
transcript16942	Q28FL4	Histidine triad nucleotide binding protein 1 OS=Xenopus tropicalis GN=hint1 PE=2 SV=1	1e-56	1	126	126	31	0	100
transcript11595	Q6P8D5	Microfibrillar-associated protein 2 OS=Xenopus tropicalis GN=mfap2 PE=2 SV=1	2e-56	1	192	192	31	0	100
transcript21132	A9JSN9	Histone H2A OS=Xenopus tropicalis GN=hist1h2am PE=2 SV=1	3e-56	1	138	138	31	0	100
transcript35396	Q6DIF1	Dynein, axonemal, light chain 4 OS=Xenopus tropicalis GN=dnal4 PE=4 SV=1	7e-56	1	106	106	31	0	100
transcript18254	Q28BN5	NADH dehydrogenase (Ubiquinone) 1 alpha subcomplex, 5 OS=Xenopus tropicalis GN=ndufa5 PE=4 SV=1	3e-55	1	116	116	31	0	100
transcript8573	A4IHE4	LOC100125114 protein OS=Xenopus tropicalis GN=fkbp1b PE=3 SV=1	3e-55	1	108	108	31	0	100
transcript21636	Q5XGD1	Epithelial membrane protein 3 OS=Xenopus tropicalis GN=emp3 PE=2 SV=1	5e-55	1	163	163	31	0	100
transcript15843	Q6DEQ4	Transcription initiation factor IIA subunit 2 OS=Xenopus tropicalis GN=gtf2a2 PE=3 SV=1	1e-54	1	109	109	31	0	100
transcript19553	Q28FF8	Mitochondrial ribosomal protein L30 OS=Xenopus tropicalis GN=mrpl30 PE=2 SV=1	1e-54	1	162	162	31	0	100
transcript14024	Q28FM2	Homolog of yeast TIM14 OS=Xenopus tropicalis GN=dnajc19 PE=4 SV=1	4e-54	1	115	115	31	0	100
transcript11520	Q66JD9	Protein Churchill OS=Xenopus tropicalis GN=churc1 PE=3 SV=1	5e-54	1	112	112	31	0	100
transcript19276	Q28FI0	Defender against cell death 1 OS=Xenopus tropicalis GN=dad1 PE=4 SV=1	2e-53	1	113	113	31	0	100
transcript13634	Q6DDC4	MGC89748 protein OS=Xenopus tropicalis GN=snrpd2 PE=4 SV=1	3e-53	1	118	118	31	0	100
transcript43629	B0JZZ3	Putative uncharacterized protein OS=Xenopus tropicalis PE=2 SV=1	4e-53	1	147	147	31	0	100
transcript12970	Q6DDA5	Microsomal glutathione S-transferase 3 OS=Xenopus tropicalis GN=mgst3 PE=2 SV=1	6e-53	1	147	147	31	0	100
transcript15513	A9ULK2	Mitochondrial ribosomal protein L41 OS=Xenopus tropicalis GN=mrpl41 PE=2 SV=1	6e-53	1	135	135	31	0	100
transcript17199	Q640A1	6-pyruvoyl-tetrahydropterin synthase/dimerization cofactor of hepatocyte nuclear factor 1 alpha (TCF1) OS=Xenopus tropicalis GN=pcbd1 PE=3 SV=1	2e-51	1	104	104	31	0	100
transcript44999	Q28CE2	Fatty acid binding protein 7, brain OS=Xenopus tropicalis GN=fabp7 PE=2 SV=1	3e-51	1	132	132	31	0	100
transcript14082	Q6P8F5	Suppressor of initiator codon mutations, related sequence 1 (S. cerevisiae) OS=Xenopus tropicalis GN=eif1b PE=4 SV=1	8e-51	1	113	113	31	0	100
transcript8059	B0BME8	Rnf7 protein OS=Xenopus tropicalis GN=rnf7 PE=4 SV=1	8e-51	1	85	85	31	0	100
transcript25462	Q66KL7	Intraflagellar transport protein 20 homolog OS=Xenopus tropicalis GN=ift20 PE=2 SV=1	2e-50	1	132	132	31	0	100
transcript8554	Q5I0B5	Eukaryotic translation initiation factor 3 subunit J OS=Xenopus tropicalis GN=eif3j PE=2 SV=2	3e-50	1	256	256	31	0	100
transcript17466	Q6P255	Mediator of RNA polymerase II transcription subunit 11 OS=Xenopus tropicalis GN=med11 PE=3 SV=1	5e-50	1	118	118	31	0	100
transcript32920	Q6DF39	Kinetochore protein Spc25 OS=Xenopus tropicalis GN=spc25 PE=2 SV=1	9e-50	1	228	228	31	0	100
transcript369	Q6DEN9	MGC90003 protein OS=Xenopus tropicalis GN=rpl31 PE=2 SV=1	2e-49	1	125	125	31	0	100
transcript22422	A4IGR2	LOC100038272 protein OS=Xenopus tropicalis GN=mrps6 PE=2 SV=1	2e-49	1	122	122	31	0	100
transcript17497	Q6AZL0	MGC89854 protein OS=Xenopus tropicalis GN=rpl37a PE=4 SV=1	3e-49	1	92	92	31	0	100
transcript93791	Q5RJJ5	Anaphase promoting complex subunit 11 homolog (Yeast) OS=Xenopus tropicalis GN=anapc11 PE=4 SV=1	4e-49	1	84	84	31	0	100
transcript10053	Q6DET2	ATP synthase, H+ transporting, mitochondrial F0 complex, subunit C3 (Subunit 9) OS=Xenopus tropicalis GN=atp5g3 PE=2 SV=1	1e-48	1	142	142	31	0	100
transcript16532	Q6PBF4	Cytochrome c, testis-specific OS=Xenopus tropicalis GN=cyct PE=3 SV=3	2e-48	1	105	105	31	0	100
transcript44026	A1L1F0	Nuclear receptor 2C2-associated protein OS=Xenopus tropicalis GN=nr2c2ap PE=2 SV=1	2e-48	1	136	136	31	0	100
transcript8096	Q5RJJ6	Ribosomal protein S15 OS=Xenopus tropicalis GN=rps15 PE=2 SV=1	3e-48	1	145	145	31	0	100
transcript16669	B0BM87	Dynll2 protein OS=Xenopus tropicalis GN=dynll2 PE=4 SV=1	2e-47	1	89	89	31	0	100
transcript10822	B0JZY7	60S ribosomal protein L35 OS=Xenopus tropicalis GN=rpl35 PE=2 SV=1	5e-47	1	123	123	31	0	100
transcript84469	Q6DFM9	Mitochondrial import receptor subunit TOM20 homolog OS=Xenopus tropicalis GN=tomm20 PE=2 SV=1	1e-46	1	147	147	31	0	100
transcript28015	Q5EBF8	Type-1 angiotensin II receptor-associated protein-like OS=Xenopus tropicalis GN=agtrap PE=2 SV=1	2e-45	1	163	163	31	0	100
transcript10079	Q6DEU5	Dynein light chain 2 OS=Xenopus tropicalis GN=dynll1 PE=4 SV=1	3e-45	1	89	89	31	0	100
transcript8066	A9JSE7	Macrophage migration inhibitory factor OS=Xenopus tropicalis GN=mif PE=3 SV=1	2e-44	1	115	115	31	0	100
transcript119610	Q6DDD2	Heat shock 10kDa protein 1 (Chaperonin 10) OS=Xenopus tropicalis GN=hspe1 PE=3 SV=1	3e-44	1	102	102	31	0	100
transcript9636	Q6AZK8	Novel protein similar to srp14 OS=Xenopus tropicalis GN=srp14 PE=4 SV=1	5e-44	1	110	110	31	0	100
transcript17691	A4IGU9	Pancreatic progenitor cell differentiation and proliferation factor OS=Xenopus tropicalis GN=ppdpf PE=3 SV=1	5e-43	1	113	113	31	0	100
transcript77009	Q6DET7	Ribosomal protein S25 OS=Xenopus tropicalis GN=rps25 PE=2 SV=1	1e-42	1	125	125	31	0	100
transcript96632	Q5M8I8	Bladder cancer-associated protein OS=Xenopus tropicalis GN=blcap PE=3 SV=1	1e-42	1	87	87	31	0	100
transcript17151	A9JSD5	LOC100135139 protein OS=Xenopus tropicalis GN=timm9 PE=4 SV=1	8e-42	1	89	89	31	0	100
transcript19308	Q07FY4	Cytochrome c oxidase subunit VIIa polypeptide 2 like (Prov) OS=Xenopus tropicalis GN=cox7a2l PE=4 SV=1	2e-41	1	118	118	31	0	100
transcript79464	A4QNF7	LOC100125153 protein OS=Xenopus tropicalis GN=crip1 PE=4 SV=1	4e-41	1	77	77	31	0	100
transcript7397	Q6DIP7	MGC89326 protein OS=Xenopus tropicalis GN=sepx1 PE=4 SV=1	3e-40	1	92	92	31	0	100
transcript27691	B5DEU7	Putative uncharacterized protein OS=Xenopus tropicalis GN=bcap29 PE=2 SV=1	6e-40	1	243	243	31	0	100
transcript101664	Q28GG9	Mitochondrial ribosomal protein S21 OS=Xenopus tropicalis GN=mrps21 PE=3 SV=1	4e-39	1	87	87	31	0	100
transcript12422	B2RYZ5	Enhancer of yellow 2 transcription factor homolog OS=Xenopus tropicalis GN=eny2 PE=3 SV=1	1e-38	1	96	96	31	0	100
transcript13642	A9JSC4	Uncharacterized protein OS=Xenopus tropicalis GN=atp5l PE=4 SV=1	2e-38	1	107	107	31	0	100
transcript26316	Q6DDC6	40S ribosomal protein S21 OS=Xenopus tropicalis GN=rps21 PE=3 SV=1	3e-38	1	83	83	31	0	100
transcript4721	P07428	Hemoglobin subunit alpha OS=Xenopus tropicalis GN=hba-A PE=2 SV=2	5e-38	1	142	142	31	0	100
transcript6268	Q28J83	D-dopachrome decarboxylase OS=Xenopus tropicalis GN=ddt PE=3 SV=1	7e-38	1	118	118	31	0	100
transcript21031	Q0D2C3	Putative uncharacterized protein LOC548750 OS=Xenopus tropicalis GN=LOC548750 PE=4 SV=1	1e-37	1	95	95	31	0	100
transcript5699	A4QNF5	Ribosomal protein S27 OS=Xenopus tropicalis PE=3 SV=1	1e-37	1	84	84	31	0	100
transcript13814	Q0V9B0	Tmem14b protein OS=Xenopus tropicalis GN=tmem14c PE=4 SV=1	4e-37	1	107	107	31	0	100
transcript20223	A4QNM1	NADH dehydrogenase (Ubiquinone) 1 beta subcomplex 4 OS=Xenopus tropicalis GN=ndufb4 PE=2 SV=1	4e-37	1	128	128	31	0	100
transcript6889	Q6AZL1	Finkel-Biskis-Reilly murine sarcoma virus (FBR-MuSV) ubiquitously expressed (Fox derived) OS=Xenopus tropicalis GN=fau PE=2 SV=1	3e-36	1	133	133	31	0	100
transcript12388	B2RYZ1	Thioredoxin OS=Xenopus tropicalis GN=LOC100170420 PE=3 SV=1	4e-36	1	105	105	31	0	100
transcript21682	Q5U402	Cytochrome c oxidase subunit VIc OS=Xenopus tropicalis GN=cox6c.1 PE=4 SV=1	3e-35	1	79	79	31	0	100
transcript86146	Q6DFN3	ATPase, H+ transporting, lysosomal 13kDa, V1 subunit G1 OS=Xenopus tropicalis GN=atp6v1g1 PE=4 SV=1	1e-34	1	118	118	31	0	100
transcript14323	Q28GI6	Polymerase (RNA) II (DNA directed) polypeptide L OS=Xenopus tropicalis GN=polr2l PE=3 SV=1	2e-34	1	67	67	31	0	100
transcript9174	Q1ECU1	MGC146599 protein OS=Xenopus tropicalis GN=MGC146599 PE=3 SV=1	2e-34	1	67	67	31	0	100
transcript9596	B7ZT93	Putative uncharacterized protein LOC549408 OS=Xenopus tropicalis GN=uqcrq PE=4 SV=1	9e-34	1	82	82	31	0	100
transcript13160	Q28GN7	Translocase of inner mitochondrial membrane 8 homolog B OS=Xenopus tropicalis GN=timm8b PE=4 SV=1	1e-33	1	94	94	31	0	100
transcript13016	Q6DF43	MGC89008 protein OS=Xenopus tropicalis GN=gng2 PE=4 SV=1	2e-33	1	71	71	31	0	100
transcript86945	A4QNP4	Gng12 protein OS=Xenopus tropicalis GN=gng12 PE=4 SV=1	6e-33	1	72	72	31	0	100
transcript11905	Q6DEQ9	Cytochrome c oxidase subunit Vib polypeptide 1 (Ubiquitous) OS=Xenopus tropicalis GN=cox6b1 PE=4 SV=1	9e-33	1	86	86	31	0	100
transcript27143	A4II06	Pde6h protein OS=Xenopus tropicalis GN=pde6h PE=4 SV=1	3e-32	1	87	87	31	0	100
transcript23217	Q28IW8	Anaphase-promoting complex subunit 13 OS=Xenopus tropicalis GN=anapc13 PE=3 SV=1	5e-32	1	74	74	31	0	100
transcript17419	Q28GR4	Vacuolar ATPase assembly integral membrane protein VMA21 OS=Xenopus tropicalis GN=vma21 PE=3 SV=1	7e-32	1	104	104	31	0	100
transcript18018	Q6NVA8	GTP cyclohydrolase 1 feedback regulatory protein OS=Xenopus tropicalis GN=gchfr PE=3 SV=1	1e-31	1	84	84	31	0	100
transcript13181	A4QNK9	Putative uncharacterized protein OS=Xenopus tropicalis GN=tbca PE=4 SV=1	1e-31	1	108	108	31	0	100
transcript29617	A4QNF3	Reactive oxygen species modulator 1 OS=Xenopus tropicalis GN=romo1 PE=3 SV=1	3e-31	1	79	79	31	0	100
transcript95634	Q6P317	UPF0608 protein C19orf42 homolog OS=Xenopus tropicalis GN=TEgg109m01.1 PE=3 SV=1	7e-31	1	76	76	31	0	100
transcript7181	Q28D24	Ribosomal protein S29 OS=Xenopus tropicalis GN=rps29 PE=1 SV=1	4e-30	1	56	56	31	0	100
transcript35218	Q28CR4	Polymerase (RNA) II (DNA directed) polypeptide K, 7.0kDa OS=Xenopus tropicalis GN=polr2k PE=4 SV=1	1e-28	1	58	58	31	0	100
transcript26107	Q0VFC4	MGC147156 protein OS=Xenopus tropicalis GN=gng5 PE=4 SV=1	2e-28	1	68	68	31	0	100
transcript22188	A4QNC1	Cks1b protein OS=Xenopus tropicalis GN=cks1b PE=4 SV=1	7e-28	1	78	78	31	0	100
transcript15763	A4QND9	Cox7a2 protein OS=Xenopus tropicalis GN=cox7a2 PE=4 SV=1	1e-27	1	83	83	31	0	100
transcript88317	Q28FL7	Protein kish-A OS=Xenopus tropicalis GN=tmem167a PE=3 SV=2	6e-26	1	72	72	31	0	100
transcript8386	Q5M8E9	FXYD domain containing ion transport regulator 1 (Phospholemman) OS=Xenopus tropicalis GN=fxyd1 PE=4 SV=1	1e-25	1	100	100	31	0	100
transcript10571	A9JSC5	LOC100135132 protein OS=Xenopus tropicalis GN=rpl39 PE=4 SV=1	7e-25	1	51	51	31	0	100
transcript84608	Q0VFB3	MGC147251 protein OS=Xenopus tropicalis GN=cox17 PE=4 SV=1	1e-24	1	67	67	31	0	100
transcript92171	A9JSP9	Translocase of outer mitochondrial membrane 7 homolog (Yeast) OS=Xenopus tropicalis GN=tomm7 PE=4 SV=1	2e-22	1	55	55	31	0	100
transcript10226	Q28ID4	Ubiquinol-cytochrome c reductase complex (7.2 kD) (Ucrc) OS=Xenopus tropicalis GN=uqcr10 PE=4 SV=1	2e-21	1	62	62	31	0	100
transcript20232	Q28BN1	ATX1 antioxidant protein 1 homolog (Yeast) OS=Xenopus tropicalis GN=atox1 PE=4 SV=1	2e-20	1	68	68	31	0	100
transcript8307	Q6DER9	MGC89823 protein OS=Xenopus tropicalis GN=rpl38 PE=3 SV=1	8e-20	1	70	70	31	0	100
transcript8391	Q6NVT5	Adaptor-related protein complex 2, alpha 2 subunit OS=Xenopus tropicalis GN=ap2a2 PE=2 SV=1	0	4	938	939	31	1	99.8935
transcript7922	Q6P4X1	Integrin beta OS=Xenopus tropicalis GN=itgb1 PE=2 SV=1	0	4	797	798	31	1	99.8747
transcript11146	Q6NX31	DNA replication licensing factor mcm7 OS=Xenopus tropicalis GN=mcm7 PE=2 SV=1	0	2	719	720	31	1	99.8611
transcript11968	Q6NVM6	Nucleolar protein 10 OS=Xenopus tropicalis GN=nol10 PE=2 SV=1	0	1	685	686	31	1	99.8542
transcript12315	Q0V9R9	Glutamate-cysteine ligase, catalytic subunit OS=Xenopus tropicalis GN=gclc PE=2 SV=1	0	1	636	637	31	1	99.843
transcript20780	B1WBI5	Prmt5 protein (Fragment) OS=Xenopus tropicalis GN=prmt5 PE=2 SV=1	0	2	628	629	31	1	99.841
transcript13487	Q6GLB6	5-aminoimidazole-4-carboxamide ribonucleotide formyltransferase/IMP cyclohydrolase OS=Xenopus tropicalis GN=atic PE=2 SV=1	0	3	588	589	31	1	99.8302
transcript13171	Q08CX0	Polypeptide N-acetylgalactosaminyltransferase 4 OS=Xenopus tropicalis GN=galnt4 PE=2 SV=1	0	1	581	582	31	1	99.8282
transcript9272	Q640A7	Glucose-6-phosphate isomerase OS=Xenopus tropicalis GN=gpi PE=2 SV=1	0	1	552	553	31	1	99.8192
transcript2921	Q5D024	Chaperonin containing TCP1, subunit 7 (Eta) OS=Xenopus tropicalis GN=cct7 PE=2 SV=1	1e-82	2	541	542	31	1	99.8155
transcript7385	Q6P891	Solute carrier family 7 (Cationic amino acid transporter, y+ system), member 8 OS=Xenopus tropicalis GN=slc7a8 PE=2 SV=1	0	1	528	529	31	1	99.811
transcript13064	Q5BKL3	Aldehyde dehydrogenase OS=Xenopus tropicalis GN=aldh3a2 PE=2 SV=1	0	1	485	486	31	1	99.7942
transcript18580	Q0VGY2	Putative uncharacterized protein MGC79656 OS=Xenopus tropicalis GN=sptlc1 PE=2 SV=1	0	2	471	472	31	1	99.7881
transcript12362	B1H0X4	LOC549667 protein OS=Xenopus tropicalis GN=rasgef1b PE=2 SV=1	0	1	471	472	31	1	99.7881
transcript11650	Q28EG1	Proteasome (Prosome, macropain) 26S subunit, non-ATPase, 12 OS=Xenopus tropicalis GN=psmd12 PE=2 SV=1	0	2	454	455	31	1	99.7802
transcript13893	B5DDX0	Putative uncharacterized protein OS=Xenopus tropicalis GN=csk PE=2 SV=1	0	1	449	450	31	1	99.7778
transcript83172	B5DE51	Putative uncharacterized protein OS=Xenopus tropicalis GN=aco1 PE=2 SV=1	0	1	891	893	31	2	99.776
transcript13805	Q6NX27	Protein FAM188A OS=Xenopus tropicalis GN=fam188a PE=2 SV=1	0	1	440	441	31	1	99.7732
transcript9567	Q6NX26	Aspartate aminotransferase OS=Xenopus tropicalis GN=got1 PE=2 SV=1	0	2	410	411	31	1	99.7567
transcript17619	Q6P4Y9	V-type proton ATPase subunit C 1 OS=Xenopus tropicalis GN=atp6v1c1 PE=2 SV=1	0	2	381	382	31	1	99.7382
transcript68	Q6P378	Actin, cytoplasmic 2 OS=Xenopus tropicalis GN=actg1 PE=2 SV=1	0	2	374	375	31	1	99.7333
transcript80929	Q28JA0	SH3-domain GRB2-like 1 OS=Xenopus tropicalis GN=sh3gl1 PE=2 SV=1	0	1	365	366	31	1	99.7268
transcript9549	B2GUE7	LOC100158572 protein OS=Xenopus tropicalis GN=nnt PE=2 SV=1	0	1	1083	1086	31	3	99.7238
transcript7598	Q66IH0	CAPN1 protein OS=Xenopus tropicalis GN=capn1 PE=2 SV=1	0	3	711	713	31	2	99.7195
transcript11401	Q5I080	Guanine nucleotide binding protein (G protein), alpha inhibiting activity polypeptide 3 OS=Xenopus tropicalis GN=gnai3 PE=2 SV=1	0	1	353	354	31	1	99.7175
transcript81460	B0JYU6	LOC100038258 protein (Fragment) OS=Xenopus tropicalis GN=lrpap1 PE=2 SV=1	7e-150	2	346	347	31	1	99.7118
transcript86652	A0JPC1	Calcium binding protein 39-like OS=Xenopus tropicalis GN=cab39l PE=2 SV=1	8e-170	1	336	337	31	1	99.7033
transcript89225	Q0P4L9	Transmembrane protein 19 OS=Xenopus tropicalis GN=tmem19 PE=2 SV=1	4e-129	1	335	336	31	1	99.7024
transcript10484	B1H2L2	S-adenosylmethionine decarboxylase proenzyme OS=Xenopus tropicalis GN=amd1 PE=2 SV=1	2e-167	2	334	335	31	1	99.7015
transcript13278	B1H2N7	Chn1 protein OS=Xenopus tropicalis GN=chn1 PE=2 SV=1	9e-169	1	333	334	31	1	99.7006
transcript7019	Q0VFJ7	Tumor protein p53 inducible protein 3 OS=Xenopus tropicalis GN=tp53i3 PE=2 SV=1	3e-138	1	331	332	31	1	99.6988
transcript13248	Q28ID3	Glutaredoxin-3 OS=Xenopus tropicalis GN=glrx3 PE=2 SV=2	4e-145	1	325	326	31	1	99.6933
transcript15908	Q0D2A6	Putative uncharacterized protein MGC147278 OS=Xenopus tropicalis GN=dhrs12 PE=2 SV=1	5e-140	1	322	323	31	1	99.6904
transcript8200	B2GU74	Aplp1 protein OS=Xenopus tropicalis GN=aplp1 PE=2 SV=1	5e-164	63	641	643	31	2	99.689
transcript17126	Q28C85	Pyrroline-5-carboxylate reductase OS=Xenopus tropicalis GN=pycr1 PE=2 SV=1	7e-161	1	319	320	31	1	99.6875
transcript6734	Q5EAL2	MGC107778 protein OS=Xenopus tropicalis GN=tkt PE=2 SV=1	0	3	625	627	31	2	99.681
transcript13109	Q6GL82	Actin related protein 2/3 complex, subunit 2, 34kDa OS=Xenopus tropicalis GN=arpc2 PE=2 SV=1	1e-160	1	298	299	31	1	99.6656
transcript17699	Q6P7N0	Solute carrier family 25 (Mitochondrial carrier; adenine nucleotide translocator), member 4 OS=Xenopus tropicalis GN=slc25a4 PE=2 SV=1	3e-150	1	297	298	31	1	99.6644
transcript9320	Q6GLD3	Cyclin D1 OS=Xenopus tropicalis GN=ccnd1 PE=2 SV=1	6e-126	2	290	291	31	1	99.6564
transcript32599	B0JZ91	LOC100145170 protein OS=Xenopus tropicalis GN=nt5c3 PE=2 SV=1	3e-141	2	285	286	31	1	99.6503
transcript32595	A4II96	CCR4-NOT transcription complex subunit 7 OS=Xenopus tropicalis GN=cnot7 PE=2 SV=1	4e-151	1	284	285	31	1	99.6491
transcript16010	B0BM36	Succinate dehydrogenase [ubiquinone] iron-sulfur subunit, mitochondrial OS=Xenopus tropicalis GN=sdhb PE=2 SV=1	1e-147	1	283	284	31	1	99.6479
transcript10095	Q28HL9	Uncharacterized protein OS=Xenopus tropicalis GN=vdac1 PE=2 SV=1	1e-154	1	282	283	31	1	99.6466
transcript6485	Q66IJ9	MGC89423 protein OS=Xenopus tropicalis GN=m6pr PE=2 SV=1	8e-88	7	271	272	31	1	99.6324
transcript6381	Q5BKF1	LOC594886 protein (Fragment) OS=Xenopus tropicalis GN=LOC594886 PE=2 SV=1	6e-67	1	267	268	31	1	99.6269
transcript6187	Q6P4Y8	Phosphofructokinase, platelet OS=Xenopus tropicalis GN=pfkp PE=2 SV=1	0	1	799	802	31	3	99.6259
transcript89593	Q6P8B7	General transcription factor 2F, polypeptide 2, 30kDa OS=Xenopus tropicalis GN=gtf2f2 PE=2 SV=1	6e-101	3	263	264	31	1	99.6212
transcript19631	Q5FW20	Ca2 protein OS=Xenopus tropicalis GN=ca2 PE=2 SV=1	1e-112	1	259	260	31	1	99.6154
transcript14763	Q28I68	Phosphoglycerate mutase OS=Xenopus tropicalis GN=bpgm PE=2 SV=1	2e-122	1	258	259	31	1	99.6139
transcript15401	B0BMS2	LOC100145104 protein OS=Xenopus tropicalis GN=hdhd2 PE=2 SV=1	3e-116	1	258	259	31	1	99.6139
transcript84361	Q66IF5	Tyrosine 3-monooxygenase/tryptophan 5-monooxygenase activation protein, epsilon polypeptide OS=Xenopus tropicalis GN=ywhae PE=2 SV=1	4e-129	2	254	255	31	1	99.6078
transcript5134	B5DDZ9	Uncharacterized protein OS=Xenopus tropicalis GN=slc7a5 PE=2 SV=1	0	3	505	507	31	2	99.6055
transcript8355	B3DLI6	Mib1 protein OS=Xenopus tropicalis GN=mib1 PE=2 SV=1	0	1	1006	1010	31	4	99.604
transcript8128	Q640B3	Phospholipase D3 OS=Xenopus tropicalis GN=pld3 PE=2 SV=1	0	1	492	494	31	2	99.5951
transcript16333	A4IGW4	Membrane-bound transcription factor peptidase, site 2 OS=Xenopus tropicalis GN=mbtps2 PE=2 SV=1	1e-177	1	492	494	31	2	99.5951
transcript20403	A8E4X1	LOC100127589 protein OS=Xenopus tropicalis GN=pmm1 PE=2 SV=1	1e-106	2	245	246	31	1	99.5935
transcript16250	Q6P630	Diacetyl/L-xylulose reductase OS=Xenopus tropicalis GN=dcxr PE=2 SV=1	2e-95	1	243	244	31	1	99.5902
transcript25614	B5DEE7	Putative uncharacterized protein OS=Xenopus tropicalis GN=ebp PE=2 SV=1	5e-99	3	228	229	31	1	99.5633
transcript25797	B5DEU2	Putative uncharacterized protein OS=Xenopus tropicalis GN=styx PE=2 SV=1	2e-109	1	222	223	31	1	99.5516
transcript12728	Q6DIY8	Mpv17-like protein 2 OS=Xenopus tropicalis GN=mpv17l2 PE=2 SV=1	7e-88	1	221	222	31	1	99.5495
transcript11101	Q5FW29	Charged multivesicular body protein 5 OS=Xenopus tropicalis GN=chmp5 PE=2 SV=1	5e-87	1	218	219	31	1	99.5434
transcript15212	Q66JD2	RAB5A, member RAS oncogene family OS=Xenopus tropicalis GN=rab5a PE=2 SV=1	2e-110	1	215	216	31	1	99.537
transcript80684	Q6DIQ8	MGC89303 protein OS=Xenopus tropicalis GN=rpl10 PE=2 SV=1	9e-119	1	214	215	31	1	99.5349
transcript22329	Q5BJ90	Ribosome biogenesis protein wdr12 OS=Xenopus tropicalis GN=wdr12 PE=2 SV=1	0	1	421	423	31	2	99.5272
transcript22939	Q28H85	Mitotic spindle assembly checkpoint protein MAD2B OS=Xenopus tropicalis GN=mad2l2 PE=2 SV=1	3e-109	1	210	211	31	1	99.5261
transcript17677	Q28IG7	Glutathione S-transferase pi OS=Xenopus tropicalis GN=gstp1 PE=2 SV=1	2e-61	1	210	211	31	1	99.5261
transcript11186	Q6DIL3	Pyroglutamyl-peptidase I OS=Xenopus tropicalis GN=pgpep1 PE=2 SV=1	6e-90	1	207	208	31	1	99.5192
transcript18101	B7ZTW1	Eukaryotic initiation factor 4A-III OS=Xenopus tropicalis GN=eif4a3 PE=2 SV=1	0	4	413	415	31	2	99.5181
transcript25980	Q6NX12	Nuclear pore complex protein Nup93 OS=Xenopus tropicalis GN=nup93 PE=2 SV=1	0	1	816	820	31	4	99.5122
transcript13586	Q6P845	Sorting nexin 6 OS=Xenopus tropicalis GN=snx6 PE=2 SV=1	0	1	404	406	31	2	99.5074
transcript19841	Q56A17	Asparagine-linked glycosylation 2 homolog OS=Xenopus tropicalis GN=alg2 PE=2 SV=1	3e-153	1	402	404	31	2	99.505
transcript10396	A9UME4	LOC100135328 protein OS=Xenopus tropicalis GN=LOC100135328 PE=2 SV=1	2e-85	2	198	199	31	1	99.4975
transcript11042	Q66JE6	Mitogen-activated protein kinase kinase 1 OS=Xenopus tropicalis GN=map2k1 PE=2 SV=1	0	1	393	395	31	2	99.4937
transcript62203	B1H3E4	LOC100145607 protein OS=Xenopus tropicalis GN=kctd9 PE=2 SV=1	1e-173	4	387	389	31	2	99.4859
transcript8057	Q5M8H6	Phosphate cytidylyltransferase 2, ethanolamine OS=Xenopus tropicalis GN=pcyt2 PE=2 SV=1	0	1	379	381	31	2	99.4751
transcript17676	Q28FX4	Deoxycytidylate deaminase OS=Xenopus tropicalis GN=dctd PE=2 SV=1	1e-88	2	189	190	31	1	99.4737
transcript15921	Q5HZT1	Alcohol dehydrogenase 5 (Class III), chi polypeptide OS=Xenopus tropicalis GN=adh5 PE=2 SV=1	0	1	374	376	31	2	99.4681
transcript11249	Q5FWR2	Histone H2A OS=Xenopus tropicalis GN=h2afy PE=2 SV=1	4e-160	1	367	369	31	2	99.458
transcript20352	Q6DFN1	NADH dehydrogenase [ubiquinone] 1 alpha subcomplex assembly factor 3 OS=Xenopus tropicalis GN=ndufaf3 PE=2 SV=1	1e-64	1	182	183	31	1	99.4536
transcript18819	B5DE68	Putative uncharacterized protein OS=Xenopus tropicalis GN=tbk1 PE=2 SV=1	0	1	721	725	31	4	99.4483
transcript88338	Q5EBF9	Caveolin OS=Xenopus tropicalis GN=cav1 PE=2 SV=1	3e-80	1	179	180	31	1	99.4444
transcript13417	Q2QLF5	Caveolin OS=Xenopus tropicalis GN=CAV1 PE=3 SV=1	6e-76	2	179	180	31	1	99.4444
transcript13444	Q66KD7	Adenine phosphoribosyltransferase OS=Xenopus tropicalis GN=aprt PE=2 SV=1	2e-69	2	179	180	31	1	99.4444
transcript95234	B1H370	LOC100145562 protein OS=Xenopus tropicalis GN=hs2st1 PE=2 SV=1	0	1	354	356	31	2	99.4382
transcript17401	Q28IH9	Cnbp protein OS=Xenopus tropicalis GN=znf9 PE=2 SV=1	3e-89	1	176	177	31	1	99.435
transcript9890	A4IGT9	LOC100037905 protein (Fragment) OS=Xenopus tropicalis GN=LOC100037905 PE=2 SV=1	0	54	1048	1054	31	6	99.4307
transcript20299	A8WGX5	Protein kinase C substrate 80K-H OS=Xenopus tropicalis GN=prkcsh PE=2 SV=1	3e-179	19	509	512	31	3	99.4141
transcript12383	Q501K6	Putative uncharacterized protein mgc108213 OS=Xenopus tropicalis GN=mgc108213 PE=2 SV=1	0	1	501	504	31	3	99.4048
transcript15558	B3DL74	LOC100170462 protein OS=Xenopus tropicalis GN=mthfd2 PE=2 SV=1	2e-156	3	333	335	31	2	99.403
transcript8074	Q28HJ8	Glyceraldehyde-3-phosphate dehydrogenase OS=Xenopus tropicalis GN=gapdh PE=2 SV=1	3e-165	3	332	334	31	2	99.4012
transcript10668	Q6DIY9	Malate dehydrogenase, cytoplasmic OS=Xenopus tropicalis GN=mdh1 PE=2 SV=1	2e-154	1	332	334	31	2	99.4012
transcript52221	Q6DJC1	Cathepsin S OS=Xenopus tropicalis GN=ctss PE=2 SV=1	8e-116	1	331	333	31	2	99.3994
transcript20077	B1H3I8	LOC100145642 protein OS=Xenopus tropicalis GN=cyp7b1 PE=2 SV=1	0	6	495	498	31	3	99.3976
transcript13246	Q6P328	Glycogenin OS=Xenopus tropicalis GN=gyg1 PE=2 SV=1	2e-137	3	330	332	31	2	99.3976
transcript5388	B1H139	Serine/threonine-protein phosphatase OS=Xenopus tropicalis GN=ppp1ca PE=2 SV=1	2e-179	1	324	326	31	2	99.3865
transcript43157	Q6P8E2	Troponin C type 2 (Fast) OS=Xenopus tropicalis GN=tnnc2 PE=2 SV=1	6e-79	2	160	161	31	1	99.3789
transcript16611	B1H3L1	LOC100038289 protein OS=Xenopus tropicalis GN=kiaa0020 PE=2 SV=1	0	1	638	642	31	4	99.3769
transcript7640	B4F6V0	Putative uncharacterized protein OS=Xenopus tropicalis GN=kit PE=2 SV=1	0	17	950	956	31	6	99.3724
transcript13737	Q6P358	CNDP dipeptidase 2 (Metallopeptidase M20 family) OS=Xenopus tropicalis GN=cndp2 PE=2 SV=1	0	3	471	474	31	3	99.3671
transcript15807	Q28G39	Putative uncharacterized protein LOC549041 OS=Xenopus tropicalis GN=tmem50b PE=2 SV=1	5e-86	1	157	158	31	1	99.3671
transcript23159	Q6P4M0	7-dehydrocholesterol reductase OS=Xenopus tropicalis GN=dhcr7 PE=2 SV=1	0	2	470	473	31	3	99.3658
transcript89102	B1H2N3	Calcium uptake protein 1, mitochondrial OS=Xenopus tropicalis GN=micu1 PE=2 SV=2	0	13	470	473	31	3	99.3658
transcript9849	Q6DEU0	MGC89650 protein OS=Xenopus tropicalis GN=acp1 PE=2 SV=1	3e-69	1	156	157	31	1	99.3631
transcript17474	Q4QQQ4	39S ribosomal protein L45, mitochondrial OS=Xenopus tropicalis GN=mrpl45 PE=2 SV=1	1e-124	4	307	309	31	2	99.3528
transcript5883	Q28H41	PIN2-interacting protein 1 (Fragment) OS=Xenopus tropicalis GN=pinx1 PE=2 SV=1	4e-83	1	307	309	31	2	99.3528
transcript13689	Q68EQ7	Gpsn2 protein OS=Xenopus tropicalis GN=tecr PE=2 SV=1	2e-175	1	306	308	31	2	99.3506
transcript8221	A4IGU6	Ppap2b protein OS=Xenopus tropicalis GN=ppap2b PE=2 SV=1	2e-126	1	305	307	31	2	99.3485
transcript5677	Q566L1	MGC97830 protein OS=Xenopus tropicalis GN=slc25a11 PE=2 SV=1	1e-161	2	303	305	31	2	99.3443
transcript9369	B1H387	LOC100145576 protein (Fragment) OS=Xenopus tropicalis GN=LOC100145576 PE=2 SV=1	4e-119	1	302	304	31	2	99.3421
transcript15978	Q6P628	Carnitine/acylcarnitine translocase OS=Xenopus tropicalis GN=slc25a20.2 PE=2 SV=1	4e-153	3	299	301	31	2	99.3355
transcript22813	A4IH16	LOC100038303 protein OS=Xenopus tropicalis GN=mrpl20 PE=2 SV=1	6e-70	1	148	149	31	1	99.3289
transcript19881	Q4VA88	Putative uncharacterized protein mgc108050 OS=Xenopus tropicalis GN=hsd17b4 PE=2 SV=1	0	6	735	740	31	5	99.3243
transcript8361	Q6PBE3	Ribosomal protein L5 OS=Xenopus tropicalis GN=rpl5 PE=2 SV=1	3e-148	1	294	296	31	2	99.3243
transcript16257	B1WB33	LOC100145744 protein OS=Xenopus tropicalis GN=pkdcc.2 PE=2 SV=1	1e-139	2	292	294	31	2	99.3197
transcript68931	P07429	Hemoglobin subunit beta-1 OS=Xenopus tropicalis GN=hbb1 PE=2 SV=2	4e-33	2	146	147	31	1	99.3197
transcript11443	Q5M8U0	Voltage-dependent anion channel 3 OS=Xenopus tropicalis GN=vdac3 PE=2 SV=1	2e-133	1	281	283	31	2	99.2933
transcript9061	Q6GUF4	Formin-binding protein 1-like OS=Xenopus tropicalis GN=fnbp1l PE=2 SV=1	0	1	546	550	31	4	99.2727
transcript21330	Q6GUH5	Metaxin 2 OS=Xenopus tropicalis GN=mtx2 PE=2 SV=1	8e-132	1	272	274	31	2	99.2701
transcript9959	Q6DJ01	Aquaporin 1 (Colton blood group) OS=Xenopus tropicalis GN=aqp1 PE=2 SV=1	9e-119	2	272	274	31	2	99.2701
transcript90932	B5DDV7	Uncharacterized protein OS=Xenopus tropicalis GN=rbp1 PE=2 SV=1	2e-65	1	135	136	31	1	99.2647
transcript7319	Q6DFS5	CTD (Carboxy-terminal domain, RNA polymerase II, polypeptide A) small phosphatase 1 OS=Xenopus tropicalis GN=ctdsp2 PE=2 SV=1	9e-120	1	269	271	31	2	99.262
transcript9178	Q68EP7	40S ribosomal protein S12 OS=Xenopus tropicalis GN=rps12 PE=2 SV=1	2e-70	1	131	132	31	1	99.2424
transcript8989	A4IHK4	40S ribosomal protein S24 OS=Xenopus tropicalis GN=rps24 PE=2 SV=1	2e-69	1	131	132	31	1	99.2424
transcript91188	B0BMF9	Uncharacterized protein OS=Xenopus tropicalis GN=pfdn4 PE=2 SV=1	4e-52	3	128	129	31	1	99.2248
transcript14713	Q28FR6	3-hydroxyisobutyryl-CoA hydrolase, mitochondrial OS=Xenopus tropicalis GN=hibch PE=2 SV=1	3e-163	1	382	385	31	3	99.2208
transcript82575	Q5BJ65	Histone H2A.V OS=Xenopus tropicalis GN=h2afv PE=2 SV=3	7e-63	1	127	128	31	1	99.2188
transcript19965	B0JYS2	LOC100145110 protein OS=Xenopus tropicalis GN=LOC100145110 PE=2 SV=1	9e-98	1	253	255	31	2	99.2157
transcript82482	Q28CE5	HLA class II region expressed gene KE2 OS=Xenopus tropicalis GN=pfdn6 PE=2 SV=1	2e-46	1	125	126	31	1	99.2063
transcript13195	Q5I0S8	Leukocyte elastase inhibitor OS=Xenopus tropicalis GN=serpinb1 PE=2 SV=1	7e-133	1	374	377	31	3	99.2042
transcript10617	Q08CZ2	Aminopeptidase puromycin sensitive OS=Xenopus tropicalis GN=npepps PE=2 SV=1	0	1	868	875	31	7	99.2
transcript18995	A0JP92	LOC100036637 protein OS=Xenopus tropicalis GN=stk3 PE=2 SV=1	0	6	489	493	31	4	99.1886
transcript11041	Q0IJ05	Oxysterol-binding protein-related protein 9 OS=Xenopus tropicalis GN=osbpl9 PE=2 SV=1	0	1	733	739	31	6	99.1881
transcript9048	Q5HZU9	Quinoid dihydropteridine reductase OS=Xenopus tropicalis GN=qdpr PE=2 SV=1	5e-89	3	239	241	31	2	99.1701
transcript14605	Q28C01	Chloride intracellular channel 1 OS=Xenopus tropicalis GN=clic1 PE=2 SV=1	2e-111	3	238	240	31	2	99.1667
transcript83374	Q6DJA6	Syntaxin binding protein 1 OS=Xenopus tropicalis GN=stxbp2 PE=2 SV=1	0	1	587	592	31	5	99.1554
transcript11163	Q6P1S6	Myotrophin OS=Xenopus tropicalis GN=mtpn PE=3 SV=1	1e-52	1	117	118	31	1	99.1525
transcript100032	Q28GV0	Proteasome subunit alpha type OS=Xenopus tropicalis GN=psma2 PE=2 SV=1	7e-120	3	232	234	31	2	99.1453
transcript18304	A9JTM9	LOC100127798 protein OS=Xenopus tropicalis GN=asl PE=2 SV=1	0	1	460	464	31	4	99.1379
transcript82795	Q28ET7	LOC549678 protein OS=Xenopus tropicalis GN=tmod3 PE=2 SV=1	3e-140	8	341	344	31	3	99.1279
transcript8508	Q6P2X5	Novel protein similar to ANXA1 OS=Xenopus tropicalis GN=anxa1 PE=2 SV=1	5e-135	4	340	343	31	3	99.1254
transcript20192	B1WBK5	LOC100145802 protein OS=Xenopus tropicalis GN=lrrc47 PE=2 SV=1	0	3	565	570	31	5	99.1228
transcript17266	Q5BKH1	Protein-L-isoaspartate O-methyltransferase OS=Xenopus tropicalis GN=pcmt1 PE=2 SV=1	2e-120	3	226	228	31	2	99.1228
transcript14277	Q0D2B1	Putative uncharacterized protein MGC147198 OS=Xenopus tropicalis GN=txndc9 PE=2 SV=1	1e-89	1	224	226	31	2	99.115
transcript14836	Q28IB7	FK506 binding protein 3, 25kDa OS=Xenopus tropicalis GN=fkbp3 PE=2 SV=1	7e-98	3	223	225	31	2	99.1111
transcript13560	B1H2R9	LOC100145471 protein OS=Xenopus tropicalis GN=timm44 PE=2 SV=1	0	5	437	441	31	4	99.093
transcript31562	B0JZ24	LOC100145142 protein OS=Xenopus tropicalis GN=ocm PE=4 SV=1	5e-44	1	108	109	31	1	99.0826
transcript55500	Q5XH89	Parvalbumin OS=Xenopus tropicalis GN=pvalb PE=4 SV=1	1e-43	1	108	109	31	1	99.0826
transcript17213	Q28FJ0	SH3 domain-binding glutamic acid-rich-like protein 2 OS=Xenopus tropicalis GN=sh3bgrl2 PE=3 SV=1	3e-40	1	105	106	31	1	99.0566
transcript8678	A9UMK8	LOC100135385 protein OS=Xenopus tropicalis GN=fah PE=2 SV=1	0	1	416	420	31	4	99.0476
transcript41528	A9UL70	DNA repair protein SWI5 homolog OS=Xenopus tropicalis GN=swi5 PE=3 SV=2	2e-24	2	104	105	31	1	99.0476
transcript6736	Q28EX2	Karyopherin (Importin) alpha 3 OS=Xenopus tropicalis GN=kpna3 PE=2 SV=1	0	6	516	521	31	5	99.0403
transcript12067	A8E5W5	LOC100127627 protein OS=Xenopus tropicalis GN=cope PE=2 SV=1	3e-148	4	296	299	31	3	98.9967
transcript10146	Q08CW1	Serine/threonine-protein kinase tousled-like 2 OS=Xenopus tropicalis GN=tlk2 PE=2 SV=1	0	1	690	697	31	7	98.9957
transcript16209	A4II01	LOC733466 protein (Fragment) OS=Xenopus tropicalis GN=LOC733466 PE=2 SV=1	1e-83	1	195	197	31	2	98.9848
transcript21133	Q28E93	Syntaxin binding protein 3 OS=Xenopus tropicalis GN=stxbp3 PE=2 SV=1	0	6	583	589	31	6	98.9813
transcript77975	Q5I0Q5	S100 calcium binding protein A10 (Calpactin) OS=Xenopus tropicalis GN=s100a10 PE=4 SV=1	3e-32	1	94	95	31	1	98.9474
transcript21654	B1H1A5	March5 protein OS=Xenopus tropicalis GN=march5 PE=2 SV=1	1e-114	6	280	283	31	3	98.9399
transcript14564	Q5I0Q9	NADH dehydrogenase (Ubiquinone) 1 alpha subcomplex, 9, 39kDa OS=Xenopus tropicalis GN=ndufa9 PE=2 SV=1	3e-171	1	373	377	31	4	98.939
transcript12170	A4QNA9	Smn2 protein OS=Xenopus tropicalis GN=smn2 PE=2 SV=1	5e-75	4	279	282	31	3	98.9362
transcript21308	B0JZ97	E2f4 protein OS=Xenopus tropicalis GN=e2f4 PE=2 SV=1	9e-120	33	370	374	31	4	98.9305
transcript22169	Q28FW1	Inositol(Myo)-1(Or 4)-monophosphatase 1 OS=Xenopus tropicalis GN=impa1 PE=2 SV=1	4e-128	1	277	280	31	3	98.9286
transcript93710	Q5HZT4	Chitobiase, di-N-acetyl- OS=Xenopus tropicalis GN=ctbs PE=2 SV=1	3e-113	7	365	369	31	4	98.916
transcript31719	Q28HQ7	Glutamate-cysteine ligase, modifier subunit OS=Xenopus tropicalis GN=gclm PE=2 SV=1	3e-103	1	271	274	31	3	98.9051
transcript14965	Q28IZ0	Programmed cell death 8 (Apoptosis-inducing factor) OS=Xenopus tropicalis GN=aifm1 PE=2 SV=1	0	23	629	636	31	7	98.8994
transcript17870	A8KBH3	LOC100127672 protein (Fragment) OS=Xenopus tropicalis GN=LOC100127672 PE=2 SV=1	1e-132	4	269	272	31	3	98.8971
transcript87410	Q6GLF4	Ssrp1 protein (Fragment) OS=Xenopus tropicalis GN=ssrp1 PE=2 SV=1	0	1	622	629	31	7	98.8871
transcript13100	Q5FW28	LCP1 lymphocyte cytosolic protein 1 OS=Xenopus tropicalis GN=lcp1 PE=2 SV=1	0	7	620	627	31	7	98.8836
transcript10997	B4F6M5	Novel HD domain containing protein OS=Xenopus tropicalis GN=hddc3 PE=2 SV=1	7e-70	1	177	179	31	2	98.8827
transcript27498	Q6DJ13	Zinc finger protein 830 OS=Xenopus tropicalis GN=znf830 PE=2 SV=1	4e-88	15	353	357	31	4	98.8796
transcript10546	B0BMQ9	LOC100145096 protein OS=Xenopus tropicalis GN=scpep1 PE=2 SV=1	7e-171	6	441	446	31	5	98.8789
transcript14899	A1L0Y5	Septin-2B OS=Xenopus tropicalis GN=sept2-B PE=2 SV=1	1e-171	1	351	355	31	4	98.8732
transcript22701	Q0VFH2	MGC146543 protein OS=Xenopus tropicalis GN=acbd7 PE=4 SV=1	6e-35	1	87	88	31	1	98.8636
transcript16647	Q6P335	V-type proton ATPase subunit d 2 OS=Xenopus tropicalis GN=atp6v0d2 PE=2 SV=1	1e-179	4	346	350	31	4	98.8571
transcript34462	Q5EAL0	MGC108224 protein OS=Xenopus tropicalis GN=fdps PE=2 SV=1	6e-129	5	344	348	31	4	98.8506
transcript18899	Q6PBE8	Diazepam binding inhibitor (Dbi) OS=Xenopus tropicalis GN=dbi PE=4 SV=1	3e-29	1	86	87	31	1	98.8506
transcript14445	Q28DS0	SUMO-activating enzyme subunit 1 OS=Xenopus tropicalis GN=sae1 PE=2 SV=1	2e-153	5	343	347	31	4	98.8473
transcript8885	Q6P1U8	Protein phosphatase 2 (Formerly 2A), regulatory subunit A (PR 65), alpha isoform OS=Xenopus tropicalis GN=ppp2r1a PE=2 SV=1	0	1	582	589	31	7	98.8115
transcript28290	B3DLX8	LOC100170565 protein OS=Xenopus tropicalis GN=ftsjd2 PE=2 SV=1	0	1	497	503	31	6	98.8072
transcript87826	Q4VBE1	Aldehyde dehydrogenase 1 family, member A1 OS=Xenopus tropicalis GN=aldh1a1 PE=2 SV=1	0	7	496	502	31	6	98.8048
transcript87848	Q6P4L4	Nuclear transcription factor Y, gamma OS=Xenopus tropicalis GN=nfyc PE=2 SV=1	3e-106	1	330	334	31	4	98.8024
transcript10549	Q66IM0	Pepd protein OS=Xenopus tropicalis GN=pepd PE=2 SV=1	0	1	492	498	31	6	98.7952
transcript8433	B3DLX7	LOC100135098 protein OS=Xenopus tropicalis GN=dsc3 PE=2 SV=1	0	30	897	908	31	11	98.7885
transcript16655	Q5M8Z6	Argininosuccinate synthase OS=Xenopus tropicalis GN=ass1 PE=2 SV=1	0	1	407	412	31	5	98.7864
transcript25887	A4II39	Pyp protein (Fragment) OS=Xenopus tropicalis GN=pyp PE=2 SV=1	5e-124	6	325	329	31	4	98.7842
transcript25730	Q28IV3	RNA polymerase II-associated protein 3 OS=Xenopus tropicalis GN=rpap3 PE=2 SV=1	0	1	649	657	31	8	98.7823
transcript91612	Q28GS9	Glycoprotein M6B OS=Xenopus tropicalis GN=gpm6b PE=2 SV=1	3e-134	4	243	246	31	3	98.7805
transcript18112	A9ULP4	Hsd17b8 protein (Fragment) OS=Xenopus tropicalis GN=hsd17b8 PE=2 SV=1	5e-90	4	242	245	31	3	98.7755
transcript9400	B4F6J0	Uncharacterized protein OS=Xenopus tropicalis GN=atp6v0e1 PE=4 SV=1	4e-37	1	80	81	31	1	98.7654
transcript4378	B5DE12	Uncharacterized protein OS=Xenopus tropicalis GN=foxk2 PE=2 SV=1	0	11	637	645	31	8	98.7597
transcript68900	Q53DG2	NADH-ubiquinone oxidoreductase chain 1 OS=Xenopus tropicalis GN=ND1 PE=3 SV=1	1e-98	4	318	322	31	4	98.7578
transcript16498	Q28DC5	Carboxypeptidase, vitellogenic-like OS=Xenopus tropicalis GN=cpvl PE=2 SV=1	0	1	476	482	31	6	98.7552
transcript9899	Q6P878	Eukaryotic translation initiation factor 3 subunit L OS=Xenopus tropicalis GN=eif3l PE=2 SV=1	0	7	555	562	31	7	98.7544
transcript11494	Q0V9R5	Lysyl hydroxylase OS=Xenopus tropicalis GN=plod1 PE=2 SV=1	0	18	713	722	31	9	98.7535
transcript77560	Q5XGB0	Aldo-keto reductase family 1, member B7 OS=Xenopus tropicalis GN=akr1b1 PE=2 SV=1	7e-135	5	314	318	31	4	98.7421
transcript13524	Q6DEY1	Survival of motor neuron-related-splicing factor 30 OS=Xenopus tropicalis GN=smndc1 PE=2 SV=1	2e-89	1	235	238	31	3	98.7395
transcript16040	Q0VFB5	MGC147245 protein OS=Xenopus tropicalis GN=cox7b PE=4 SV=1	1e-30	1	78	79	31	1	98.7342
transcript22958	Q68FB2	UPF0458 protein C7orf42 homolog OS=Xenopus tropicalis PE=2 SV=1	2e-158	5	311	315	31	4	98.7302
transcript16807	Q6P2X8	Chaperonin subunit 3 (Gamma) OS=Xenopus tropicalis GN=cct3 PE=2 SV=1	0	1	541	548	31	7	98.7226
transcript19602	Q501K5	Serotransferrin OS=Xenopus tropicalis GN=tf PE=2 SV=1	0	21	694	703	31	9	98.7198
transcript25485	Q28J57	Mitochondrial ribosomal protein L43 OS=Xenopus tropicalis GN=mrpl43 PE=2 SV=1	9e-61	1	154	156	31	2	98.7179
transcript100638	B7ZUP2	Progestin and adipoQ receptor family member III OS=Xenopus tropicalis GN=paqr3 PE=2 SV=1	2e-155	1	307	311	31	4	98.7138
transcript30194	Q0VFK9	Fructosamine 3 kinase OS=Xenopus tropicalis GN=fn3krp PE=2 SV=1	1e-120	1	306	310	31	4	98.7097
transcript17289	B5DET7	Uncharacterized protein OS=Xenopus tropicalis GN=hells PE=2 SV=1	0	12	829	840	31	11	98.6905
transcript96523	B0BLS9	Protein FAM3C OS=Xenopus tropicalis GN=fam3c PE=2 SV=1	2e-103	3	226	229	31	3	98.69
transcript22161	B0BME5	LOC100145030 protein OS=Xenopus tropicalis GN=nae1 PE=2 SV=1	0	1	526	533	31	7	98.6867
transcript17527	Q6PBC6	Putative uncharacterized protein MGC76031 OS=Xenopus tropicalis GN=tcea1 PE=2 SV=1	8e-126	7	300	304	31	4	98.6842
transcript7629	Q68F86	Tsn protein OS=Xenopus tropicalis GN=tsn PE=2 SV=1	5e-99	1	225	228	31	3	98.6842
transcript73529	B0BMH2	Tuba4a protein OS=Xenopus tropicalis GN=tuba1b PE=2 SV=1	0	1	445	451	31	6	98.6696
transcript12533	Q6IZ49	Ring finger protein 114 OS=Xenopus tropicalis GN=rnf114 PE=2 SV=1	3e-79	3	220	223	31	3	98.6547
transcript16921	A4II56	LOC100124951 protein OS=Xenopus tropicalis GN=LOC100124951 PE=2 SV=1	1e-74	1	218	221	31	3	98.6425
transcript20128	Q28G19	Ubiquitin-conjugating enzyme E2 variant 1 OS=Xenopus tropicalis GN=ube2v2 PE=2 SV=1	1e-67	1	143	145	31	2	98.6207
transcript6085	B4F6T5	Uncharacterized protein OS=Xenopus tropicalis GN=abhd2 PE=2 SV=1	0	1	420	426	31	6	98.5915
transcript18669	Q28GF1	Estrogen receptor binding site associated, antigen, 9 OS=Xenopus tropicalis GN=ebag9 PE=2 SV=1	1e-81	1	210	213	31	3	98.5915
transcript11433	Q28D16	Reticulon-3 OS=Xenopus tropicalis GN=rtn3 PE=2 SV=1	4e-60	8	210	213	31	3	98.5915
transcript6273	A4IHM3	LOC100124868 protein OS=Xenopus tropicalis GN=tpp1 PE=2 SV=1	0	9	557	565	31	8	98.5841
transcript11462	E2IFV1	Metalloproteinase ADAM17 OS=Xenopus tropicalis GN=adam17 PE=2 SV=1	0	15	831	843	31	12	98.5765
transcript23343	Q66KK0	Exosc8 protein OS=Xenopus tropicalis GN=exosc8 PE=2 SV=1	9e-122	1	272	276	31	4	98.5507
transcript10545	Q28H29	Transaldolase OS=Xenopus tropicalis GN=taldo1 PE=2 SV=1	1e-155	7	334	339	31	5	98.5251
transcript13572	B7ZU76	Phosphoglucomutase 2 OS=Xenopus tropicalis GN=pgm2 PE=2 SV=1	0	10	601	610	31	9	98.5246
transcript19941	Q642S7	Integrin beta 1 binding protein 3 OS=Xenopus tropicalis GN=itgb1bp3 PE=2 SV=1	2e-87	1	200	203	31	3	98.5222
transcript9141	B0JZS0	LOC100145226 protein OS=Xenopus tropicalis GN=LOC100145226 PE=2 SV=1	2e-93	1	198	201	31	3	98.5075
transcript7903	Q6P1U2	Protein tweety homolog 2 OS=Xenopus tropicalis GN=ttyh2 PE=2 SV=1	0	3	526	534	31	8	98.5019
transcript13244	Q28F22	Sorting nexin 5 OS=Xenopus tropicalis GN=snx5 PE=2 SV=1	0	7	394	400	31	6	98.5
transcript4006	Q66I46	MAP kinase-interacting serine/threonine-protein kinase 2 OS=Xenopus tropicalis GN=mknk2 PE=2 SV=1	0	1	459	466	31	7	98.4979
transcript8687	B1WB59	LOC100145750 protein OS=Xenopus tropicalis GN=gdpd5 PE=2 SV=1	0	1	587	596	31	9	98.4899
transcript12137	Q6DF41	MGC89034 protein OS=Xenopus tropicalis GN=cyth2 PE=2 SV=1	0	6	391	397	31	6	98.4887
transcript8144	Q6P4J7	Succinate-CoA ligase, ADP-forming, beta subunit OS=Xenopus tropicalis GN=sucla2 PE=2 SV=1	0	9	453	460	31	7	98.4783
transcript20696	Q28FD1	Alcohol dehydrogenase [NADP+] OS=Xenopus tropicalis GN=akr1a1 PE=2 SV=1	5e-140	6	322	327	31	5	98.4709
transcript4	Q5G7I8	Cytochrome c oxidase subunit 1 OS=Xenopus tropicalis GN=cox1 PE=3 SV=1	0	3	510	518	31	8	98.4556
transcript6029	B1H132	Uba3 protein OS=Xenopus tropicalis GN=uba3 PE=2 SV=1	0	8	442	449	31	7	98.441
transcript10025	Q28E96	Archain 1 OS=Xenopus tropicalis GN=arcn1 PE=2 SV=1	0	9	505	513	31	8	98.4405
transcript4804	A0JP86	Laminin subunit gamma-1 OS=Xenopus tropicalis GN=lamc1 PE=2 SV=1	0	26	1567	1592	31	25	98.4296
transcript83484	A4IGL7	Peroxidasin OS=Xenopus tropicalis GN=pxdn PE=2 SV=1	0	25	1434	1457	31	23	98.4214
transcript4116	A4IHG7	LOC549100 protein OS=Xenopus tropicalis GN=LOC549100 PE=2 SV=1	8e-114	1	311	316	31	5	98.4177
transcript13543	Q28GL5	Putative uncharacterized protein LOC549847 OS=Xenopus tropicalis GN=snrpd3 PE=2 SV=1	2e-58	1	124	126	31	2	98.4127
transcript18097	A9ULH4	Ttl protein OS=Xenopus tropicalis GN=ttl PE=2 SV=1	8e-171	7	371	377	31	6	98.4085
transcript7815	Q6GL29	Sulfatase 1 OS=Xenopus tropicalis GN=sulf2 PE=2 SV=1	0	22	861	875	31	14	98.4
transcript8765	B5DE96	Ipo7 protein OS=Xenopus tropicalis GN=ipo7 PE=2 SV=1	0	1	1020	1037	31	17	98.3607
transcript79070	A4IIP8	Slc25a18 protein OS=Xenopus tropicalis GN=slc25a18 PE=2 SV=1	2e-107	3	299	304	31	5	98.3553
transcript14328	A4IHB0	LOC100124822 protein OS=Xenopus tropicalis GN=hm13 PE=2 SV=1	2e-174	11	355	361	31	6	98.338
transcript9100	Q28BW6	OTTXETP00000002159 (Fragment) OS=Xenopus tropicalis GN=TGas115g12.1-001 PE=2 SV=1	4e-169	3	353	359	31	6	98.3287
transcript17235	Q28HL1	OTTXETP00000008162 OS=Xenopus tropicalis GN=copz1 PE=2 SV=1	6e-90	4	174	177	31	3	98.3051
transcript16988	Q66IG5	Uncharacterized protein OS=Xenopus tropicalis GN=zc3h10 PE=2 SV=1	9e-94	21	401	408	31	7	98.2843
transcript11134	Q6DEV3	Pescadillo homolog OS=Xenopus tropicalis GN=pes1 PE=2 SV=1	0	1	570	580	31	10	98.2759
transcript19304	Q0V9A9	Beta-lactamase-like protein 2 OS=Xenopus tropicalis GN=lactb2 PE=2 SV=1	6e-119	6	284	289	31	5	98.2699
transcript25549	A4IHU4	LOC100124896 protein OS=Xenopus tropicalis GN=fxc1 PE=4 SV=1	2e-34	1	112	114	31	2	98.2456
transcript22122	Q0VA66	Lman2l protein (Fragment) OS=Xenopus tropicalis GN=lman2l PE=2 SV=1	4e-151	8	333	339	31	6	98.2301
transcript7943	Q6NVN1	Tubulin, alpha 2 OS=Xenopus tropicalis GN=tuba4a PE=2 SV=1	0	1	442	450	31	8	98.2222
transcript17453	Q6NVU3	Heat shock 70kDa protein 9 (Mortalin) OS=Xenopus tropicalis GN=hspa9 PE=2 SV=1	0	20	658	670	31	12	98.209
transcript36541	Q5U4Y2	Cofilin-2 OS=Xenopus tropicalis GN=cfl2 PE=2 SV=1	3e-79	4	164	167	31	3	98.2036
transcript12131	Q6P4J2	Coatomer subunit gamma OS=Xenopus tropicalis GN=copg PE=2 SV=1	0	17	858	874	31	16	98.1693
transcript85576	B1WAS5	Eukaryotic translation initiation factor 4E member 3 OS=Xenopus tropicalis GN=eif4e3 PE=2 SV=1	3e-86	5	214	218	31	4	98.1651
transcript82663	A9JSD8	LOC100135142 protein OS=Xenopus tropicalis GN=LOC100135142 PE=2 SV=1	6e-39	5	212	216	31	4	98.1481
transcript86159	Q28I60	Glutaredoxin (Thioltransferase) OS=Xenopus tropicalis GN=glrx PE=4 SV=1	6e-34	1	105	107	31	2	98.1308
transcript4843	Q6P348	Glutamine synthetase OS=Xenopus tropicalis GN=glul PE=2 SV=1	0	8	364	371	31	7	98.1132
transcript9144	B5DEU0	Putative uncharacterized protein (Fragment) OS=Xenopus tropicalis PE=2 SV=1	0	13	621	633	31	12	98.1043
transcript15464	Q4V786	NEDD4 family-interacting protein 1 OS=Xenopus tropicalis GN=ndfip1 PE=2 SV=1	3e-90	5	207	211	31	4	98.1043
transcript10523	Q5XGB5	Thioredoxin OS=Xenopus tropicalis GN=txn PE=3 SV=1	5e-25	1	103	105	31	2	98.0952
transcript11318	Q28DK1	Citrate synthase, mitochondrial OS=Xenopus tropicalis GN=cs PE=2 SV=1	0	11	459	468	31	9	98.0769
transcript10715	Q0IJ32	Arfgap3 protein OS=Xenopus tropicalis GN=arfgap3 PE=2 SV=1	5e-176	19	510	520	31	10	98.0769
transcript20565	Q28C69	Enolase-phosphatase E1 OS=Xenopus tropicalis GN=enoph1 PE=2 SV=1	2e-97	6	254	259	31	5	98.0695
transcript7937	Q5RJU0	Vacuolar-sorting protein SNF8 OS=Xenopus tropicalis GN=snf8 PE=2 SV=1	8e-116	1	252	257	31	5	98.0545
transcript16083	Q5FVX7	Heat shock 70 kDa protein 14 OS=Xenopus tropicalis GN=hspa14 PE=2 SV=1	0	10	498	508	31	10	98.0315
transcript7485	B1H2K1	Putative uncharacterized protein LOC550014 OS=Xenopus tropicalis GN=LOC550014 PE=2 SV=1	5e-103	6	249	254	31	5	98.0315
transcript18814	Q6P846	Thymopoietin OS=Xenopus tropicalis GN=tmpo PE=2 SV=1	5e-121	1	443	452	31	9	98.0088
transcript9630	B3DLR3	LOC100170534 protein OS=Xenopus tropicalis GN=cstb PE=4 SV=1	8e-29	3	98	100	31	2	98
transcript13774	Q28IC1	Active regulator of SIRT1 OS=Xenopus tropicalis GN=rps19bp1 PE=2 SV=1	2e-22	1	146	149	31	3	97.9866
transcript6083	Q6DIT1	Nucleoside phosphorylase OS=Xenopus tropicalis GN=pnp PE=2 SV=1	2e-98	6	291	297	31	6	97.9798
transcript20190	A0JM57	Putative uncharacterized protein MGC146756 OS=Xenopus tropicalis GN=ippk PE=2 SV=1	0	14	479	489	31	10	97.955
transcript19230	Q28GV5	UDP-Gal:betaGlcNAc beta 1,4-galactosyltransferase, polypeptide 5 OS=Xenopus tropicalis GN=b4galt6 PE=2 SV=1	0	6	381	389	31	8	97.9434
transcript15621	Q05AQ7	LOC779593 protein (Fragment) OS=Xenopus tropicalis GN=LOC779593 PE=2 SV=1	0	31	934	954	31	20	97.9036
transcript14881	Q68FA9	ARD1 homolog A, N-acetyltransferase (S. cerevisiae) OS=Xenopus tropicalis GN=naa10 PE=2 SV=1	6e-108	1	231	236	31	5	97.8814
transcript31453	Q6DJ35	Uncharacterized protein C19orf12 homolog OS=Xenopus tropicalis PE=2 SV=1	6e-37	4	138	141	31	3	97.8723
transcript26171	B0JZ73	LOC100145163 protein OS=Xenopus tropicalis GN=nxt2 PE=2 SV=1	4e-55	1	137	140	31	3	97.8571
transcript8506	A4QNE3	LOC100125146 protein OS=Xenopus tropicalis GN=sh3bgrl3 PE=4 SV=1	2e-25	1	91	93	31	2	97.8495
transcript13660	Q6PBF6	Guanidinoacetate N-methyltransferase OS=Xenopus tropicalis GN=gamt PE=2 SV=1	3e-110	5	227	232	31	5	97.8448
transcript23066	Q28DH8	Uncharacterized protein OS=Xenopus tropicalis GN=zfyve21 PE=2 SV=1	1e-113	6	225	230	31	5	97.8261
transcript13512	Q6AZK6	MGC89991 protein OS=Xenopus tropicalis GN=snrpe PE=4 SV=1	2e-44	1	90	92	31	2	97.8261
transcript9766	Q5XGH1	Eukaryotic translation initiation factor 4A, isoform 1 OS=Xenopus tropicalis GN=eif4a1 PE=2 SV=1	0	10	397	406	31	9	97.7833
transcript16593	Q6DJ25	Mediator of RNA polymerase II transcription subunit 10 OS=Xenopus tropicalis GN=med10 PE=2 SV=1	2e-67	1	132	135	31	3	97.7778
transcript16175	Q6P321	Mitochondrial import inner membrane translocase subunit Tim10 OS=Xenopus tropicalis GN=timm10 PE=3 SV=1	1e-43	1	88	90	31	2	97.7778
transcript14221	A4IIR4	LOC100125045 protein OS=Xenopus tropicalis GN=ctnnal1 PE=2 SV=1	0	18	747	764	31	17	97.7749
transcript9287	A4IH09	Angptl2 protein OS=Xenopus tropicalis GN=angptl2 PE=2 SV=1	0	14	482	493	31	11	97.7688
transcript10831	B5DFR4	Uncharacterized protein (Fragment) OS=Xenopus tropicalis GN=sept7 PE=2 SV=1	0	18	435	445	31	10	97.7528
transcript13372	A8E5U9	LOC100127611 protein OS=Xenopus tropicalis GN=acer3 PE=2 SV=1	2e-135	6	261	267	31	6	97.7528
transcript19691	Q66KL2	C-terminal binding protein 1 OS=Xenopus tropicalis GN=ctbp1 PE=2 SV=1	0	14	430	440	31	10	97.7273
transcript12390	Q6DIE7	Synaptogyrin 2 OS=Xenopus tropicalis GN=syngr2 PE=2 SV=1	5e-61	9	214	219	31	5	97.7169
transcript15083	B2GUF9	LOC100158580 protein (Fragment) OS=Xenopus tropicalis GN=LOC100158580 PE=2 SV=1	0	37	1022	1046	31	24	97.7055
transcript13949	B1H2E3	LOC100145402 protein OS=Xenopus tropicalis GN=sepw1 PE=4 SV=1	4e-28	1	84	86	31	2	97.6744
transcript31550	Q6P301	Protein YIF1B OS=Xenopus tropicalis GN=yif1b PE=2 SV=1	1e-112	8	293	300	31	7	97.6667
transcript12578	Q28F67	Aspartate aminotransferase, mitochondrial OS=Xenopus tropicalis GN=got2 PE=2 SV=1	0	11	417	427	31	10	97.6581
transcript16728	Q6P8E9	NHP2-like protein 1 OS=Xenopus tropicalis GN=nhp2l1 PE=2 SV=1	2e-55	1	125	128	31	3	97.6562
transcript16697	Q28EB2	Novel protein similar to guanylate kinase 1 OS=Xenopus tropicalis GN=guk1 PE=2 SV=1	2e-77	6	208	213	31	5	97.6526
transcript87261	B3DL37	Ubiquitin-fold modifier 1 OS=Xenopus tropicalis GN=ufm1 PE=3 SV=1	2e-39	1	83	85	31	2	97.6471
transcript14644	Q28GQ5	RAB15, member RAS onocogene family OS=Xenopus tropicalis GN=rab15 PE=2 SV=1	5e-103	6	207	212	31	5	97.6415
transcript3317	Q5I0S9	Elongation factor 1-alpha OS=Xenopus tropicalis GN=eef1a2 PE=2 SV=1	0	1	452	463	31	11	97.6242
transcript6541	A8WGH0	LOC100127695 protein OS=Xenopus tropicalis GN=h6pd PE=2 SV=1	0	23	770	789	31	19	97.5919
transcript90399	Q66KJ4	Transmembrane emp24-like trafficking protein 10 OS=Xenopus tropicalis GN=tmed10 PE=2 SV=1	4e-75	6	201	206	31	5	97.5728
transcript8733	Q6PBF3	Peptidyl-prolyl cis-trans isomerase OS=Xenopus tropicalis GN=ppia PE=2 SV=1	1e-69	5	160	164	31	4	97.561
transcript14682	Q28GB4	Ribosomal protein L15 OS=Xenopus tropicalis GN=rpl15 PE=2 SV=1	1e-100	1	199	204	31	5	97.549
transcript25755	B5DEA9	Putative uncharacterized protein OS=Xenopus tropicalis GN=tex10 PE=2 SV=1	0	1	906	929	31	23	97.5242
transcript12134	Q5M8Z0	Betaine--homocysteine S-methyltransferase 1 OS=Xenopus tropicalis GN=bhmt PE=2 SV=1	0	6	393	403	31	10	97.5186
transcript94566	Q28DR7	Dynactin subunit 6 OS=Xenopus tropicalis GN=dctn6 PE=2 SV=1	3e-92	9	196	201	31	5	97.5124
transcript20058	Q28F55	Adenylate kinase 2, mitochondrial OS=Xenopus tropicalis GN=ak2 PE=2 SV=1	4e-108	1	235	241	31	6	97.5104
transcript9503	Q4VA75	Putative uncharacterized protein mgc108089 OS=Xenopus tropicalis GN=npepl1 PE=2 SV=1	0	13	509	522	31	13	97.5096
transcript10016	Q5XH87	Proteasome subunit beta type OS=Xenopus tropicalis GN=psmb2 PE=2 SV=1	5e-92	1	194	199	31	5	97.4874
transcript9479	Q28C74	Leucine-rich PPR motif-containing protein, mitochondrial OS=Xenopus tropicalis GN=lrpprc PE=2 SV=1	0	41	1356	1391	31	35	97.4838
transcript17160	B7ZSM2	CDC28 protein kinase regulatory subunit 2 OS=Xenopus tropicalis GN=cks2 PE=4 SV=1	8e-39	1	77	79	31	2	97.4684
transcript16893	Q28I09	Male-specific lethal 3-like 1 OS=Xenopus tropicalis GN=msl3 PE=2 SV=1	4e-152	11	345	354	31	9	97.4576
transcript30657	A4QNE9	V-type proton ATPase subunit G 3 OS=Xenopus tropicalis GN=atp6v1g3 PE=3 SV=1	2e-40	1	115	118	31	3	97.4576
transcript17156	B1H384	LOC100145573 protein (Fragment) OS=Xenopus tropicalis GN=LOC100145573 PE=2 SV=1	0	14	686	704	31	18	97.4432
transcript14006	A9ULG6	Uncharacterized protein OS=Xenopus tropicalis GN=wbscr27 PE=2 SV=1	1e-71	1	228	234	31	6	97.4359
transcript46261	Q28D58	Abhydrolase domain containing 4 OS=Xenopus tropicalis GN=abhd4 PE=2 SV=1	1e-163	10	333	342	31	9	97.3684
transcript28098	Q6DJ66	Heme-binding protein 1 OS=Xenopus tropicalis GN=hebp1 PE=2 SV=1	1e-74	5	185	190	31	5	97.3684
transcript5096	Q5XGF7	Retinol dehydrogenase 10 OS=Xenopus tropicalis GN=rdh10 PE=2 SV=1	2e-159	16	332	341	31	9	97.3607
transcript17510	Q28GH3	SUMO-activating enzyme subunit 2 OS=Xenopus tropicalis GN=uba2 PE=2 SV=1	0	4	624	641	31	17	97.3479
transcript19542	B3DL36	LOC100170451 protein OS=Xenopus tropicalis GN=ccdc109a PE=2 SV=1	2e-154	23	330	339	31	9	97.3451
transcript44152	B1WBJ0	Mapk13 protein OS=Xenopus tropicalis GN=mapk13 PE=2 SV=1	2e-179	1	365	375	31	10	97.3333
transcript19801	B3DLF7	LOC100170493 protein (Fragment) OS=Xenopus tropicalis GN=LOC100170493 PE=2 SV=1	2e-75	1	146	150	31	4	97.3333
transcript22376	Q6P819	Cell differentiation protein RCD1 homolog OS=Xenopus tropicalis GN=rqcd1 PE=2 SV=1	5e-164	9	291	299	31	8	97.3244
transcript14553	Q28CR9	Hydroxyacyl-Coenzyme A dehydrogenase, type II OS=Xenopus tropicalis GN=hsd17b10 PE=2 SV=1	3e-124	8	253	260	31	7	97.3077
transcript15443	A9UMS1	Cyclin E1 OS=Xenopus tropicalis GN=ccne1 PE=2 SV=1	1e-128	2	397	408	31	11	97.3039
transcript26106	A4QND0	Ubiquitin-like protein 4A OS=Xenopus tropicalis GN=ubl4a PE=2 SV=1	6e-43	1	144	148	31	4	97.2973
transcript84951	Q5M8U1	Elongation of very long chain fatty acids protein 5 OS=Xenopus tropicalis GN=elovl5 PE=2 SV=1	1e-155	1	287	295	31	8	97.2881
transcript21153	Q5M8Y3	LOC496656 protein (Fragment) OS=Xenopus tropicalis GN=LOC496656 PE=2 SV=1	3e-139	5	429	441	31	12	97.2789
transcript11524	Q28F49	Aryl hydrocarbon receptor interacting protein OS=Xenopus tropicalis GN=aip PE=2 SV=1	4e-134	10	319	328	31	9	97.2561
transcript14769	Q28G95	Mitogen-activated protein kinase 12 OS=Xenopus tropicalis GN=mapk12 PE=2 SV=1	0	2	353	363	31	10	97.2452
transcript12644	Q28C76	Acid phosphatase 5, tartrate resistant OS=Xenopus tropicalis GN=acp5 PE=2 SV=1	5e-115	5	317	326	31	9	97.2393
transcript19625	Q0P4N9	MAM domain containing 2 OS=Xenopus tropicalis GN=mamdc2 PE=2 SV=1	0	22	669	688	31	19	97.2384
transcript77244	Q5BL52	Matrix metallopeptidase 14 (Membrane-inserted) OS=Xenopus tropicalis GN=mmp14 PE=2 SV=1	0	17	562	578	31	16	97.2318
transcript8754	Q6NVS7	Casein kinase 1, alpha 1 OS=Xenopus tropicalis GN=csnk1a1 PE=2 SV=1	2e-164	10	316	325	31	9	97.2308
transcript6101	Q6DEY0	Add3 protein OS=Xenopus tropicalis GN=ppp4r1 PE=2 SV=1	0	1	666	685	31	19	97.2263
transcript34459	Q28GB2	Dual specificity phosphatase 19 OS=Xenopus tropicalis GN=dusp19 PE=2 SV=1	2e-70	2	209	215	31	6	97.2093
transcript16464	Q68FB4	Glycyl-tRNA synthetase OS=Xenopus tropicalis GN=gars PE=2 SV=1	0	22	724	745	31	21	97.1812
transcript13958	B2GUK5	LOC100158603 protein (Fragment) OS=Xenopus tropicalis GN=LOC100158603 PE=2 SV=1	0	20	684	704	31	20	97.1591
transcript7316	B2GUA1	Cdh2 protein OS=Xenopus tropicalis GN=cdh2 PE=2 SV=1	0	25	880	906	31	26	97.1302
transcript13965	Q66KB1	MGC89799 protein OS=Xenopus tropicalis GN=gps1 PE=2 SV=1	0	5	473	487	31	14	97.1253
transcript3021	Q66JE8	Tubulin, beta 6 OS=Xenopus tropicalis GN=tubb6 PE=2 SV=1	0	1	433	446	31	13	97.0852
transcript18472	A4IGY0	Zdhhc6 protein OS=Xenopus tropicalis GN=zdhhc6 PE=2 SV=1	0	4	398	410	31	12	97.0732
transcript8085	Q6DEP7	Small ubiquitin-related modifier 1 OS=Xenopus tropicalis GN=sumo1 PE=3 SV=1	1e-45	4	99	102	31	3	97.0588
transcript16879	B3DLC2	Putative uncharacterized protein LOC548764 OS=Xenopus tropicalis GN=plekhf1 PE=2 SV=1	9e-94	1	261	269	31	8	97.026
transcript10075	Q6P862	Signal recognition particle 54 OS=Xenopus tropicalis GN=srp54 PE=2 SV=1	0	1	489	504	31	15	97.0238
transcript14027	A8WGV2	Naga protein OS=Xenopus tropicalis GN=naga PE=2 SV=1	0	7	391	403	31	12	97.0223
transcript17009	Q5HZC3	Similar to dJ310O13.3 (Novel protein) OS=Xenopus tropicalis GN=pdrg1 PE=2 SV=1	9e-42	1	130	134	31	4	97.0149
transcript18475	Q28E66	Gas6 protein OS=Xenopus tropicalis GN=gas6 PE=2 SV=1	0	23	648	668	31	20	97.006
transcript15043	B1WB17	Partner of Y14 and mago OS=Xenopus tropicalis GN=wibg PE=2 SV=1	9e-51	4	194	200	31	6	97
transcript14282	B0BM05	LOC100144940 protein OS=Xenopus tropicalis GN=isyna1 PE=2 SV=1	0	1	547	564	31	17	96.9858
transcript9563	Q66II6	Eif5 protein OS=Xenopus tropicalis GN=eif5 PE=2 SV=1	4e-175	1	418	431	31	13	96.9838
transcript21295	B1H2Y0	Bnip3l protein OS=Xenopus tropicalis GN=bnip3l PE=2 SV=1	3e-68	10	192	198	31	6	96.9697
transcript110001	B1H105	Putative uncharacterized protein LOC549862 OS=Xenopus tropicalis GN=alg13 PE=2 SV=1	2e-60	1	160	165	31	5	96.9697
transcript20034	Q28EA4	Cytochrome b-5 OS=Xenopus tropicalis GN=cyb5a PE=2 SV=1	5e-51	1	128	132	31	4	96.9697
transcript15211	Q28H11	Mitogen-activated protein kinase 1 OS=Xenopus tropicalis GN=mapk1 PE=2 SV=1	0	12	350	361	31	11	96.9529
transcript45512	Q28F84	Olute carrier family 29 (Nucleoside transporters), member 2 OS=Xenopus tropicalis GN=slc29a2 PE=2 SV=1	7e-120	1	444	458	31	14	96.9432
transcript15382	Q5M8W4	Lipoic acid synthetase OS=Xenopus tropicalis GN=lias PE=2 SV=1	1e-138	12	317	327	31	10	96.9419
transcript5232	Q5EAM1	LOC548400 protein (Fragment) OS=Xenopus tropicalis GN=LOC548400 PE=2 SV=1	5e-158	10	284	293	31	9	96.9283
transcript6919	B3DM47	Pre-B-cell leukemia transcription factor 2 OS=Xenopus tropicalis GN=pbx2 PE=2 SV=1	0	21	409	422	31	13	96.9194
transcript88210	Q6P859	G patch domain-containing protein 4 OS=Xenopus tropicalis GN=gpatch4 PE=2 SV=1	1e-71	1	313	323	31	10	96.904
transcript3029	Q6P1T8	Tubulin, beta 3 OS=Xenopus tropicalis GN=tubb3 PE=2 SV=1	0	1	435	449	31	14	96.882
transcript29579	B1WBJ3	LOC100145793 protein OS=Xenopus tropicalis GN=gsr PE=2 SV=1	0	16	461	476	31	15	96.8487
transcript7244	A4IHU8	LOC100124899 protein OS=Xenopus tropicalis GN=lgals9c PE=2 SV=1	2e-87	11	302	312	31	10	96.7949
transcript29316	Q0V9A2	Solute carrier family 17 (Anion/sugar transporter), member 5 OS=Xenopus tropicalis GN=slc17a5 PE=2 SV=1	0	10	480	496	31	16	96.7742
transcript26155	Q5I007	Ring finger and CHY zinc finger domain containing 1 OS=Xenopus tropicalis GN=rchy1 PE=2 SV=1	1e-124	6	240	248	31	8	96.7742
transcript18118	Q0V9B2	Putative uncharacterized protein MGC147449 OS=Xenopus tropicalis GN=hscb PE=2 SV=1	1e-58	7	178	184	31	6	96.7391
transcript14371	B0BLZ8	Serine/threonine-protein phosphatase OS=Xenopus tropicalis GN=ppp3ca PE=2 SV=1	0	1	504	521	31	17	96.737
transcript10917	Q28FM1	Ran-binding protein 9 OS=Xenopus tropicalis GN=ranbp9 PE=2 SV=1	0	62	530	548	31	18	96.7153
transcript25552	Q5M977	Dynactin 4 OS=Xenopus tropicalis GN=dctn5 PE=2 SV=1	3e-87	1	176	182	31	6	96.7033
transcript22854	Q66IL0	Chitinase domain-containing protein 1 OS=Xenopus tropicalis GN=chid1 PE=2 SV=1	1e-159	1	381	394	31	13	96.7005
transcript12855	Q0IIT6	Heat shock 27kDa protein 1 OS=Xenopus tropicalis GN=hspb1 PE=2 SV=1	2e-87	1	204	211	31	7	96.6825
transcript80608	Q28H16	Novel protein OS=Xenopus tropicalis GN=pcmtd2 PE=2 SV=1	1e-120	1	349	361	31	12	96.6759
transcript73533	Q28C42	Novel protein similar to tubulin, alpha 1 (Tuba1) OS=Xenopus tropicalis GN=tuba3c PE=2 SV=1	0	1	434	449	31	15	96.6592
transcript101114	Q6P344	Surfeit gene 4 OS=Xenopus tropicalis GN=surf4.2 PE=2 SV=1	7e-121	10	260	269	31	9	96.6543
transcript18132	Q6P8E4	Proteasome subunit beta type OS=Xenopus tropicalis GN=psmb1 PE=2 SV=1	7e-117	9	231	239	31	8	96.6527
transcript11044	Q28IL4	Mitochondrial ribosomal protein L4 OS=Xenopus tropicalis GN=mrpl4 PE=2 SV=1	3e-121	11	288	298	31	10	96.6443
transcript10813	Q0V9V5	Olfactomedin-like protein 3 OS=Xenopus tropicalis GN=olfml3 PE=2 SV=1	1e-160	14	402	416	31	14	96.6346
transcript77836	Q6NVL4	Nucleobindin 1 OS=Xenopus tropicalis GN=nucb1 PE=2 SV=1	5e-171	1	459	475	31	16	96.6316
transcript83477	Q6P828	Lipopolysaccharide-induced tumor necrosis factor-alpha factor homolog OS=Xenopus tropicalis GN=litaf PE=2 SV=1	3e-50	8	143	148	31	5	96.6216
transcript12350	Q6DIR9	PPP2R5E protein (Fragment) OS=Xenopus tropicalis GN=PPP2R5E PE=2 SV=1	0	1	428	443	31	15	96.614
transcript67439	A4IGK3	cAMP-responsive element-binding protein-like 2 OS=Xenopus tropicalis GN=crebl2 PE=3 SV=1	7e-35	1	114	118	31	4	96.6102
transcript36064	Q0VFS9	Secretory granule, neuroendocrine protein 1 (7B2 protein) OS=Xenopus tropicalis GN=scg5 PE=2 SV=1	3e-82	6	199	206	31	7	96.6019
transcript5075	Q28IS0	Matrix metalloproteinase 1 (Interstitial collagenase) OS=Xenopus tropicalis GN=mmp1 PE=2 SV=1	0	17	451	467	31	16	96.5739
transcript20019	A4QNQ6	Arrb2 protein OS=Xenopus tropicalis GN=arrb2 PE=2 SV=1	0	16	394	408	31	14	96.5686
transcript14472	Q5EAM0	BCL2/adenovirus E1B 19kDa interacting protein 3 OS=Xenopus tropicalis GN=bnip3 PE=2 SV=1	6e-71	1	195	202	31	7	96.5347
transcript12112	A9ULJ2	Tcn2 protein (Fragment) OS=Xenopus tropicalis GN=tcn2 PE=2 SV=1	1e-116	18	416	431	31	15	96.5197
transcript9215	Q5FW08	Glutathione peroxidase OS=Xenopus tropicalis GN=gpx1 PE=2 SV=1	2e-61	1	138	143	31	5	96.5035
transcript7054	Q6DF56	Actin related protein 2/3 complex, subunit 1B OS=Xenopus tropicalis GN=arpc1b PE=2 SV=1	0	1	356	369	31	13	96.477
transcript8811	Q6P1S9	Ribophorin I OS=Xenopus tropicalis GN=rpn1 PE=2 SV=1	0	22	574	595	31	21	96.4706
transcript20308	Q28GQ3	OCIA domain-containing protein 1 OS=Xenopus tropicalis GN=ociad1 PE=2 SV=1	3e-72	11	245	254	31	9	96.4567
transcript30394	Q5I032	Mitochondrial ribosomal protein L17 OS=Xenopus tropicalis GN=mrpl17 PE=2 SV=1	1e-70	1	163	169	31	6	96.4497
transcript9145	Q68FB1	Biorientation of chromosomes in cell division protein 1 OS=Xenopus tropicalis GN=bod1 PE=2 SV=1	5e-62	1	163	169	31	6	96.4497
transcript22799	Q28IE1	MOB1, Mps One Binder kinase activator-like 3 OS=Xenopus tropicalis GN=mobkl3 PE=2 SV=1	1e-125	1	217	225	31	8	96.4444
transcript16283	Q5BKM4	Vacuolar protein sorting-associated protein 26B OS=Xenopus tropicalis GN=vps26b PE=2 SV=1	4e-175	5	325	337	31	12	96.4392
transcript12534	Q562D1	LOC594926 protein (Fragment) OS=Xenopus tropicalis GN=LOC594926 PE=2 SV=1	0	34	863	895	31	32	96.4246
transcript78915	Q6DIH1	MGC89536 protein OS=Xenopus tropicalis GN=eif4g2 PE=2 SV=1	0	24	862	894	31	32	96.4206
transcript17703	B0BM97	LOC100144999 protein OS=Xenopus tropicalis GN=slc2a7 PE=2 SV=1	4e-168	1	483	501	31	18	96.4072
transcript12062	Q28BK3	Acyl-Coenzyme A dehydrogenase, long chain OS=Xenopus tropicalis GN=acadl PE=2 SV=1	0	18	428	444	31	16	96.3964
transcript13667	Q28GB5	RAB21, member RAS oncogene family OS=Xenopus tropicalis GN=rab21 PE=2 SV=1	3e-110	1	213	221	31	8	96.3801
transcript12040	Q6P4J1	Cleavage stimulation factor, 3' pre-RNA, subunit 3, 77kDa OS=Xenopus tropicalis GN=cstf3 PE=2 SV=1	0	29	692	718	31	26	96.3788
transcript26196	Q6DIK5	MGC89441 protein OS=Xenopus tropicalis GN=tdg PE=2 SV=1	1e-153	1	425	441	31	16	96.3719
transcript10879	Q07FZ5	PCTAIRE-motif protein kinase 2 OS=Xenopus tropicalis GN=cdk17 PE=2 SV=1	0	18	451	468	31	17	96.3675
transcript11713	A4II42	LOC100124945 protein OS=Xenopus tropicalis GN=hspd1 PE=2 SV=1	0	1	555	576	31	21	96.3542
transcript17091	Q0D2E6	Cysteine endopeptidase AUT-like (1O128) OS=Xenopus tropicalis GN=atg4b PE=2 SV=1	1e-155	1	370	384	31	14	96.3542
transcript10920	B3DLN5	LOC100170509 protein OS=Xenopus tropicalis GN=LOC100170509 PE=2 SV=1	0	25	634	658	31	24	96.3526
transcript48430	Q6DJ58	Anterior gradient protein 3 OS=Xenopus tropicalis GN=agr3 PE=2 SV=2	9e-70	8	158	164	31	6	96.3415
transcript19914	A9JTW1	LOC100127866 protein (Fragment) OS=Xenopus tropicalis GN=LOC100127866 PE=2 SV=1	0	32	550	571	31	21	96.3222
transcript13226	Q66IL2	Catenin, beta interacting protein 1 OS=Xenopus tropicalis GN=ctnnbip1 PE=4 SV=1	8e-31	1	78	81	31	3	96.2963
transcript25572	A9UMK9	Uncharacterized protein OS=Xenopus tropicalis GN=actr1a PE=2 SV=1	0	15	362	376	31	14	96.2766
transcript32947	Q4VA74	LOC613056 protein (Fragment) OS=Xenopus tropicalis GN=LOC613056 PE=2 SV=1	5e-54	7	181	188	31	7	96.2766
transcript20762	B1H2T9	Uncharacterized protein OS=Xenopus tropicalis GN=gatad1 PE=2 SV=1	2e-106	10	258	268	31	10	96.2687
transcript17489	Q28ED0	Succinate dehydrogenase [ubiquinone] flavoprotein subunit, mitochondrial OS=Xenopus tropicalis GN=sdha PE=2 SV=1	0	27	640	665	31	25	96.2406
transcript8452	B1WB70	LOC100145760 protein OS=Xenopus tropicalis GN=btbd9 PE=2 SV=1	0	1	587	610	31	23	96.2295
transcript8603	Q28GN8	Testis enhanced gene transcript (BAX inhibitor 1) OS=Xenopus tropicalis GN=tmbim6 PE=2 SV=1	4e-81	1	228	237	31	9	96.2025
transcript6459	Q6DIX4	Clusterin OS=Xenopus tropicalis GN=clu PE=2 SV=1	1e-90	22	428	445	31	17	96.1798
transcript3023	Q6GLE7	Tubulin beta chain OS=Xenopus tropicalis GN=tubb PE=2 SV=1	0	1	427	444	31	17	96.1712
transcript3025	Q5BL39	Tubulin, beta 2 OS=Xenopus tropicalis GN=tubb4 PE=2 SV=1	0	1	427	444	31	17	96.1712
transcript17428	Q28F48	Developmentally regulated GTP binding protein 2 OS=Xenopus tropicalis GN=drg2 PE=2 SV=1	1e-180	15	350	364	31	14	96.1538
transcript23072	Q0VFF8	Translocator of inner mitochondrial membrane 17b OS=Xenopus tropicalis GN=timm17b PE=2 SV=1	3e-74	1	150	156	31	6	96.1538
transcript12098	A4IGR7	LOC100038273 protein OS=Xenopus tropicalis GN=hsf2.2 PE=2 SV=1	4e-89	8	449	467	31	18	96.1456
transcript9103	Q6AZK9	Nucleoside diphosphate kinase OS=Xenopus tropicalis GN=nme2 PE=2 SV=1	2e-67	6	148	154	31	6	96.1039
transcript25639	Q6DIY2	1,2-dihydroxy-3-keto-5-methylthiopentene dioxygenase OS=Xenopus tropicalis GN=adi1 PE=2 SV=1	1e-81	1	172	179	31	7	96.0894
transcript11090	Q28BY1	Ubiquitin carboxyl-terminal hydrolase OS=Xenopus tropicalis GN=usp25 PE=2 SV=1	0	47	1005	1046	31	41	96.0803
transcript85823	A4IID0	Mitf protein OS=Xenopus tropicalis GN=mitf PE=2 SV=1	0	1	464	483	31	19	96.0663
transcript9514	A4IHI0	LOC100124847 protein OS=Xenopus tropicalis GN=prss16 PE=2 SV=1	0	20	486	506	31	20	96.0474
transcript15903	Q5FW31	MGC107853 protein OS=Xenopus tropicalis GN=slc29a1 PE=2 SV=1	1e-145	1	437	455	31	18	96.044
transcript13422	Q569N8	Oxysterol-binding protein OS=Xenopus tropicalis GN=osbpl11 PE=2 SV=1	0	37	702	731	31	29	96.0328
transcript27405	Q6P7Z7	RAB35, member RAS oncogene family OS=Xenopus tropicalis GN=rab35 PE=2 SV=1	3e-103	1	193	201	31	8	96.0199
transcript42650	Q05AZ2	RAB9A, member RAS oncogene family OS=Xenopus tropicalis GN=rab9a PE=2 SV=1	6e-100	1	193	201	31	8	96.0199
transcript6444	Q5U4X8	Bifunctional heparan sulfate N-deacetylase/N-sulfotransferase 1 OS=Xenopus tropicalis GN=ndst1 PE=2 SV=1	0	36	843	878	31	35	96.0137
transcript13561	Q4V9Y5	Cysteine-rich secretory protein LCCL domain-containing 2 OS=Xenopus tropicalis GN=crispld2 PE=2 SV=1	0	28	480	500	31	20	96
transcript29537	Q0IHM1	Major facilitator superfamily domain-containing protein 2A OS=Xenopus tropicalis GN=mfsd2a PE=2 SV=1	0	5	504	525	31	21	96
transcript16811	Q6DFN7	Density-regulated protein OS=Xenopus tropicalis GN=denr PE=2 SV=1	2e-81	10	192	200	31	8	96
transcript20752	Q6DDA1	DnaJ homolog subfamily C member 15 OS=Xenopus tropicalis GN=dnajc15 PE=2 SV=1	1e-45	5	143	149	31	6	95.9732
transcript9929	A4II49	Hk1 protein OS=Xenopus tropicalis GN=hk1 PE=2 SV=1	0	1	880	917	31	37	95.9651
transcript73355	Q0IIR4	Tubulin, beta 2C OS=Xenopus tropicalis GN=tubb2c PE=2 SV=1	0	1	427	445	31	18	95.9551
transcript19240	B1H111	Dnajb9 protein OS=Xenopus tropicalis GN=dnajb9 PE=2 SV=1	4e-83	1	212	221	31	9	95.9276
transcript8930	Q6P4Z5	14-3-3 protein zeta OS=Xenopus tropicalis GN=ywhaz PE=2 SV=1	1e-106	1	235	245	31	10	95.9184
transcript14147	B5DDV9	Putative uncharacterized protein OS=Xenopus tropicalis GN=chmp1a PE=2 SV=1	6e-83	1	188	196	31	8	95.9184
transcript20772	B7ZT49	Putative uncharacterized protein LOC548825 OS=Xenopus tropicalis GN=pigf PE=2 SV=1	2e-83	1	210	219	31	9	95.8904
transcript10826	Q6VN50	Protein phospatase 3 regulatory subunit B alpha isoform type 1 OS=Xenopus tropicalis GN=ppp3r1 PE=2 SV=1	1e-89	1	163	170	31	7	95.8824
transcript85887	Q28CG5	Novel protein similar to GTP-binding protein 4 OS=Xenopus tropicalis GN=TGas122h11.1-001 PE=2 SV=1	2e-131	18	372	388	31	16	95.8763
transcript13218	Q5MAT0	Malate dehydrogenase OS=Xenopus tropicalis GN=mdh2 PE=2 SV=1	5e-155	15	324	338	31	14	95.858
transcript16290	B1H3C4	LOC496794 protein OS=Xenopus tropicalis GN=srp72 PE=2 SV=1	0	14	646	674	31	28	95.8457
transcript10204	Q28HT0	Novel protein similar to staufen OS=Xenopus tropicalis GN=stau1 PE=2 SV=1	0	3	667	696	31	29	95.8333
transcript97352	A4IHG3	LOC100125115 protein (Fragment) OS=Xenopus tropicalis GN=LOC100125115 PE=2 SV=1	1e-41	5	92	96	31	4	95.8333
transcript14746	B3DM52	LOC100170603 protein OS=Xenopus tropicalis GN=LOC100170603 PE=2 SV=1	3e-147	21	436	455	31	19	95.8242
transcript6741	Q6XXY1	Proteasome subunit beta type OS=Xenopus tropicalis GN=LMP2 PE=2 SV=1	3e-68	9	206	215	31	9	95.814
transcript25470	Q07FZ4	C-X-C chemokine receptor type 4 OS=Xenopus tropicalis GN=cxcr4 PE=2 SV=1	7e-150	5	343	358	31	15	95.8101
transcript22952	B3DL24	Mapk8 protein OS=Xenopus tropicalis GN=mapk8 PE=2 SV=1	0	1	365	381	31	16	95.8005
transcript7967	Q28H04	Small ubiquitin-related modifier 2 OS=Xenopus tropicalis GN=sumo2 PE=3 SV=1	5e-44	1	91	95	31	4	95.7895
transcript24899	B1H2W7	Putative uncharacterized protein OS=Xenopus tropicalis PE=2 SV=1	4e-58	20	316	330	31	14	95.7576
transcript9108	B3DL95	LOC549038 protein OS=Xenopus tropicalis GN=LOC549038 PE=2 SV=1	2e-79	13	225	235	31	10	95.7447
transcript20152	B1H2T1	LOC100145479 protein OS=Xenopus tropicalis GN=mapre2 PE=2 SV=1	4e-158	1	312	326	31	14	95.7055
transcript7409	Q28IV9	Basigin (Fragment) OS=Xenopus tropicalis GN=bsg PE=2 SV=1	3e-65	16	267	279	31	12	95.6989
transcript69019	Q6DEP8	MGC89963 protein OS=Xenopus tropicalis GN=rpl30 PE=3 SV=1	1e-58	1	111	116	31	5	95.6897
transcript83969	Q5EBE4	MGC108386 protein OS=Xenopus tropicalis GN=snx12 PE=2 SV=1	7e-84	8	155	162	31	7	95.679
transcript7727	Q6P1S8	Calumenin OS=Xenopus tropicalis GN=calu PE=2 SV=1	9e-123	15	309	323	31	14	95.6656
transcript9264	B0JZD0	Choline transporter-like protein 5 OS=Xenopus tropicalis GN=slc44a5 PE=2 SV=1	0	13	683	714	31	31	95.6583
transcript30013	B0BMG7	Putative uncharacterized protein LOC549716 OS=Xenopus tropicalis GN=LOC549716 PE=2 SV=1	4e-94	14	286	299	31	13	95.6522
transcript13802	A4QNC6	Protein FAM136A OS=Xenopus tropicalis GN=fam136a PE=2 SV=1	4e-56	3	132	138	31	6	95.6522
transcript98223	A0JPD7	UPF0765 protein C10orf58 homolog OS=Xenopus tropicalis PE=2 SV=1	1e-71	7	217	227	31	10	95.5947
transcript8951	B1WBF4	LOC100145767 protein OS=Xenopus tropicalis GN=gla PE=2 SV=1	4e-156	18	390	408	31	18	95.5882
transcript82838	Q6DEP5	MGC89973 protein OS=Xenopus tropicalis GN=rps11 PE=2 SV=1	8e-80	1	151	158	31	7	95.5696
transcript19752	A4IGP1	24-dehydrocholesterol reductase OS=Xenopus tropicalis GN=dhcr24 PE=2 SV=1	0	24	493	516	31	23	95.5426
transcript15605	Q28IE0	IMP4, U3 small nucleolar ribonucleoprotein, homolog (Yeast) OS=Xenopus tropicalis GN=imp4 PE=2 SV=1	1e-144	12	278	291	31	13	95.5326
transcript29667	A4QNA1	LOC100125123 protein OS=Xenopus tropicalis GN=rgs9 PE=2 SV=1	1e-168	1	448	469	31	21	95.5224
transcript10558	Q5EB36	MGC97656 protein OS=Xenopus tropicalis GN=cops2 PE=2 SV=1	0	28	423	443	31	20	95.4853
transcript47524	A4QNA2	Caveolin OS=Xenopus tropicalis GN=cav3 PE=2 SV=1	2e-69	6	148	155	31	7	95.4839
transcript45127	Q0IHY3	Fibroblast growth factor 13 OS=Xenopus tropicalis GN=fgf13 PE=2 SV=1	1e-89	1	190	199	31	9	95.4774
transcript17258	B1WAX4	Ggcx protein OS=Xenopus tropicalis GN=ggcx PE=2 SV=1	0	57	715	749	31	34	95.4606
transcript12400	Q6NVB2	Cct7 protein (Fragment) OS=Xenopus tropicalis GN=cct7 PE=2 SV=1	0	29	545	571	31	26	95.4466
transcript27343	Q66IG3	MGC89708 protein OS=Xenopus tropicalis GN=stx11 PE=2 SV=1	6e-95	1	272	285	31	13	95.4386
transcript18344	Q5XGC5	Proteasome assembly chaperone 2 OS=Xenopus tropicalis GN=psmg2 PE=2 SV=1	1e-89	16	249	261	31	12	95.4023
transcript11411	Q28J08	Ubiquinol-cytochrome c reductase core protein I OS=Xenopus tropicalis GN=uqcrc1 PE=2 SV=1	0	23	456	478	31	22	95.3975
transcript9317	Q0VA06	LETM1 and EF-hand domain-containing protein 1, mitochondrial OS=Xenopus tropicalis GN=letm1 PE=2 SV=1	0	7	725	760	31	35	95.3947
transcript8810	B1H1K2	LOC100145359 protein OS=Xenopus tropicalis GN=pea15 PE=2 SV=1	2e-44	1	165	173	31	8	95.3757
transcript22091	Q5XGF9	Cat eye syndrome chromosome region, candidate 5 homolog (Human) OS=Xenopus tropicalis GN=cecr5 PE=2 SV=1	0	17	412	432	31	20	95.3704
transcript16566	Q0VGV9	Probable lysosomal cobalamin transporter OS=Xenopus tropicalis GN=lmbrd1 PE=2 SV=1	0	7	514	539	31	25	95.3618
transcript13532	B8YI06	CD40 OS=Xenopus tropicalis GN=cd40 PE=2 SV=1	2e-42	23	266	279	31	13	95.3405
transcript65776	Q28C83	Polymerase (DNA directed), alpha 2 (70kD subunit) OS=Xenopus tropicalis GN=pola2 PE=2 SV=1	0	3	569	597	31	28	95.3099
transcript5542	Q28J99	Cyclin-dependent kinase 4 OS=Xenopus tropicalis GN=cdk4 PE=2 SV=1	2e-149	1	304	319	31	15	95.2978
transcript7579	Q5XGG1	LOC496500 protein OS=Xenopus tropicalis GN=LOC496500 PE=2 SV=1	7e-133	1	344	361	31	17	95.2909
transcript8780	Q28IT9	Glutathione S-transferase OS=Xenopus tropicalis GN=gsta4 PE=2 SV=1	9e-75	1	222	233	31	11	95.279
transcript6854	B2GUS2	LOC733989 protein OS=Xenopus tropicalis GN=pros1 PE=2 SV=1	0	9	641	673	31	32	95.2452
transcript18307	Q28HG8	Protein disulfide isomerase family A, member 6 OS=Xenopus tropicalis GN=pdia6 PE=2 SV=1	0	3	420	441	31	21	95.2381
transcript25972	A1L1E5	Lass2 protein OS=Xenopus tropicalis GN=lass2 PE=2 SV=1	5e-100	8	360	378	31	18	95.2381
transcript111626	Q28J31	Histone H2B OS=Xenopus tropicalis GN=hist1h2bj PE=2 SV=1	3e-34	6	120	126	31	6	95.2381
transcript11794	A4IIH8	Edil3 protein OS=Xenopus tropicalis GN=edil3 PE=2 SV=1	0	24	459	482	31	23	95.2282
transcript14239	Q6P850	Prohibitin OS=Xenopus tropicalis GN=phb PE=2 SV=1	2e-104	1	259	272	31	13	95.2206
transcript97912	Q28GL1	Lysophospholipase I OS=Xenopus tropicalis GN=lypla1 PE=2 SV=1	1e-104	11	219	230	31	11	95.2174
transcript25904	Q6DFP2	Peroxiredoxin 4 OS=Xenopus tropicalis GN=prdx4 PE=2 SV=1	3e-130	14	258	271	31	13	95.203
transcript32909	Q5XGJ0	Mitochondrial import inner membrane translocase subunit tim16 OS=Xenopus tropicalis GN=pam16 PE=2 SV=1	2e-45	1	119	125	31	6	95.2
transcript12588	B1H2S9	LOC100145477 protein OS=Xenopus tropicalis GN=gpr107 PE=2 SV=1	1e-179	31	552	580	31	28	95.1724
transcript42992	Q0V9F2	Putative uncharacterized protein MGC147203 OS=Xenopus tropicalis GN=polr3h PE=2 SV=1	6e-99	1	197	207	31	10	95.1691
transcript29506	Q5I033	Suppressor of IKBKE 1 OS=Xenopus tropicalis GN=sike1 PE=2 SV=1	3e-76	1	197	207	31	10	95.1691
transcript86701	Q6DJA5	Enoyl Coenzyme A hydratase 1, peroxisomal OS=Xenopus tropicalis GN=ech1 PE=2 SV=1	8e-117	19	293	308	31	15	95.1299
transcript43420	B1H138	LOC100145299 protein OS=Xenopus tropicalis GN=mthfs PE=2 SV=1	7e-47	1	194	204	31	10	95.098
transcript10012	Q6DJC5	Superoxide dismutase OS=Xenopus tropicalis GN=sod2 PE=2 SV=1	2e-100	12	213	224	31	11	95.0893
transcript81987	Q28D52	Coxsackie virus and adenovirus receptor OS=Xenopus tropicalis GN=cxadr PE=2 SV=1	2e-93	19	348	366	31	18	95.082
transcript14922	Q28G68	RAP2B, member of RAS oncogene family OS=Xenopus tropicalis GN=rap2b PE=2 SV=1	2e-90	11	173	182	31	9	95.0549
transcript11138	A4QNL6	UPF0697 protein C8orf40 homolog OS=Xenopus tropicalis PE=3 SV=2	7e-37	10	96	101	31	5	95.0495
transcript11618	Q5XGH8	Dynamin 2 OS=Xenopus tropicalis GN=dnm2 PE=2 SV=1	0	5	824	867	31	43	95.0404
transcript108524	Q66KJ7	Sult2b1 protein OS=Xenopus tropicalis GN=sult2b1 PE=2 SV=1	5e-83	6	249	262	31	13	95.0382
transcript14148	Q6DF61	Nuclear factor of kappa light polypeptide gene enhancer in B-cells 2 (P49/p100) OS=Xenopus tropicalis GN=nfkb2 PE=2 SV=1	0	44	899	946	31	47	95.0317
transcript11137	Q66KA9	RAB27A, member RAS oncogene family OS=Xenopus tropicalis GN=rab27a PE=2 SV=1	7e-108	1	210	221	31	11	95.0226
transcript46712	B3DLE1	LOC100170489 protein OS=Xenopus tropicalis GN=LOC100170489 PE=2 SV=1	4e-47	8	152	160	31	8	95
transcript30308	Q6GLC7	Borealin OS=Xenopus tropicalis GN=cdca8 PE=2 SV=1	8e-49	20	265	279	31	14	94.9821
transcript6054	Q05AS7	LOC613063 protein (Fragment) OS=Xenopus tropicalis GN=LOC613063 PE=2 SV=1	2e-175	21	376	396	31	20	94.9495
transcript4946	Q28HG0	LOC549230 protein OS=Xenopus tropicalis GN=tyrp1 PE=2 SV=1	0	25	507	534	31	27	94.9438
transcript10887	A0JPA8	LOC100036652 protein OS=Xenopus tropicalis GN=acsl3 PE=2 SV=1	0	39	673	709	31	36	94.9224
transcript89976	Q6DJB5	MGC88883 protein OS=Xenopus tropicalis GN=tmbim4 PE=2 SV=1	3e-90	5	223	235	31	12	94.8936
transcript25613	A4IIY2	Tubulin polymerization-promoting protein family member 3 OS=Xenopus tropicalis GN=tppp3 PE=2 SV=1	3e-58	10	167	176	31	9	94.8864
transcript36352	Q28IG0	Glutaredoxin 2 OS=Xenopus tropicalis GN=glrx2 PE=4 SV=1	2e-32	4	111	117	31	6	94.8718
transcript10216	Q6P887	DEAD (Asp-Glu-Ala-As) box polypeptide 19 OS=Xenopus tropicalis GN=ddx19b PE=2 SV=1	0	26	462	487	31	25	94.8665
transcript27980	A4QNA5	Putative uncharacterized protein OS=Xenopus tropicalis GN=utp11l PE=2 SV=1	3e-95	11	240	253	31	13	94.8617
transcript16738	A9ULR3	LOC100135237 protein OS=Xenopus tropicalis GN=mrps7 PE=2 SV=1	6e-89	13	221	233	31	12	94.8498
transcript17739	Q28H74	NADH dehydrogenase (Ubiquinone) Fe-S protein 3 OS=Xenopus tropicalis GN=ndufs3 PE=2 SV=1	8e-110	10	237	250	31	13	94.8
transcript17026	Q6DFR6	MGC79599 protein OS=Xenopus tropicalis GN=gpm6b PE=2 SV=1	6e-146	16	273	288	31	15	94.7917
transcript6311	Q28D60	FK506 binding protein 10, 65 kDa (Fragment) OS=Xenopus tropicalis GN=fkbp10 PE=2 SV=1	0	31	545	575	31	30	94.7826
transcript15001	B1WAU7	Tgfbr1 protein (Fragment) OS=Xenopus tropicalis GN=tgfbr1 PE=2 SV=1	0	29	472	498	31	26	94.7791
transcript45683	B0JZ19	Putative uncharacterized protein LOC548877 OS=Xenopus tropicalis GN=gins3 PE=2 SV=1	1e-79	1	199	210	31	11	94.7619
transcript11561	B0BMR3	LOC100145099 protein OS=Xenopus tropicalis GN=pex19 PE=2 SV=1	2e-103	20	270	285	31	15	94.7368
transcript7877	Q6P805	RAN binding protein 1 OS=Xenopus tropicalis GN=ranbp1 PE=2 SV=1	1e-89	1	198	209	31	11	94.7368
transcript17481	Q6P802	Acetyl-Coenzyme A acetyltransferase 2 OS=Xenopus tropicalis GN=acat2 PE=2 SV=1	1e-169	3	377	398	31	21	94.7236
transcript76155	B2GUJ1	Hnrnph3 protein OS=Xenopus tropicalis GN=hnrnph3 PE=2 SV=1	7e-135	1	394	416	31	22	94.7115
transcript13004	Q5I030	Selenoprotein S OS=Xenopus tropicalis GN=sels PE=2 SV=2	3e-38	1	179	189	31	10	94.709
transcript81490	A8WGE6	Ap3d1 protein (Fragment) OS=Xenopus tropicalis GN=ap3d1 PE=2 SV=1	0	1	839	886	31	47	94.6953
transcript18968	Q6P829	Nitric oxide synthase-interacting protein OS=Xenopus tropicalis GN=nosip PE=2 SV=1	5e-131	1	282	298	31	16	94.6309
transcript79043	A4IGZ9	LOC100038291 protein OS=Xenopus tropicalis GN=ncam1 PE=2 SV=1	0	43	562	594	31	32	94.6128
transcript21018	Q28BS8	OTTXETP00000006403 OS=Xenopus tropicalis GN=popdc3 PE=2 SV=1	0	1	368	389	31	21	94.6015
transcript14596	Q28J91	Electron transferring flavoprotein, alpha polypeptide OS=Xenopus tropicalis GN=etfa PE=2 SV=1	1e-137	19	315	333	31	18	94.5946
transcript81993	Q5XGG4	Coxsackie virus and adenovirus receptor OS=Xenopus tropicalis GN=cxadr PE=2 SV=1	5e-82	19	328	347	31	19	94.5245
transcript21019	Q5PPP6	Proteasome subunit alpha type OS=Xenopus tropicalis GN=psma3 PE=2 SV=1	1e-131	1	241	255	31	14	94.5098
transcript10775	Q05B04	Catalase OS=Xenopus tropicalis GN=cat.2 PE=2 SV=1	0	1	499	528	31	29	94.5076
transcript65283	B1WBJ1	Gtf2h3 protein OS=Xenopus tropicalis GN=gtf2h3 PE=2 SV=1	4e-87	1	189	200	31	11	94.5
transcript18847	B7ZUJ8	LOC100135122 protein OS=Xenopus tropicalis GN=LOC100135122 PE=2 SV=1	9e-76	10	206	218	31	12	94.4954
transcript25986	Q6P643	THO complex subunit 7 homolog OS=Xenopus tropicalis GN=thoc7 PE=2 SV=1	1e-84	1	188	199	31	11	94.4724
transcript13795	Q6NVM7	6-phosphofructo-2-kinase/fructose-2, 6-biphosphata se 4 OS=Xenopus tropicalis GN=pfkfb4 PE=2 SV=1	0	27	444	470	31	26	94.4681
transcript18889	B7ZTN3	Endoplasmic reticulum nucleotide sugar transporter OS=Xenopus tropicalis GN=slc35b1 PE=2 SV=1	1e-133	22	323	342	31	19	94.4444
transcript20051	Q5M8Y7	Mediator of RNA polymerase II transcription subunit 4 OS=Xenopus tropicalis GN=med4 PE=2 SV=1	1e-113	4	238	252	31	14	94.4444
transcript14337	Q28GD9	Ribonuclease H2 subunit B OS=Xenopus tropicalis GN=rnaseh2b PE=2 SV=1	3e-113	4	289	306	31	17	94.4444
transcript18029	Q28C59	RNA pseudouridylate synthase domain-containing protein 4 OS=Xenopus tropicalis GN=rpusd4 PE=2 SV=1	2e-68	6	306	324	31	18	94.4444
transcript15430	Q5M905	N-acetylneuraminate lyase OS=Xenopus tropicalis GN=npl PE=2 SV=1	5e-85	4	288	305	31	17	94.4262
transcript20737	Q6P7M7	Proteasome subunit beta type OS=Xenopus tropicalis GN=psmb6 PE=2 SV=1	7e-102	16	220	233	31	13	94.4206
transcript5102	Q6DJ60	RAB5B, member RAS oncogene family OS=Xenopus tropicalis GN=rab5b PE=2 SV=1	7e-104	1	203	215	31	12	94.4186
transcript10181	Q5BL38	Ceramide glucosyltransferase OS=Xenopus tropicalis GN=ugcg PE=2 SV=1	0	23	372	394	31	22	94.4162
transcript24773	Q28DL8	Polymerase (RNA) III (DNA directed) polypeptide D OS=Xenopus tropicalis GN=polr3d PE=2 SV=1	9e-98	1	372	394	31	22	94.4162
transcript14621	Q5XGC1	Signal recognition particle OS=Xenopus tropicalis GN=srp19 PE=2 SV=1	3e-49	1	134	142	31	8	94.3662
transcript14766	A8WH10	LOC100127743 protein OS=Xenopus tropicalis GN=xrcc4 PE=2 SV=1	1e-74	1	318	337	31	19	94.362
transcript10467	Q6DEZ2	Constitutive coactivator of PPAR-gamma-like protein 1 homolog OS=Xenopus tropicalis GN=fam120a PE=2 SV=1	0	102	984	1043	31	59	94.3432
transcript13625	Q6P381	Eukaryotic translation initiation factor 3 subunit H OS=Xenopus tropicalis GN=eif3h PE=2 SV=1	1e-133	16	316	335	31	19	94.3284
transcript16322	Q28E15	Dihydrolipoyllysine-residue Dihydrolipoamide branched chain transacylase (BCKAD E2) OS=Xenopus tropicalis GN=dbt PE=2 SV=1	0	29	464	492	31	28	94.3089
transcript16730	Q5BJ52	RISC-loading complex subunit tarbp2 OS=Xenopus tropicalis GN=tarbp2 PE=2 SV=2	8e-79	17	331	351	31	20	94.302
transcript30080	Q28IG8	Trafficking protein particle complex subunit 2 OS=Xenopus tropicalis GN=trappc2 PE=2 SV=1	5e-71	1	132	140	31	8	94.2857
transcript7195	Q6GLE3	Calpain 2, (M/II) large subunit OS=Xenopus tropicalis GN=capn2 PE=2 SV=1	0	41	659	699	31	40	94.2775
transcript17382	Q6P305	DnaJ (Hsp40) homolog, subfamily C, member 9 OS=Xenopus tropicalis GN=dnajc9 PE=2 SV=1	3e-75	1	247	262	31	15	94.2748
transcript8024	Q6DIK8	Uncharacterized protein OS=Xenopus tropicalis GN=yeats4 PE=2 SV=1	4e-105	14	214	227	31	13	94.2731
transcript11887	Q28CJ6	Nuclear distribution protein nudE-like 1 OS=Xenopus tropicalis GN=ndel1 PE=2 SV=1	3e-132	1	326	346	31	20	94.2197
transcript88622	B1H1C6	D-tyrosyl-tRNA(Tyr) deacylase OS=Xenopus tropicalis GN=dtd1 PE=2 SV=1	2e-84	1	195	207	31	12	94.2029
transcript20774	Q28GC0	Autocrine motility factor receptor OS=Xenopus tropicalis GN=amfr PE=2 SV=1	0	1	598	635	31	37	94.1732
transcript17971	Q6P4M6	Putative uncharacterized protein MGC75796 OS=Xenopus tropicalis GN=dnajb11 PE=2 SV=1	9e-171	22	339	360	31	21	94.1667
transcript17884	Q6DJ74	MGC88972 protein OS=Xenopus tropicalis GN=nadk PE=2 SV=1	0	25	419	445	31	26	94.1573
transcript21551	Q28IS2	Retinol dehydrogenase 14 (All-trans and 9-cis) OS=Xenopus tropicalis GN=rdh14 PE=2 SV=1	1e-111	25	304	323	31	19	94.1176
transcript12883	Q6P4W3	Prolyl endopeptidase OS=Xenopus tropicalis GN=prep PE=2 SV=1	0	5	670	712	31	42	94.1011
transcript89280	Q28FS0	Eukaryotic translation initiation factor 3, subunit 5 epsilon, 47kDa (Fragment) OS=Xenopus tropicalis GN=eif3f PE=2 SV=1	3e-134	18	271	288	31	17	94.0972
transcript9723	Q0VFU6	ADP-ribosylation factor-like 6 interacting protein 1 OS=Xenopus tropicalis GN=arl6ip1 PE=2 SV=1	1e-84	1	191	203	31	12	94.0887
transcript9007	Q6P2V7	Transmembrane emp24 domain containing 3 OS=Xenopus tropicalis GN=tmed7 PE=2 SV=1	3e-107	14	206	219	31	13	94.0639
transcript8250	B1H3C9	Dolichyl-diphosphooligosaccharide--protein glycosyltransferase 48 kDa subunit OS=Xenopus tropicalis GN=ddost PE=2 SV=1	0	27	411	437	31	26	94.0503
transcript34053	Q66KL1	Chloride intracellular channel 4 OS=Xenopus tropicalis GN=clic5 PE=2 SV=1	4e-119	1	237	252	31	15	94.0476
transcript13433	B1WBE5	Putative uncharacterized protein LOC549744 OS=Xenopus tropicalis GN=LOC549744 PE=2 SV=1	1e-142	1	377	401	31	24	94.015
transcript70178	Q5FW00	MGC107932 protein OS=Xenopus tropicalis GN=ctsl1 PE=2 SV=1	3e-112	19	313	333	31	20	93.994
transcript19053	B1H158	Flap endonuclease 1 OS=Xenopus tropicalis GN=fen1 PE=2 SV=1	6e-176	1	359	382	31	23	93.9791
transcript11074	B1WAR5	LOC100145698 protein OS=Xenopus tropicalis GN=snx9 PE=2 SV=1	0	5	545	580	31	35	93.9655
transcript12508	B0BM69	Zcrb1 protein OS=Xenopus tropicalis GN=zcrb1 PE=2 SV=1	2e-61	1	202	215	31	13	93.9535
transcript28447	B0JZ87	LOC100145709 protein OS=Xenopus tropicalis GN=snx11 PE=2 SV=1	1e-48	7	155	165	31	10	93.9394
transcript22522	Q66IK4	Stx4a protein OS=Xenopus tropicalis GN=stx4 PE=2 SV=1	3e-83	1	277	295	31	18	93.8983
transcript17640	Q6P7N3	OTTXETP00000011728 OS=Xenopus tropicalis GN=slc25a3 PE=2 SV=1	6e-169	1	338	360	31	22	93.8889
transcript5785	A1L0Y7	LOC100036707 protein OS=Xenopus tropicalis GN=chsy1 PE=2 SV=1	0	51	762	812	31	50	93.8424
transcript8528	B4F6K7	Putative uncharacterized protein OS=Xenopus tropicalis GN=rpl6 PE=2 SV=1	2e-117	17	243	259	31	16	93.8224
transcript33751	B5DE59	Acer2 protein OS=Xenopus tropicalis GN=acer2 PE=2 SV=1	1e-128	1	258	275	31	17	93.8182
transcript9732	Q6P615	Apoe protein (Fragment) OS=Xenopus tropicalis GN=apoe PE=2 SV=1	2e-79	15	258	275	31	17	93.8182
transcript25999	B0JZ07	LOC548880 protein (Fragment) OS=Xenopus tropicalis GN=mrpl1 PE=2 SV=1	1e-81	2	318	339	31	21	93.8053
transcript5490	Q6NVI9	Ectonucleoside triphosphate diphosphohydrolase 2 OS=Xenopus tropicalis GN=entpd2 PE=2 SV=1	0	28	469	500	31	31	93.8
transcript9114	A8KBE0	Oxidation resistance protein 1 OS=Xenopus tropicalis GN=oxr1 PE=2 SV=2	0	71	816	870	31	54	93.7931
transcript4175	Q6P4W2	DEAD (Asp-Glu-Ala-Asp) box polypeptide 5 OS=Xenopus tropicalis GN=ddx5 PE=2 SV=1	0	37	571	609	31	38	93.7603
transcript6649	B4F6P0	Ubiquitin carboxyl-terminal hydrolase OS=Xenopus tropicalis GN=usp2 PE=2 SV=1	2e-166	26	359	383	31	24	93.7337
transcript26004	Q4QQN5	Histone-lysine N-methyltransferase SETD7 OS=Xenopus tropicalis GN=setd7 PE=2 SV=1	7e-174	22	343	366	31	23	93.7158
transcript12991	Q5BKN4	Septin-2A OS=Xenopus tropicalis GN=sept2-A PE=2 SV=1	1e-174	1	328	350	31	22	93.7143
transcript26244	A9ULI9	Gem (Nuclear organelle) associated protein 6 OS=Xenopus tropicalis GN=gemin6 PE=2 SV=1	4e-57	1	164	175	31	11	93.7143
transcript19286	Q6P2Y3	DnaJ homolog subfamily C member 2 OS=Xenopus tropicalis GN=dnajc2 PE=2 SV=2	0	24	581	620	31	39	93.7097
transcript21429	Q0VFQ7	Putative uncharacterized protein MGC145312 OS=Xenopus tropicalis GN=lman2 PE=2 SV=1	1e-163	22	312	333	31	21	93.6937
transcript12333	Q28DI7	Mitochondrial ribosomal protein OS=Xenopus tropicalis GN=mrlp12 PE=2 SV=1	6e-47	1	177	189	31	12	93.6508
transcript7604	B2RYY7	LOC100170417 protein (Fragment) OS=Xenopus tropicalis GN=LOC100170417 PE=2 SV=1	2e-71	12	162	173	31	11	93.6416
transcript19665	B0JYT6	Mitochondrial ribosomal protein S16 OS=Xenopus tropicalis GN=mrps16 PE=2 SV=1	8e-52	1	132	141	31	9	93.617
transcript12090	A0JLZ7	Putative uncharacterized protein MGC145364 OS=Xenopus tropicalis GN=rnaset2 PE=2 SV=1	1e-86	19	234	250	31	16	93.6
transcript13465	Q28CJ8	Calcium/calmodulin-dependent serine protein kinase OS=Xenopus tropicalis GN=cask PE=2 SV=1	0	1	861	920	31	59	93.587
transcript6644	Q6P4L2	Thioredoxin domain containing 5 OS=Xenopus tropicalis GN=txndc5 PE=2 SV=1	1e-160	27	379	405	31	26	93.5802
transcript22787	Q28GX7	Anaphase promoting complex subunit 10 OS=Xenopus tropicalis GN=anapc10 PE=2 SV=1	6e-96	1	173	185	31	12	93.5135
transcript92387	Q28GY0	Nudix (Nucleoside diphosphate linked moiety x) type motif 2 OS=Xenopus tropicalis GN=nudt2 PE=2 SV=1	9e-52	1	144	154	31	10	93.5065
transcript10768	A4IGS9	Rho protein OS=Xenopus tropicalis GN=rho PE=2 SV=1	7e-173	1	331	354	31	23	93.5028
transcript15363	Q6DIV3	ADP-ribosylation factor-like 4A OS=Xenopus tropicalis GN=arl4a PE=2 SV=1	3e-83	1	187	200	31	13	93.5
transcript9244	Q6P8G2	Ribosomal protein S3 OS=Xenopus tropicalis GN=rps3 PE=2 SV=1	8e-126	1	230	246	31	16	93.4959
transcript15342	Q28FF2	Peptidylprolyl isomerase (Cyclophilin)-like 4 (Fragment) OS=Xenopus tropicalis GN=ppil4 PE=2 SV=1	3e-161	1	373	399	31	26	93.4837
transcript20012	Q6DIQ0	RNA binding motif protein 17 OS=Xenopus tropicalis GN=rbm17 PE=2 SV=1	3e-128	21	373	399	31	26	93.4837
transcript14778	Q28DA6	Deoxyribonuclease II, lysosomal OS=Xenopus tropicalis GN=dnase2 PE=2 SV=1	7e-114	20	329	352	31	23	93.4659
transcript90514	Q6GL05	Ubiquitin-conjugating enzyme E2A (RAD6 homolog) OS=Xenopus tropicalis GN=ube2a PE=2 SV=1	5e-81	11	142	152	31	10	93.4211
transcript10861	A4IGR0	LOC100038270 protein OS=Xenopus tropicalis GN=far1 PE=2 SV=1	0	1	481	515	31	34	93.3981
transcript16477	Q05AQ6	Putative uncharacterized protein MGC147622 OS=Xenopus tropicalis GN=pigk PE=2 SV=1	0	28	365	391	31	26	93.3504
transcript17738	Q6DER2	60S ribosomal protein L36 OS=Xenopus tropicalis GN=rpl36 PE=3 SV=1	2e-49	1	98	105	31	7	93.3333
transcript12138	B3DM53	LOC100170604 protein (Fragment) OS=Xenopus tropicalis GN=LOC100170604 PE=2 SV=1	2e-49	14	168	180	31	12	93.3333
transcript81750	Q6DIM0	DnaJ (Hsp40) homolog, subfamily C, member 7 OS=Xenopus tropicalis GN=dnajc7 PE=2 SV=1	0	31	460	493	31	33	93.3063
transcript20183	B2GU31	LOC100158499 protein OS=Xenopus tropicalis GN=prkag1 PE=2 SV=1	9e-158	26	306	328	31	22	93.2927
transcript26050	Q28IW0	Endothelial differentiation-related factor 1 OS=Xenopus tropicalis GN=edf1 PE=2 SV=1	3e-68	1	138	148	31	10	93.2432
transcript30664	Q66IL3	Cell death-inducing DFFA-like effector c OS=Xenopus tropicalis GN=cidec PE=2 SV=1	3e-81	1	220	236	31	16	93.2203
transcript7678	Q68EQ0	Deoxyribonuclease OS=Xenopus tropicalis GN=dnase1l3 PE=2 SV=1	7e-77	4	275	295	31	20	93.2203
transcript24456	Q28H47	FK506 binding protein 14, 22 kDa OS=Xenopus tropicalis GN=fkbp14 PE=2 SV=1	2e-90	15	192	206	31	14	93.2039
transcript14581	A4IHY2	DECR1 protein OS=Xenopus tropicalis GN=decr1 PE=2 SV=1	8e-134	24	314	337	31	23	93.1751
transcript13303	Q5M8K6	Ndufa10 protein (Fragment) OS=Xenopus tropicalis GN=ndufa10 PE=2 SV=1	7e-140	25	327	351	31	24	93.1624
transcript74819	A8E5X2	LOC100127632 protein OS=Xenopus tropicalis GN=LOC100127632 PE=2 SV=1	2e-40	19	162	174	31	12	93.1034
transcript29064	Q66JJ2	Interferon regulatory factor 2 OS=Xenopus tropicalis GN=irf2 PE=2 SV=1	8e-102	1	323	347	31	24	93.0836
transcript7500	Q6DIV7	Rho GTPase activating protein 24 OS=Xenopus tropicalis GN=arhgap25 PE=2 SV=1	7e-179	68	605	650	31	45	93.0769
transcript80073	Q66JE9	Dystrophin OS=Xenopus tropicalis GN=dmd.1 PE=2 SV=1	0	45	591	635	31	44	93.0709
transcript50557	Q6P896	Cysteine dioxygenase type I OS=Xenopus tropicalis GN=cdo1 PE=2 SV=1	3e-83	1	187	201	31	14	93.0348
transcript16307	B2GUC8	LOC100158556 protein OS=Xenopus tropicalis GN=antxr2 PE=2 SV=1	2e-163	32	454	488	31	34	93.0328
transcript11508	Q5FW09	MGC107910 protein OS=Xenopus tropicalis GN=lyg2 PE=2 SV=1	2e-57	16	186	200	31	14	93
transcript6589	Q6P4J3	DEAD/H (Asp-Glu-Ala-Asp/His) box polypeptide 3, X-linked OS=Xenopus tropicalis GN=ddx3x PE=2 SV=1	0	1	650	699	31	49	92.99
transcript16254	A4II48	Rap1a protein OS=Xenopus tropicalis GN=rap1a PE=2 SV=1	1e-84	1	172	185	31	13	92.973
transcript13474	B0JZZ5	Putative uncharacterized protein LOC549409 OS=Xenopus tropicalis GN=rpl22 PE=2 SV=1	9e-39	1	119	128	31	9	92.9688
transcript11130	Q28I48	Mitochondrial ribosomal protein L3 OS=Xenopus tropicalis GN=mrpl3 PE=2 SV=1	3e-134	1	317	341	31	24	92.9619
transcript86570	Q28EH8	Pelota homolog (Drosophila) OS=Xenopus tropicalis GN=pelo PE=2 SV=1	3e-170	1	356	383	31	27	92.9504
transcript16009	Q28EL1	Novel protein similar to DnaJ (Hsp40) homolog, subfamily C, member 3 (DNAJC3) (Fragment) OS=Xenopus tropicalis GN=TGas080d19.1-001 PE=2 SV=1	9e-174	31	395	425	31	30	92.9412
transcript20561	Q28HX8	Thioredoxin domain containing 4 (Endoplasmic reticulum) OS=Xenopus tropicalis GN=txndc4 PE=2 SV=1	0	30	380	409	31	29	92.9095
transcript9569	A9UM72	LOC496650 protein OS=Xenopus tropicalis GN=sdhc PE=2 SV=1	2e-65	1	157	169	31	12	92.8994
transcript8238	B1H2L3	Putative uncharacterized protein OS=Xenopus tropicalis GN=dlat PE=2 SV=1	0	60	583	628	31	45	92.8344
transcript25679	Q28BZ2	Histidine triad nucleotide-binding protein 3 OS=Xenopus tropicalis GN=hint3 PE=2 SV=1	2e-58	12	142	153	31	11	92.8105
transcript13738	Q5U4R0	Metastasis associated 1 OS=Xenopus tropicalis GN=mta1 PE=2 SV=1	0	1	593	639	31	46	92.8013
transcript13796	Q28J16	Putative uncharacterized protein LOC550003 OS=Xenopus tropicalis GN=sf3b14 PE=2 SV=1	1e-55	10	116	125	31	9	92.8
transcript48210	Q28GF4	UPF0708 protein C6orf162 homolog OS=Xenopus tropicalis GN=TEgg033e03.1 PE=3 SV=1	4e-31	5	90	97	31	7	92.7835
transcript25456	Q28HG9	Hypoxanthine phosphoribosyltransferase 1 (Lesch-Nyhan syndrome) (Fragment) OS=Xenopus tropicalis GN=hprt1 PE=2 SV=1	3e-119	17	218	235	31	17	92.766
transcript12258	Q0IIR8	Putative uncharacterized protein MGC147539 OS=Xenopus tropicalis GN=ctsk PE=2 SV=1	2e-130	1	307	331	31	24	92.7492
transcript7196	Q28FK6	60s ribosomal protien rpl12 prov protein OS=Xenopus tropicalis GN=rpl12 PE=2 SV=1	7e-82	13	153	165	31	12	92.7273
transcript6955	A4IGS7	Putative uncharacterized protein LOC549476 OS=Xenopus tropicalis GN=rps14 PE=2 SV=1	9e-76	1	140	151	31	11	92.7152
transcript6327	Q0IHY8	Glutamate receptor KA2 OS=Xenopus tropicalis GN=grik5 PE=2 SV=1	2e-157	21	444	479	31	35	92.6931
transcript112282	Q5FVA1	Claudin 12 OS=Xenopus tropicalis GN=cldn12 PE=2 SV=1	1e-90	1	227	245	31	18	92.6531
transcript25979	A8WGT8	LOC100124963 protein OS=Xenopus tropicalis GN=rnf130 PE=2 SV=1	4e-161	29	388	419	31	31	92.6014
transcript10989	B0JZH0	LOC100145207 protein OS=Xenopus tropicalis GN=usp48 PE=2 SV=1	0	1	962	1039	31	77	92.589
transcript15222	Q28H39	Ephrin A5 OS=Xenopus tropicalis GN=efna5 PE=2 SV=1	4e-108	3	211	228	31	17	92.5439
transcript12273	Q28J34	Erlin-2 OS=Xenopus tropicalis GN=erlin2 PE=2 SV=1	7e-148	20	310	335	31	25	92.5373
transcript18246	Q28HD6	NAD(P)H dehydrogenase, quinone 1 OS=Xenopus tropicalis GN=nqo1 PE=2 SV=1	2e-107	7	259	280	31	21	92.5
transcript9526	Q6DEP1	MGC89995 protein OS=Xenopus tropicalis GN=mrto4 PE=2 SV=1	3e-105	1	222	240	31	18	92.5
transcript7064	A4IH81	LOC100124811 protein OS=Xenopus tropicalis GN=myl9 PE=2 SV=1	6e-86	14	159	172	31	13	92.4419
transcript68883	Q5BJ61	B9 domain-containing protein 1 OS=Xenopus tropicalis GN=b9d1 PE=2 SV=1	3e-89	2	183	198	31	15	92.4242
transcript87523	Q6P3Q6	Collagen type IV alpha-3-binding protein OS=Xenopus tropicalis GN=col4a3bp PE=2 SV=1	0	50	570	617	31	47	92.3825
transcript94283	Q66JC3	MGC79788 protein OS=Xenopus tropicalis GN=yipf2 PE=2 SV=1	3e-97	1	278	301	31	23	92.3588
transcript110700	Q6P888	Ubiquitin-conjugating enzyme E2G 1 (UBC7 homolog) OS=Xenopus tropicalis GN=ube2g1 PE=2 SV=1	3e-89	1	157	170	31	13	92.3529
transcript14684	Q66IM3	Rgs18 protein OS=Xenopus tropicalis GN=rgs18 PE=2 SV=1	1e-52	21	217	235	31	18	92.3404
transcript26458	Q5BJ82	ADP-ribosylation factor-like 1 OS=Xenopus tropicalis GN=arl1 PE=2 SV=1	5e-90	15	167	181	31	14	92.2652
transcript19545	Q28GD2	Adaptor-related protein complex 2, sigma 1 subunit OS=Xenopus tropicalis GN=ap2s1 PE=2 SV=1	5e-72	1	131	142	31	11	92.2535
transcript33700	A9JTV6	LOC100127863 protein (Fragment) OS=Xenopus tropicalis GN=LOC100127863 PE=2 SV=1	8e-88	2	189	205	31	16	92.1951
transcript9870	Q6GL60	Ras-related C3 botulinum toxin substrate 1 (Rho family, small GTP binding protein Rac1) OS=Xenopus tropicalis GN=rac1 PE=2 SV=1	3e-100	1	177	192	31	15	92.1875
transcript12986	B1H2G4	LOC100145422 protein (Fragment) OS=Xenopus tropicalis GN=LOC100145422 PE=2 SV=1	3e-41	1	270	293	31	23	92.1502
transcript10353	B4F6W5	Putative uncharacterized protein OS=Xenopus tropicalis GN=fgfr3 PE=2 SV=1	0	68	762	827	31	65	92.1403
transcript22118	Q28GT8	Serine/threonine-protein phosphatase OS=Xenopus tropicalis GN=ppp6c PE=2 SV=1	1e-179	1	281	305	31	24	92.1311
transcript19915	Q28HV9	Ring finger protein 4 OS=Xenopus tropicalis GN=rnf4 PE=2 SV=1	9e-31	1	175	190	31	15	92.1053
transcript10586	Q28FH1	Sorting nexin 10 OS=Xenopus tropicalis GN=snx10 PE=2 SV=1	1e-53	1	162	176	31	14	92.0455
transcript22614	Q28IJ3	Prostamide/prostaglandin F synthase OS=Xenopus tropicalis GN=TNeu028h04.1 PE=2 SV=1	2e-79	1	185	201	31	16	92.0398
transcript46043	B2GU23	LOC100158491 protein OS=Xenopus tropicalis GN=ndufaf2 PE=2 SV=1	5e-48	1	150	163	31	13	92.0245
transcript18754	Q0P4U5	ADNP homeobox 2 OS=Xenopus tropicalis GN=adnp2 PE=2 SV=1	0	122	923	1003	31	80	92.0239
transcript17046	Q28FY5	Transmembrane protein 147 OS=Xenopus tropicalis GN=tmem147 PE=2 SV=1	3e-113	1	207	225	31	18	92
transcript19402	Q28GD1	39S ribosomal protein L51, mitochondrial OS=Xenopus tropicalis GN=mrpl51 PE=2 SV=1	4e-47	11	115	125	31	10	92
transcript44659	Q28GG3	CDC42 small effector protein 2-B OS=Xenopus tropicalis GN=cdc42se2-B PE=3 SV=1	4e-23	1	69	75	31	6	92
transcript28647	Q66K93	Stx5a protein OS=Xenopus tropicalis GN=stx5 PE=2 SV=1	1e-90	9	274	298	31	24	91.9463
transcript12909	Q4VA83	Arachidonate 5-lipoxygenase-activating protein OS=Xenopus tropicalis GN=alox5ap PE=2 SV=1	5e-63	1	148	161	31	13	91.9255
transcript4053	A9X5I2	Transposase OS=Xenopus tropicalis PE=4 SV=1	1e-136	59	603	656	31	53	91.9207
transcript9462	Q6DJ12	Aspartyl-tRNA synthetase OS=Xenopus tropicalis GN=dars PE=2 SV=1	0	44	488	531	31	43	91.9021
transcript42681	Q6DJ38	CASP2 and RIPK1 domain containing adaptor with death domain OS=Xenopus tropicalis GN=cradd.1 PE=2 SV=1	3e-49	17	181	197	31	16	91.8782
transcript4842	Q6P343	Glutamine synthetase (Fragment) OS=Xenopus tropicalis GN=glul-prov PE=2 SV=1	0	34	373	406	31	33	91.8719
transcript21634	Q4VA86	Putative uncharacterized protein mgc108081 OS=Xenopus tropicalis GN=copb2 PE=2 SV=1	0	1	845	920	31	75	91.8478
transcript17270	Q68F88	Dnajc4 protein OS=Xenopus tropicalis GN=dnajc4 PE=2 SV=1	2e-44	33	214	233	31	19	91.8455
transcript10335	Q28HK3	Putative uncharacterized protein LOC549240 OS=Xenopus tropicalis GN=rpl13a PE=2 SV=1	3e-97	20	212	231	31	19	91.7749
transcript7707	A4IID9	LOC100124988 protein OS=Xenopus tropicalis GN=nt5dc2 PE=2 SV=1	0	51	535	583	31	48	91.7667
transcript23776	Q0IIR7	Immunoglobulin (CD79A) binding protein 1 OS=Xenopus tropicalis GN=igbp1 PE=2 SV=1	2e-71	31	312	340	31	28	91.7647
transcript7287	A4QNK3	Rab8b protein (Fragment) OS=Xenopus tropicalis GN=rab8b PE=2 SV=1	3e-76	1	188	205	31	17	91.7073
transcript11977	Q6DK69	Methyl-CpG binding domain protein 3 OS=Xenopus tropicalis GN=mbd3 PE=2 SV=1	3e-136	3	276	301	31	25	91.6944
transcript6237	A4IIY9	LOC100125088 protein OS=Xenopus tropicalis GN=mmp17 PE=2 SV=1	5e-164	42	539	588	31	49	91.6667
transcript25477	Q5FVV0	DNA-directed RNA polymerase subunit OS=Xenopus tropicalis GN=polr3k PE=3 SV=1	1e-55	1	99	108	31	9	91.6667
transcript13272	Q28HV5	Membrane magnesium transporter 1 OS=Xenopus tropicalis GN=mmgt1 PE=2 SV=1	3e-46	1	121	132	31	11	91.6667
transcript8458	Q5CZZ3	Catalase (Fragment) OS=Xenopus tropicalis GN=cat.2 PE=2 SV=1	0	20	483	527	31	44	91.6509
transcript9778	Q28D86	Novel protein similar to spint2 (Serine protease inhibitor, Kunitz type, 2) OS=Xenopus tropicalis GN=spint2 PE=2 SV=1	2e-77	58	361	394	31	33	91.6244
transcript20368	Q6P7Y4	Signal peptidase complex (18kD) OS=Xenopus tropicalis GN=sec11a PE=2 SV=1	1e-87	2	164	179	31	15	91.6201
transcript23407	Q0V9J5	Probable RNA-binding protein EIF1AD OS=Xenopus tropicalis GN=eif1ad PE=2 SV=1	1e-51	1	164	179	31	15	91.6201
transcript18085	Q6P8D3	ATP synthase subunit B OS=Xenopus tropicalis GN=atp5f1 PE=2 SV=1	1e-97	22	229	250	31	21	91.6
transcript20748	Q4KML3	RAB23, member RAS oncogene family OS=Xenopus tropicalis GN=rab23 PE=2 SV=1	1e-107	21	218	238	31	20	91.5966
transcript13205	Q08D72	Prolylcarboxypeptidase (Angiotensinase C) OS=Xenopus tropicalis GN=prcp PE=2 SV=1	0	40	457	499	31	42	91.5832
transcript9558	Q6P7K2	40S ribosomal protein S6 OS=Xenopus tropicalis GN=rps6 PE=2 SV=1	3e-124	1	228	249	31	21	91.5663
transcript26716	Q28D01	WD repeat-containing protein 26 OS=Xenopus tropicalis GN=wdr26 PE=2 SV=2	0	78	562	614	31	52	91.5309
transcript10657	Q28CJ7	HIV-1 Rev binding protein OS=Xenopus tropicalis GN=agfg1 PE=2 SV=1	4e-162	1	507	554	31	47	91.5162
transcript8919	A8E5R8	Putative uncharacterized protein OS=Xenopus tropicalis PE=2 SV=1	1e-54	19	194	212	31	18	91.5094
transcript79837	Q5FVZ1	MGC108274 protein OS=Xenopus tropicalis GN=timp2 PE=2 SV=1	2e-101	20	203	222	31	19	91.4414
transcript404	Q5G7I0	NADH-ubiquinone oxidoreductase chain 5 OS=Xenopus tropicalis GN=nd5 PE=3 SV=1	5e-159	38	553	605	31	52	91.405
transcript13377	B0BMK4	Ppil2 protein OS=Xenopus tropicalis GN=ppil2 PE=2 SV=1	0	1	476	521	31	45	91.3628
transcript15219	Q6DIF5	Asparagine-linked glycosylation 5, dolichyl-phosphate beta-glucosyltransferase homolog (S. cerevisiae) OS=Xenopus tropicalis GN=alg5 PE=2 SV=1	1e-138	28	296	324	31	28	91.358
transcript15529	Q66JK2	Programmed cell death 6 OS=Xenopus tropicalis GN=pdcd6 PE=2 SV=1	2e-81	17	168	184	31	16	91.3043
transcript76379	Q28IU1	Estradiol 17-beta-dehydrogenase 12 OS=Xenopus tropicalis GN=hsd17b12 PE=2 SV=1	3e-112	27	292	320	31	28	91.25
transcript31508	Q2QDC6	NTPDase6 (Fragment) OS=Xenopus tropicalis PE=2 SV=1	3e-130	34	427	468	31	41	91.2393
transcript13157	A4IGP3	St3gal6 protein OS=Xenopus tropicalis GN=st3gal6 PE=2 SV=1	2e-84	7	302	331	31	29	91.2387
transcript6110	Q6DFN8	Ribosomal protein S9 OS=Xenopus tropicalis GN=rps9 PE=2 SV=1	7e-96	1	177	194	31	17	91.2371
transcript9197	A9JRI8	Kal1 protein OS=Xenopus tropicalis GN=kal1 PE=2 SV=1	0	38	623	683	31	60	91.2152
transcript3859	B2GUH4	Putative uncharacterized protein OS=Xenopus tropicalis GN=xnf7 PE=2 SV=1	0	59	591	648	31	57	91.2037
transcript18356	Q640T9	Retinol dehydrogenase 13 (All-trans/9-cis) OS=Xenopus tropicalis GN=rdh13 PE=2 SV=1	3e-80	21	300	329	31	29	91.1854
transcript9481	B1H307	LOC100145527 protein OS=Xenopus tropicalis GN=LOC100145527 PE=2 SV=1	1e-123	1	434	476	31	42	91.1765
transcript86465	Q28F72	Cyclin-C OS=Xenopus tropicalis GN=ccnc PE=2 SV=1	8e-147	1	258	283	31	25	91.1661
transcript10815	A4QNJ7	LOC100125169 protein OS=Xenopus tropicalis GN=tomm70a PE=2 SV=1	0	52	526	577	31	51	91.1612
transcript11280	Q28CP8	Novel protein similar to torsin OS=Xenopus tropicalis GN=tor1b PE=2 SV=1	9e-94	38	298	327	31	29	91.1315
transcript15423	Q6DF20	G protein-coupled receptor kinase 4 OS=Xenopus tropicalis GN=grk4 PE=2 SV=1	0	48	524	575	31	51	91.1304
transcript74399	Q5BKJ9	Ggh protein OS=Xenopus tropicalis GN=ggh PE=2 SV=1	6e-120	29	287	315	31	28	91.1111
transcript15400	Q0VFC5	Mettl7a protein (Fragment) OS=Xenopus tropicalis GN=mettl7a PE=2 SV=1	2e-79	1	215	236	31	21	91.1017
transcript75332	Q28G06	Spen homolog, transcriptional regulator (Drosophila) OS=Xenopus tropicalis GN=spen PE=2 SV=1	2e-111	1	266	292	31	26	91.0959
transcript9770	Q66JB4	CAPN2 protein OS=Xenopus tropicalis GN=CAPN2 PE=2 SV=1	0	65	641	704	31	63	91.0511
transcript20449	B1WB11	Transporter OS=Xenopus tropicalis GN=slc6a19 PE=2 SV=1	3e-167	32	579	636	31	57	91.0377
transcript8131	Q66KL8	MGC79578 protein OS=Xenopus tropicalis GN=pa2g4 PE=2 SV=1	2e-177	1	355	390	31	35	91.0256
transcript8137	Q6PBE9	ATPase, H+ transporting, V0 subunit C OS=Xenopus tropicalis GN=atp6v0c PE=2 SV=1	3e-55	14	142	156	31	14	91.0256
transcript14706	Q5M786	WD repeat-containing protein 5 OS=Xenopus tropicalis GN=wdr5 PE=2 SV=1	2e-180	31	304	334	31	30	91.018
transcript10451	B3DM79	LOC100170623 protein OS=Xenopus tropicalis GN=LOC100170623 PE=2 SV=1	0	1	1256	1380	31	124	91.0145
transcript95181	Q6P4W6	CD82 antigen OS=Xenopus tropicalis GN=cd82 PE=2 SV=1	3e-85	26	232	255	31	23	90.9804
transcript22241	Q28DG7	Ubiquitin-associated domain-containing protein 1 OS=Xenopus tropicalis GN=ubac1 PE=2 SV=1	1e-126	1	369	406	31	37	90.8867
transcript10368	B4F6Z9	Putative uncharacterized protein OS=Xenopus tropicalis GN=lims1 PE=2 SV=1	0	36	329	362	31	33	90.884
transcript21097	Q5FVY6	MGC108301 protein OS=Xenopus tropicalis GN=tfpi2 PE=2 SV=1	1e-92	19	199	219	31	20	90.8676
transcript8910	B1H351	LOC100145556 protein OS=Xenopus tropicalis GN=hexb PE=2 SV=1	0	49	506	557	31	51	90.8438
transcript36547	B1H116	Uridine-cytidine kinase 2 OS=Xenopus tropicalis GN=uck2 PE=2 SV=1	5e-115	1	237	261	31	24	90.8046
transcript91529	Q5I0S3	Heat shock factor binding protein 1 OS=Xenopus tropicalis GN=hsbp1 PE=4 SV=1	5e-26	1	69	76	31	7	90.7895
transcript12474	Q28CF3	Uncharacterized protein OS=Xenopus tropicalis GN=rala PE=2 SV=1	3e-90	20	187	206	31	19	90.7767
transcript46306	Q6DF67	Isochorismatase domain-containing protein 2, mitochondrial OS=Xenopus tropicalis GN=isoc2 PE=2 SV=1	1e-75	3	186	205	31	19	90.7317
transcript78852	Q28HZ9	Stromal cell derived factor receptor 1 OS=Xenopus tropicalis GN=nptn PE=2 SV=1	2e-93	31	264	291	31	27	90.7216
transcript10082	A9JSC6	Ribosomal protein L37 OS=Xenopus tropicalis GN=rpl37 PE=3 SV=1	1e-47	1	88	97	31	9	90.7216
transcript18536	A8E5R9	Uncharacterized protein OS=Xenopus tropicalis GN=syngr1 PE=2 SV=1	1e-63	15	175	193	31	18	90.6736
transcript20100	Q6GL77	UBX domain-containing protein 1 OS=Xenopus tropicalis GN=ubxn1 PE=2 SV=1	1e-63	1	260	287	31	27	90.5923
transcript10777	Q6P875	Adenylosuccinate synthetase isozyme 2 A OS=Xenopus tropicalis GN=adss-a PE=2 SV=1	0	44	414	457	31	43	90.5908
transcript87750	Q28F16	Eif4e2 protein OS=Xenopus tropicalis GN=eif4e2 PE=2 SV=1	9e-100	21	192	212	31	20	90.566
transcript93223	Q28J67	CDK2-associated protein 1 OS=Xenopus tropicalis GN=cdk2ap1 PE=4 SV=1	3e-43	19	105	116	31	11	90.5172
transcript11994	Q6DF26	Rho GDP dissociation inhibitor (GDI) beta OS=Xenopus tropicalis GN=arhgdib PE=2 SV=1	7e-82	20	181	200	31	19	90.5
transcript16150	A9JSC2	LOC100135131 protein OS=Xenopus tropicalis GN=uros PE=2 SV=1	4e-83	1	237	262	31	25	90.458
transcript4900	Q28HJ9	Heterogeneous nuclear ribonucleoprotein K OS=Xenopus tropicalis GN=hnrpk PE=2 SV=1	6e-106	61	340	376	31	36	90.4255
transcript92383	Q28GW2	Centrin, EF-hand protein, 3 (CDC31 homolog, yeast) OS=Xenopus tropicalis GN=cetn3 PE=2 SV=1	4e-61	18	151	167	31	16	90.4192
transcript19723	Q28DT7	Polycomb protein eed OS=Xenopus tropicalis GN=eed PE=2 SV=1	0	1	396	438	31	42	90.411
transcript29987	Q6P4J6	DNA damage-inducible transcript 4 protein OS=Xenopus tropicalis GN=ddit4 PE=2 SV=1	2e-44	29	198	219	31	21	90.411
transcript9358	E9LYZ5	Prominin-1 splice variant 2 OS=Xenopus tropicalis PE=2 SV=1	0	68	799	884	31	85	90.3846
transcript30326	B4F6Y6	MGC107907 protein OS=Xenopus tropicalis GN=MGC107907 PE=2 SV=1	2e-40	43	253	280	31	27	90.3571
transcript20883	Q66IH1	Arhgap1 protein OS=Xenopus tropicalis GN=arhgap1 PE=2 SV=1	0	41	393	435	31	42	90.3448
transcript80503	A1L1D7	LOC100036721 protein OS=Xenopus tropicalis GN=asap1 PE=2 SV=1	0	137	954	1056	31	102	90.3409
transcript8017	Q28EY3	Deoxyribonuclease OS=Xenopus tropicalis GN=dnase1l3 PE=2 SV=1	6e-65	19	266	295	31	29	90.1695
transcript9150	Q5EBE0	MGC108409 protein OS=Xenopus tropicalis GN=scp2 PE=2 SV=1	0	59	483	536	31	53	90.1119
transcript12146	Q28J24	Transcription initiation factor TFIID subunit 8 OS=Xenopus tropicalis GN=taf8 PE=2 SV=1	9e-108	15	264	293	31	29	90.1024
transcript18001	Q28C18	LOC734071 protein OS=Xenopus tropicalis GN=mgst3-like PE=2 SV=1	6e-52	1	127	141	31	14	90.0709
transcript21666	Q28FV0	Mitochondrial ribosomal protein S17 OS=Xenopus tropicalis GN=mrps17 PE=2 SV=1	8e-50	1	127	141	31	14	90.0709
transcript21602	Q28F89	Ubiquitin-conjugating enzyme E2 S OS=Xenopus tropicalis GN=ube2s PE=2 SV=1	5e-98	1	190	211	31	21	90.0474
transcript83337	Q0VA55	Kruppel-like factor 11 OS=Xenopus tropicalis GN=klf11 PE=2 SV=1	3e-155	73	449	499	31	50	89.98
transcript9134	Q5BL53	UDP-N-acetylglucosamine--peptide N-acetylglucosaminyltransferase OS=Xenopus tropicalis GN=ogt PE=2 SV=1	0	1	931	1035	31	104	89.9517
transcript5	Q28G60	Ribosomal protein L4 OS=Xenopus tropicalis GN=rpl4 PE=2 SV=1	1e-157	5	356	396	31	40	89.899
transcript20125	Q6DFS0	Thioredoxin-related transmembrane protein 2 OS=Xenopus tropicalis GN=tmx2 PE=2 SV=1	6e-117	38	258	287	31	29	89.8955
transcript28717	A9JSA4	Putative uncharacterized protein LOC548900 OS=Xenopus tropicalis GN=LOC548900 PE=2 SV=1	2e-129	36	310	345	31	35	89.8551
transcript19957	Q63ZG0	Transmembrane protein 120B OS=Xenopus tropicalis GN=tmem120b PE=2 SV=1	6e-135	9	301	335	31	34	89.8507
transcript3350	Q6DIW1	Claudin 5 (Transmembrane protein deleted in velocardiofacial syndrome) OS=Xenopus tropicalis GN=cldn5 PE=2 SV=1	1e-74	24	194	216	31	22	89.8148
transcript22745	B4F6K2	Hydroxyacylglutathione hydrolase, mitochondrial OS=Xenopus tropicalis GN=hagh PE=2 SV=1	2e-126	26	281	313	31	32	89.7764
transcript20186	Q28F45	Cathepsin W OS=Xenopus tropicalis GN=ctsw PE=2 SV=1	1e-60	1	272	303	31	31	89.769
transcript13727	Q0IIT3	Thimet oligopeptidase 1 OS=Xenopus tropicalis GN=thop1 PE=2 SV=1	0	70	613	683	31	70	89.7511
transcript13398	Q6DEU2	MGC89648 protein OS=Xenopus tropicalis GN=ssr3 PE=2 SV=1	2e-88	1	166	185	31	19	89.7297
transcript6696	Q6P7M2	Guanine nucleotide binding protein (G protein), alpha 11 (Gq class) OS=Xenopus tropicalis GN=gna11 PE=2 SV=1	4e-177	38	322	359	31	37	89.6936
transcript11664	Q28BV2	Tyrosylprotein sulfotransferase 1 OS=Xenopus tropicalis GN=tpst1 PE=2 SV=1	2e-162	38	330	368	31	38	89.6739
transcript18951	A8E5V7	N-acetyltransferase 15 OS=Xenopus tropicalis GN=nat15 PE=2 SV=1	2e-103	1	217	242	31	25	89.6694
transcript13885	B3DM44	Uncharacterized protein OS=Xenopus tropicalis GN=sgcb PE=2 SV=1	5e-137	1	277	309	31	32	89.644
transcript6657	B2GU22	LOC100158490 protein OS=Xenopus tropicalis GN=LOC100158490 PE=2 SV=1	2e-63	1	147	164	31	17	89.6341
transcript5714	Q0VFE9	Complement component 8, gamma polypeptide, gene 2 OS=Xenopus tropicalis GN=c8g.2 PE=2 SV=1	7e-58	20	164	183	31	19	89.6175
transcript79743	Q0P4W8	Microtubule-associated protein OS=Xenopus tropicalis GN=mapt PE=2 SV=1	7e-75	4	361	403	31	42	89.5782
transcript18529	B4F6H8	Putative uncharacterized protein OS=Xenopus tropicalis GN=rfc2 PE=2 SV=1	2e-154	26	309	345	31	36	89.5652
transcript13142	Q6GL89	Eukaryotic translation initiation factor 2 subunit 1 OS=Xenopus tropicalis GN=eif2s1 PE=2 SV=1	1e-135	1	282	315	31	33	89.5238
transcript17148	Q28DZ9	Novel protein similar to heat shock transcription factor OS=Xenopus tropicalis GN=hsf3 PE=2 SV=1	3e-88	12	492	550	31	58	89.4545
transcript17616	Q08CX6	T-cell activation Rho GTPase-activating protein OS=Xenopus tropicalis GN=tagap PE=2 SV=1	2e-151	118	695	777	31	82	89.4466
transcript54792	B1H148	Putative uncharacterized protein LOC550104 OS=Xenopus tropicalis GN=spsb3 PE=2 SV=1	9e-146	1	322	360	31	38	89.4444
transcript75410	Q5FV95	MGC97855 protein OS=Xenopus tropicalis GN=lipa PE=2 SV=1	6e-156	1	361	404	31	43	89.3564
transcript15802	Q6GL31	Nuclear receptor binding protein OS=Xenopus tropicalis GN=nrbp1 PE=2 SV=1	0	55	470	526	31	56	89.3536
transcript94139	A4IIG6	Mmd protein (Fragment) OS=Xenopus tropicalis GN=mmd PE=2 SV=1	3e-131	30	242	271	31	29	89.2989
transcript10419	Q5M8X1	Ribosomal protein L23 OS=Xenopus tropicalis GN=rpl23 PE=2 SV=1	2e-66	16	125	140	31	15	89.2857
transcript18303	B0BMG6	DnaJ (Hsp40) homolog, subfamily B, member 12 OS=Xenopus tropicalis GN=dnajb12 PE=2 SV=1	2e-148	38	333	373	31	40	89.2761
transcript8533	Q6DF17	Progesterone receptor membrane component 1 OS=Xenopus tropicalis GN=pgrmc1 PE=2 SV=1	3e-61	1	158	177	31	19	89.2655
transcript62906	B0JZZ7	Senp5 protein (Fragment) OS=Xenopus tropicalis GN=senp5 PE=2 SV=1	5e-78	34	274	307	31	33	89.2508
transcript28655	Q0IHQ9	Acid phosphatase-like protein 2 OS=Xenopus tropicalis GN=acpl2 PE=2 SV=1	0	52	447	501	31	54	89.2216
transcript22791	Q28DW0	Probable cytosolic iron-sulfur protein assembly protein ciao1 OS=Xenopus tropicalis GN=ciao1 PE=2 SV=1	3e-154	41	297	333	31	36	89.1892
transcript19300	A1L0Y6	Vps33a protein OS=Xenopus tropicalis GN=vps33a PE=2 SV=1	0	66	536	601	31	65	89.1847
transcript45821	Q28H58	Exosome component 4 OS=Xenopus tropicalis GN=exosc4 PE=2 SV=1	5e-101	16	222	249	31	27	89.1566
transcript13492	Q0V9D5	Putative uncharacterized protein LOC549714 OS=Xenopus tropicalis GN=LOC549714 PE=2 SV=1	8e-62	1	197	221	31	24	89.1403
transcript13845	A9JTW5	Superoxide dismutase [Cu-Zn] OS=Xenopus tropicalis GN=sod3 PE=2 SV=1	5e-67	28	213	239	31	26	89.1213
transcript23074	Q0V9W8	Tyrosine 3-monooxygenase/tryptophan 5-monooxygenase activation protein, gamma polypeptide OS=Xenopus tropicalis GN=ywhag PE=2 SV=1	3e-116	28	220	247	31	27	89.0688
transcript21797	A9UMS3	Prohibitin-2 OS=Xenopus tropicalis GN=phb2 PE=2 SV=1	8e-128	34	268	301	31	33	89.0365
transcript8670	Q6P370	Protein disulfide isomerase family A, member 3 OS=Xenopus tropicalis GN=pdia3 PE=2 SV=1	0	20	446	501	31	55	89.022
transcript17519	B3DLA8	Uncharacterized protein OS=Xenopus tropicalis GN=ptp4a3 PE=2 SV=1	1e-85	20	154	173	31	19	89.0173
transcript14714	B2GUG6	Dusp11 protein OS=Xenopus tropicalis GN=dusp11 PE=2 SV=1	5e-68	1	308	346	31	38	89.0173
transcript16414	Q66JH3	MGC79547 protein OS=Xenopus tropicalis GN=sdf2l1 PE=2 SV=1	3e-93	25	194	218	31	24	88.9908
transcript87372	Q5XGH9	Protein phosphatase 2 (Formerly 2A), regulatory subunit B (PR 52), alpha isoform OS=Xenopus tropicalis GN=ppp2r2a PE=2 SV=1	0	48	395	444	31	49	88.964
transcript8865	A0JM16	Neuroepithelial cell transforming 1 OS=Xenopus tropicalis GN=net1 PE=2 SV=1	0	85	515	579	31	64	88.9465
transcript17451	B1H3G0	Gsk3a protein (Fragment) OS=Xenopus tropicalis GN=gsk3a PE=2 SV=1	0	45	386	434	31	48	88.9401
transcript19007	A4IHQ9	Mrpl16 protein OS=Xenopus tropicalis GN=mrpl16 PE=2 SV=1	9e-67	28	225	253	31	28	88.9328
transcript68909	Q5G7I4	Cytochrome c oxidase subunit 3 OS=Xenopus tropicalis GN=cox3 PE=3 SV=1	1e-97	10	232	261	31	29	88.8889
transcript19307	Q0D2D7	Uncharacterized protein C17orf62 homolog OS=Xenopus tropicalis PE=2 SV=1	3e-66	1	167	188	31	21	88.8298
transcript28849	Q5I099	Protein inhibitor of activated STAT, 4 OS=Xenopus tropicalis GN=pias4 PE=2 SV=1	0	1	445	501	31	56	88.8224
transcript14505	Q6DIK1	Peptidyl-prolyl cis-trans isomerase OS=Xenopus tropicalis GN=ppil3 PE=2 SV=1	2e-74	1	143	161	31	18	88.8199
transcript19338	Q5XGF1	Centromere protein N OS=Xenopus tropicalis GN=cenpn PE=2 SV=2	2e-95	28	309	348	31	39	88.7931
transcript21994	Q0VFN2	Lysosomal acid phosphatase 2 OS=Xenopus tropicalis GN=acp2 PE=2 SV=1	4e-141	30	388	437	31	49	88.7872
transcript25558	Q0P4P5	Wwp1 protein OS=Xenopus tropicalis GN=wwp1 PE=2 SV=1	0	1	811	914	31	103	88.7309
transcript15861	Q5BKJ0	MGC108315 protein OS=Xenopus tropicalis GN=hibadh PE=2 SV=1	5e-157	1	291	328	31	37	88.7195
transcript25505	B6ID06	Uncharacterized protein OS=Xenopus tropicalis GN=csnk1g3 PE=2 SV=1	0	48	369	416	31	47	88.7019
transcript45803	Q28I81	Polymerase (DNA-directed), epsilon 4 (P12 subunit) OS=Xenopus tropicalis GN=pole4 PE=4 SV=1	4e-35	14	102	115	31	13	88.6957
transcript15256	B1H2I3	Mex3c protein (Fragment) OS=Xenopus tropicalis GN=mex3c PE=2 SV=1	9e-124	23	392	442	31	50	88.6878
transcript14594	Q28IE9	NADH dehydrogenase (Ubiquinone) 1 beta subcomplex, 3 OS=Xenopus tropicalis GN=ndufb3 PE=4 SV=1	2e-41	12	86	97	31	11	88.6598
transcript10547	Q28CN4	Uncharacterized protein OS=Xenopus tropicalis GN=vps24 PE=2 SV=1	2e-74	1	195	220	31	25	88.6364
transcript27836	Q28G67	UPF0436 protein C9orf6 homolog OS=Xenopus tropicalis GN=TGas009a04.1 PE=2 SV=1	4e-71	13	162	183	31	21	88.5246
transcript56176	Q0IHQ2	Interferon-related developmental regulator 1 OS=Xenopus tropicalis GN=ifrd1 PE=2 SV=1	9e-153	52	377	426	31	49	88.4977
transcript15173	Q0V9P0	HIRA interacting protein 5 OS=Xenopus tropicalis GN=nfu1 PE=2 SV=1	2e-84	1	176	199	31	23	88.4422
transcript9888	Q6DIQ3	Protein phosphatase 1 regulatory subunit 7 OS=Xenopus tropicalis GN=ppp1r7 PE=2 SV=1	2e-129	41	306	346	31	40	88.4393
transcript12700	A9JTV3	LOC100127860 protein OS=Xenopus tropicalis GN=mgst2 PE=2 SV=1	8e-40	17	130	147	31	17	88.4354
transcript7383	Q28F92	Methionine aminopeptidase OS=Xenopus tropicalis GN=metap2 PE=2 SV=1	0	57	427	483	31	56	88.4058
transcript13890	B1WAN7	Ring finger protein 2 OS=Xenopus tropicalis GN=rnf2 PE=2 SV=1	2e-156	1	297	336	31	39	88.3929
transcript10874	Q6NVP9	cAMP responsive element binding protein 1 OS=Xenopus tropicalis GN=creb1 PE=2 SV=1	1e-120	39	289	327	31	38	88.3792
transcript11078	B0BM50	Cntfr protein OS=Xenopus tropicalis GN=cntfr PE=2 SV=1	6e-135	51	349	395	31	46	88.3544
transcript19539	Q6P4K0	Putative uncharacterized protein MGC75973 OS=Xenopus tropicalis GN=cyc1 PE=2 SV=1	9e-130	37	273	309	31	36	88.3495
transcript25941	Q28IV8	Neuroguidin OS=Xenopus tropicalis GN=ngdn PE=2 SV=1	2e-105	9	279	316	31	37	88.2911
transcript9868	A4IIB3	LOC734007 protein OS=Xenopus tropicalis GN=LOC734007 PE=2 SV=1	3e-57	1	271	307	31	36	88.2736
transcript29348	Q6DIW0	UPF0669 protein C6orf120 homolog OS=Xenopus tropicalis PE=2 SV=1	1e-62	23	165	187	31	22	88.2353
transcript786	Q28FA2	H3 histone OS=Xenopus tropicalis GN=TEgg025l04.1-001 PE=2 SV=1	2e-61	17	120	136	31	16	88.2353
transcript86230	Q5M7L2	Protein LBH OS=Xenopus tropicalis GN=lbh PE=3 SV=1	4e-40	1	90	102	31	12	88.2353
transcript97789	Q28CH6	Phosphoglycerate dehydrogenase OS=Xenopus tropicalis GN=phgdh PE=2 SV=1	3e-166	70	449	509	31	60	88.2122
transcript11057	Q6NVM1	Apoptotic chromatin condensation inducer 1 OS=Xenopus tropicalis GN=acin1 PE=2 SV=1	4e-105	1	501	568	31	67	88.2042
transcript11036	Q66JK8	Proteasome subunit alpha type OS=Xenopus tropicalis GN=psma4 PE=2 SV=1	3e-120	1	230	261	31	31	88.1226
transcript3983	Q6DF53	Neuroblastoma suppressor of tumorigenicity 1 OS=Xenopus tropicalis GN=nbl1 PE=2 SV=1	8e-57	22	155	176	31	21	88.0682
transcript7969	Q6GL41	DNA replication licensing factor mcm4 OS=Xenopus tropicalis GN=mcm4 PE=2 SV=1	0	104	760	863	31	103	88.0649
transcript17063	Q5XH94	Mitochondrial import inner membrane translocase subunit Tim23 OS=Xenopus tropicalis GN=timm23 PE=2 SV=1	2e-89	26	184	209	31	25	88.0383
transcript20952	Q28H21	Polycomb group RING finger protein 1 OS=Xenopus tropicalis GN=pcgf1 PE=2 SV=1	1e-102	32	228	259	31	31	88.0309
transcript89084	B0BM26	Ppap2a protein OS=Xenopus tropicalis GN=ppap2a PE=2 SV=1	6e-118	1	250	284	31	34	88.0282
transcript19674	Q5M8Y6	Dodecenoyl-Coenzyme A delta isomerase (3,2 trans-enoyl-Coenzyme A isomerase) OS=Xenopus tropicalis GN=eci1 PE=2 SV=1	1e-110	36	263	299	31	36	87.9599
transcript13068	B1H2F6	Glutathione peroxidase OS=Xenopus tropicalis GN=gpx4 PE=2 SV=1	2e-71	24	168	191	31	23	87.9581
transcript17658	Q28F54	ST3 beta-galactoside alpha-2,3-sialyltransferase 2 OS=Xenopus tropicalis GN=st3gal2 PE=2 SV=1	7e-106	1	292	332	31	40	87.9518
transcript21579	Q5M7Q3	Umps-prov protein (Fragment) OS=Xenopus tropicalis GN=umps-prov PE=2 SV=1	1e-168	63	467	531	31	64	87.9473
transcript46868	Q0P4N3	Putative uncharacterized protein MGC146635 OS=Xenopus tropicalis GN=crls1 PE=2 SV=1	4e-90	38	262	298	31	36	87.9195
transcript22084	Q5M7P1	Mitochondrial ribosomal protein L39 OS=Xenopus tropicalis GN=mrpl39 PE=2 SV=1	2e-120	9	291	331	31	40	87.9154
transcript86033	A9JSP1	Putative uncharacterized protein OS=Xenopus tropicalis PE=4 SV=1	1e-38	1	87	99	31	12	87.8788
transcript37494	Q5BJ68	NADH-cytochrome b5 reductase 2 OS=Xenopus tropicalis GN=cyb5r2 PE=2 SV=1	5e-120	1	267	304	31	37	87.8289
transcript9247	Q6NWX0	ATP synthase subunit beta OS=Xenopus tropicalis GN=atp5b PE=2 SV=1	0	50	461	525	31	64	87.8095
transcript19833	Q5EAL9	Fucosidase, alpha-L-1, tissue OS=Xenopus tropicalis GN=fuca1 PE=2 SV=1	0	43	403	459	31	56	87.7996
transcript10771	Q0IHT8	Nucleosome assembly protein 1-like 4 OS=Xenopus tropicalis GN=nap1l4 PE=2 SV=1	1e-123	6	316	360	31	44	87.7778
transcript9874	Q6PBE5	Transmembrane protein 47 OS=Xenopus tropicalis GN=tmem47 PE=2 SV=1	6e-72	23	157	179	31	22	87.7095
transcript30423	Q28EB5	DnaJ (Hsp40) homolog, subfamily C, member 3 OS=Xenopus tropicalis GN=dnajc3 PE=2 SV=1	0	45	442	504	31	62	87.6984
transcript22405	B1WAS9	Uncharacterized protein OS=Xenopus tropicalis GN=mylip PE=2 SV=1	0	1	390	445	31	55	87.6404
transcript11201	Q66JH1	Kras2 protein OS=Xenopus tropicalis GN=kras PE=2 SV=1	2e-83	1	163	186	31	23	87.6344
transcript24424	A9UMR6	Abi2 protein OS=Xenopus tropicalis GN=abi2 PE=2 SV=1	1e-174	14	417	476	31	59	87.605
transcript44475	Q4VA73	Putative uncharacterized protein mgc108095 OS=Xenopus tropicalis GN=abhd3 PE=2 SV=1	1e-113	52	360	411	31	51	87.5912
transcript23411	Q28DK5	Peroxisomal membrane protein 3 OS=Xenopus tropicalis GN=pex2 PE=2 SV=1	4e-119	1	268	306	31	38	87.5817
transcript9380	A4QNF4	Nr2f1 protein OS=Xenopus tropicalis GN=nr2f1 PE=2 SV=1	0	54	359	410	31	51	87.561
transcript25332	B7ZT19	Transmembrane protein 18 OS=Xenopus tropicalis GN=tmem18 PE=2 SV=1	2e-44	4	119	136	31	17	87.5
transcript25818	Q5M8J7	N-ethylmaleimide-sensitive factor attachment protein, alpha OS=Xenopus tropicalis GN=napa PE=2 SV=1	4e-141	38	258	295	31	37	87.4576
transcript25114	Q28D56	Eukaryotic translation initiation factor 2B, subunit 1 alpha, 26kDa OS=Xenopus tropicalis GN=eif2b1 PE=2 SV=1	2e-58	24	264	302	31	38	87.4172
transcript63922	Q28II3	Cytidine deaminase OS=Xenopus tropicalis GN=cda PE=2 SV=1	6e-52	17	132	151	31	19	87.4172
transcript20870	Q6GLG0	Enoyl Coenzyme A hydratase, short chain, 1, mitochondrial OS=Xenopus tropicalis GN=echs1 PE=2 SV=1	3e-118	20	250	286	31	36	87.4126
transcript60928	A9JTR7	LOC100127833 protein OS=Xenopus tropicalis GN=LOC100127833 PE=4 SV=1	2e-44	14	104	119	31	15	87.395
transcript9582	B0BMJ6	LOC100145053 protein (Fragment) OS=Xenopus tropicalis GN=LOC100145053 PE=2 SV=1	5e-34	14	90	103	31	13	87.3786
transcript21368	B1H2W9	Proteasome (Prosome, macropain) 26S subunit, non-ATPase, 5 OS=Xenopus tropicalis GN=psmd5 PE=2 SV=1	0	54	441	505	31	64	87.3267
transcript27529	Q6DET8	Small nuclear ribonucleoprotein polypeptide F OS=Xenopus tropicalis GN=snrpf PE=4 SV=1	3e-39	1	75	86	31	11	87.2093
transcript26754	Q28ER3	Baculoviral IAP repeat-containing protein 5.2 OS=Xenopus tropicalis GN=birc5.2 PE=2 SV=2	2e-44	18	136	156	31	20	87.1795
transcript88179	Q3LS18	Casein kinase 1 gamma 2 OS=Xenopus tropicalis GN=CSNK1G2 PE=2 SV=1	0	21	401	460	31	59	87.1739
transcript78680	Q6P8G1	Interleukin enhancer-binding factor 2 homolog OS=Xenopus tropicalis GN=ilf2 PE=2 SV=1	3e-160	19	338	388	31	50	87.1134
transcript22909	B0BM84	LOC100144988 protein OS=Xenopus tropicalis GN=sult2a1 PE=2 SV=1	6e-91	1	250	287	31	37	87.108
transcript26129	Q5XHA0	Calcium-binding mitochondrial carrier protein SCaMC-1 OS=Xenopus tropicalis GN=slc25a24 PE=2 SV=1	0	1	412	473	31	61	87.1036
transcript12781	Q68ER5	Dehydrogenase/reductase (SDR family) member 3 OS=Xenopus tropicalis GN=dhrs3 PE=2 SV=1	7e-143	40	263	302	31	39	87.0861
transcript20315	Q66KD5	Inhibitor of growth protein 3 OS=Xenopus tropicalis GN=ing3 PE=2 SV=1	1e-132	1	363	417	31	54	87.0504
transcript8231	Q6P1V6	Ring finger protein 10 OS=Xenopus tropicalis GN=rnf10 PE=2 SV=1	0	20	578	664	31	86	87.0482
transcript36564	A4IGI5	Transmembrane protein 35 OS=Xenopus tropicalis GN=tmem35 PE=2 SV=1	2e-53	3	141	162	31	21	87.037
transcript12744	Q6DJ19	HIV-1 Tat interactive protein 2, 30kDa OS=Xenopus tropicalis GN=htatip2 PE=2 SV=1	7e-89	32	208	239	31	31	87.0293
transcript19352	B7ZTK4	Prenylcysteine oxidase 1 OS=Xenopus tropicalis GN=pcyox1 PE=2 SV=1	1e-164	67	436	501	31	65	87.0259
transcript20431	Q5M8H1	Mcpt1-prov protein (Fragment) OS=Xenopus tropicalis GN=mcpt1-prov PE=2 SV=1	3e-81	30	234	269	31	35	86.9888
transcript8269	B0JZQ7	LOC100145217 protein OS=Xenopus tropicalis GN=fbxo6 PE=2 SV=1	1e-65	33	245	282	31	37	86.8794
transcript22713	B3DLE0	LOC100170488 protein OS=Xenopus tropicalis GN=gpr34 PE=2 SV=1	1e-109	3	336	387	31	51	86.8217
transcript15580	Q28BZ1	RNA-binding protein 8A OS=Xenopus tropicalis GN=rbm8a PE=2 SV=1	7e-75	1	151	174	31	23	86.7816
transcript15699	Q5M8V6	GTP-binding protein 10 OS=Xenopus tropicalis GN=gtpbp10 PE=2 SV=1	8e-116	1	332	383	31	51	86.6841
transcript89268	A9UMT4	LOC100135398 protein OS=Xenopus tropicalis GN=mrpl47 PE=2 SV=1	1e-41	1	117	135	31	18	86.6667
transcript42861	B7ZSU9	Mitochondrial ribosomal protein L28 OS=Xenopus tropicalis GN=mrpl28 PE=2 SV=1	1e-95	1	220	254	31	34	86.6142
transcript29389	Q28C09	Cytochrome P450, family 20, subfamily A, polypeptide 1 OS=Xenopus tropicalis GN=cyp20a1 PE=2 SV=1	0	1	401	463	31	62	86.6091
transcript15724	Q6GLC6	MGC69303 protein OS=Xenopus tropicalis GN=stoml2 PE=2 SV=1	2e-145	24	303	350	31	47	86.5714
transcript28916	A0JP90	Mafk protein OS=Xenopus tropicalis GN=mafk PE=2 SV=1	8e-66	1	135	156	31	21	86.5385
transcript15798	Q5CZL4	Auh-prov protein (Fragment) OS=Xenopus tropicalis GN=auh-prov PE=2 SV=1	5e-123	44	276	319	31	43	86.5204
transcript8225	Q08BT7	LOC100145662 protein OS=Xenopus tropicalis GN=cul9 PE=2 SV=1	0	325	2154	2492	31	338	86.4366
transcript26071	Q5HZT9	DnaJ homolog subfamily C member 25 OS=Xenopus tropicalis GN=dnajc25 PE=2 SV=1	5e-127	51	318	368	31	50	86.413
transcript63511	A4IHF6	Fabp2 protein OS=Xenopus tropicalis GN=fabp2 PE=2 SV=1	2e-45	1	114	132	31	18	86.3636
transcript96280	Q6P8C7	Myl1 protein OS=Xenopus tropicalis GN=myl1 PE=2 SV=1	5e-65	28	164	190	31	26	86.3158
transcript16824	Q6P3P7	Protein phosphatase 2, regulatory subunit B (B56), delta isoform OS=Xenopus tropicalis GN=ppp2r5c PE=2 SV=1	0	80	498	577	31	79	86.3085
transcript4737	Q0IHZ3	Pzp protein (Fragment) OS=Xenopus tropicalis GN=pzp PE=2 SV=1	0	10	1279	1482	31	203	86.3023
transcript53479	A4IHL3	LOC100124863 protein OS=Xenopus tropicalis GN=LOC100124863 PE=2 SV=1	1e-51	1	175	203	31	28	86.2069
transcript7144	A9JSA5	Ribosomal protein S18 OS=Xenopus tropicalis GN=rps18 PE=2 SV=1	7e-70	1	131	152	31	21	86.1842
transcript30686	B5BNX7	Osterix OS=Xenopus tropicalis GN=sp7 PE=2 SV=1	2e-114	21	368	427	31	59	86.1827
transcript21290	Q0V9Q4	STIP1 homology and U-Box containing protein 1 OS=Xenopus tropicalis GN=stub1 PE=2 SV=1	5e-134	29	267	310	31	43	86.129
transcript9816	B1WAX8	LOC100145724 protein OS=Xenopus tropicalis GN=fkbp8 PE=2 SV=1	1e-131	62	351	408	31	57	86.0294
transcript16634	Q66K97	Cell death-inducing DFFA-like effector a OS=Xenopus tropicalis GN=cidea PE=2 SV=1	6e-58	1	190	221	31	31	85.9729
transcript12334	D2U4U2	Alpha-2,3-sialyltransferase ST3Gal V OS=Xenopus tropicalis GN=st3gal5 PE=2 SV=1	9e-133	48	319	372	31	53	85.7527
transcript11527	A1L1C9	Exportin 5 OS=Xenopus tropicalis GN=xpo5 PE=2 SV=1	0	3	1035	1207	31	172	85.7498
transcript84046	Q28ET9	5'-3' exoribonuclease 1 (Fragment) OS=Xenopus tropicalis GN=xrn1 PE=2 SV=1	1e-168	1	330	385	31	55	85.7143
transcript10710	B1H306	Cbx3 protein OS=Xenopus tropicalis GN=cbx3 PE=2 SV=1	2e-67	26	149	174	31	25	85.6322
transcript308	Q28FR5	Cytochrome c oxidase subunit IV isoform 2 OS=Xenopus tropicalis GN=cox4i2 PE=2 SV=1	7e-54	27	149	174	31	25	85.6322
transcript36120	B0BMS5	Myl2 protein OS=Xenopus tropicalis GN=myl2 PE=2 SV=1	9e-74	14	143	167	31	24	85.6287
transcript22797	A9UL76	Leucine carboxyl methyltransferase 1 OS=Xenopus tropicalis GN=lcmt1 PE=2 SV=1	4e-133	7	279	326	31	47	85.5828
transcript8154	Q6P4N2	Nuclear casein kinase and cyclin-dependent kinase substrate 1 OS=Xenopus tropicalis GN=nucks1 PE=2 SV=1	2e-30	1	249	291	31	42	85.567
transcript13482	Q28FK8	Calpain, small subunit 1 OS=Xenopus tropicalis GN=capns2 PE=2 SV=1	1e-96	35	200	234	31	34	85.4701
transcript26881	Q28FV7	Cyclin H OS=Xenopus tropicalis GN=ccnh PE=2 SV=1	3e-106	48	276	323	31	47	85.4489
transcript20004	Q6P633	NifU-like N-terminal domain containing OS=Xenopus tropicalis GN=iscu PE=2 SV=1	3e-67	23	135	158	31	23	85.443
transcript17397	A8KBE3	Ca14 protein OS=Xenopus tropicalis GN=ca14 PE=2 SV=1	1e-91	27	293	343	31	50	85.4227
transcript22006	B0BMP9	LOC100145088 protein OS=Xenopus tropicalis GN=tsc22d3 PE=2 SV=1	3e-46	1	117	137	31	20	85.4015
transcript21109	B7ZUJ5	Putative uncharacterized protein LOC549214 OS=Xenopus tropicalis GN=LOC549214 PE=2 SV=1	4e-140	63	356	417	31	61	85.3717
transcript94782	Q5FW37	Probable methylthioribulose-1-phosphate dehydratase OS=Xenopus tropicalis GN=apip PE=2 SV=1	9e-116	1	204	239	31	35	85.3556
transcript20424	B1H2H4	LOC100145429 protein OS=Xenopus tropicalis GN=smyd1 PE=2 SV=1	3e-66	15	408	478	31	70	85.3556
transcript45452	Q6DIH8	Cyclin A2 OS=Xenopus tropicalis GN=ccna2 PE=2 SV=1	5e-141	66	354	415	31	61	85.3012
transcript13536	B1H2F7	LOC100145415 protein OS=Xenopus tropicalis GN=nudt9 PE=2 SV=1	2e-93	53	284	333	31	49	85.2853
transcript45667	B1H1G2	Blood vessel epicardial substance OS=Xenopus tropicalis GN=bves PE=2 SV=1	1e-130	7	288	338	31	50	85.2071
transcript24578	Q5FVC0	Gadd45gip1-prov protein (Fragment) OS=Xenopus tropicalis GN=gadd45gip1-prov PE=2 SV=1	1e-39	2	190	223	31	33	85.2018
transcript19137	Q6DF11	FGFR1 oncogene partner 2 homolog OS=Xenopus tropicalis GN=fgfr1op2 PE=2 SV=1	4e-81	9	184	216	31	32	85.1852
transcript69258	Q5G7I7	Cytochrome c oxidase subunit 2 OS=Xenopus tropicalis GN=cox2 PE=3 SV=1	2e-53	1	195	229	31	34	85.1528
transcript78588	B3DLV5	LOC100170552 protein OS=Xenopus tropicalis GN=rpl27a PE=2 SV=1	2e-68	23	126	148	31	22	85.1351
transcript18172	Q6DIS7	SMAD family member 1 OS=Xenopus tropicalis GN=smad1 PE=2 SV=1	0	73	395	464	31	69	85.1293
transcript14184	Q28IQ2	Sorcin OS=Xenopus tropicalis GN=sri PE=2 SV=1	3e-72	30	166	195	31	29	85.1282
transcript9388	A9JR61	Ms4a1 protein (Fragment) OS=Xenopus tropicalis GN=ms4a1 PE=2 SV=1	1e-34	8	206	242	31	36	85.124
transcript91007	A9ULB7	LOC100135178 protein OS=Xenopus tropicalis GN=fkbp2 PE=2 SV=1	1e-57	22	120	141	31	21	85.1064
transcript64476	A4IGN4	LOC100037881 protein OS=Xenopus tropicalis GN=caps PE=2 SV=1	4e-68	1	177	208	31	31	85.0962
transcript82856	B4F6N3	Putative uncharacterized protein (Fragment) OS=Xenopus tropicalis PE=2 SV=1	0	1	1038	1220	31	182	85.082
transcript15567	B0BM21	LOC100144949 protein OS=Xenopus tropicalis GN=idh3b PE=2 SV=1	9e-164	56	319	375	31	56	85.0667
transcript47955	A4IGT0	LOC100037901 protein OS=Xenopus tropicalis GN=LOC100037901 PE=2 SV=1	6e-45	1	125	147	31	22	85.034
transcript12763	Q6NY14	Putative uncharacterized protein MGC75855 OS=Xenopus tropicalis GN=arhgef2 PE=2 SV=1	0	28	831	978	31	147	84.9693
transcript32495	Q6P8C8	ADP-ribosylation factor-like protein 8A OS=Xenopus tropicalis GN=arl8a PE=2 SV=1	6e-86	29	158	186	31	28	84.9462
transcript36826	Q90YD7	BMP-2 OS=Xenopus tropicalis GN=bmp2 PE=2 SV=1	4e-135	60	338	398	31	60	84.9246
transcript17426	Q0V9F8	Mitochondrial ribosome recycling factor OS=Xenopus tropicalis GN=mrrf PE=2 SV=1	4e-89	39	214	252	31	38	84.9206
transcript5936	Q6DF10	Elastase 2, neutrophil OS=Xenopus tropicalis GN=prtn3 PE=2 SV=1	1e-91	5	208	245	31	37	84.898
transcript9080	Q6GL92	Protein BCCIP homolog OS=Xenopus tropicalis GN=bccip PE=2 SV=1	1e-108	48	263	310	31	47	84.8387
transcript15930	Q0P4R0	Bromodomain containing 1 OS=Xenopus tropicalis GN=brd1 PE=2 SV=1	0	42	1005	1185	31	180	84.8101
transcript14041	Q0VFH6	39S ribosomal protein L22, mitochondrial OS=Xenopus tropicalis GN=mrpl22 PE=2 SV=1	4e-83	32	173	204	31	31	84.8039
transcript91680	B3DL06	Fucosyltransferase 11 OS=Xenopus tropicalis GN=fut11 PE=2 SV=1	0	79	452	533	31	81	84.803
transcript21446	Q6NVR1	Alpha-endosulfine OS=Xenopus tropicalis GN=ensa PE=2 SV=1	1e-42	12	106	125	31	19	84.8
transcript11224	Q5RJU5	Golgi transport 1 homolog B OS=Xenopus tropicalis GN=golt1b PE=2 SV=1	9e-56	22	117	138	31	21	84.7826
transcript62147	Q28HS0	Novel protein orthologous to C14orf1 (Human) (Fragment) OS=Xenopus tropicalis GN=TTpA001n02.1-001 PE=2 SV=1	8e-66	27	144	170	31	26	84.7059
transcript26027	A9ULE2	Putative uncharacterized protein LOC549564 OS=Xenopus tropicalis GN=LOC549564 PE=2 SV=1	8e-63	32	170	201	31	31	84.5771
transcript7487	B0JZX7	Sfrp1 protein OS=Xenopus tropicalis GN=sfrp1 PE=2 SV=1	2e-108	20	263	311	31	48	84.5659
transcript20489	B0BML2	LOC100145064 protein OS=Xenopus tropicalis GN=sgsh PE=2 SV=1	0	25	425	503	31	78	84.493
transcript13973	B1WAQ1	LOC100145693 protein OS=Xenopus tropicalis GN=lbr PE=2 SV=1	4e-129	115	521	618	31	97	84.3042
transcript7505	B5DES2	Vim protein OS=Xenopus tropicalis GN=vim PE=2 SV=1	0	74	388	461	31	73	84.1649
transcript31623	Q28F11	Reticulon 4 interacting protein 1 OS=Xenopus tropicalis GN=rtn4ip1 PE=2 SV=1	3e-156	35	340	404	31	64	84.1584
transcript24305	Q28C34	Ankyrin repeat domain-containing protein 13C OS=Xenopus tropicalis GN=ankrd13c PE=2 SV=1	0	82	428	509	31	81	84.0864
transcript18850	Q5I090	Armadillo repeat containing 8 OS=Xenopus tropicalis GN=armc8 PE=2 SV=1	5e-117	1	307	366	31	59	83.8798
transcript27377	B7ZT62	IMP1 inner mitochondrial membrane peptidase-like OS=Xenopus tropicalis GN=immp1l PE=2 SV=1	5e-66	1	140	167	31	27	83.8323
transcript19658	Q0V987	Pleckstrin homology-like domain family A member 2 OS=Xenopus tropicalis GN=phlda2 PE=2 SV=1	2e-30	12	114	136	31	22	83.8235
transcript19550	Q6GL36	Villin 1 OS=Xenopus tropicalis GN=vill PE=2 SV=1	0	17	734	876	31	142	83.79
transcript17115	A8WGG3	Creb3 protein OS=Xenopus tropicalis GN=creb3 PE=2 SV=1	7e-57	34	372	444	31	72	83.7838
transcript46333	Q6DFT6	Small subunit of serine palmitoyltransferase A OS=Xenopus tropicalis GN=ssspta PE=3 SV=1	1e-29	14	67	80	31	13	83.75
transcript35824	Q6DJ82	N-acylsphingosine amidohydrolase (Acid ceramidase)-like OS=Xenopus tropicalis GN=naaa PE=2 SV=1	7e-120	56	293	350	31	57	83.7143
transcript14115	Q561N9	MGC97807 protein OS=Xenopus tropicalis GN=MGC97807 PE=2 SV=1	2e-38	35	167	200	31	33	83.5
transcript82001	A4IIE2	Csdc2 protein OS=Xenopus tropicalis GN=csdc2 PE=2 SV=1	5e-63	26	126	151	31	25	83.4437
transcript5990	Q6NVT6	Calreticulin OS=Xenopus tropicalis GN=calr PE=2 SV=1	1e-173	12	347	416	31	69	83.4135
transcript15024	Q0D2A3	Slc43a1 protein (Fragment) OS=Xenopus tropicalis GN=slc43a1 PE=2 SV=1	0	10	452	542	31	90	83.3948
transcript19947	Q6NVR0	Arginyl aminopeptidase (Aminopeptidase B) OS=Xenopus tropicalis GN=rnpep PE=2 SV=1	0	105	515	618	31	103	83.3333
transcript27996	A9ULN2	Ogfod2 protein OS=Xenopus tropicalis GN=ogfod2 PE=2 SV=1	6e-98	49	240	288	31	48	83.3333
transcript89439	Q5HZT8	UPF0694 transmembrane protein C14orf109 homolog OS=Xenopus tropicalis GN=TEgg078g21.1 PE=2 SV=2	9e-57	28	135	162	31	27	83.3333
transcript17417	Q5EAK8	DNA damage-regulated autophagy modulator protein 1 OS=Xenopus tropicalis GN=dram1 PE=2 SV=1	3e-32	45	199	239	31	40	83.2636
transcript28915	Q28GJ7	Novel protein similar to mitochondrial ribosomal protein S18C OS=Xenopus tropicalis GN=mrps18c PE=2 SV=1	5e-41	25	109	131	31	22	83.2061
transcript12985	A4IH97	ATP synthase-coupling factor 6, mitochondrial OS=Xenopus tropicalis GN=atp5j PE=3 SV=1	5e-27	1	89	107	31	18	83.1776
transcript88794	Q0P4Z3	Spi1 protein (Fragment) OS=Xenopus tropicalis GN=spi1 PE=2 SV=1	2e-86	59	261	314	31	53	83.121
transcript17041	Q66II7	Solute carrier family 1 (Neutral amino acid transporter), member 5 OS=Xenopus tropicalis GN=slc1a5 PE=2 SV=1	6e-169	104	438	527	31	89	83.112
transcript30378	A9UM61	Transmembrane protein 34 OS=Xenopus tropicalis GN=tmem184c PE=2 SV=1	0	34	368	443	31	75	83.07
transcript69192	B3DLS9	Putative uncharacterized protein LOC549444 OS=Xenopus tropicalis GN=rpl18a PE=2 SV=1	2e-73	7	146	176	31	30	82.9545
transcript11008	Q68ER8	MGC89305 protein OS=Xenopus tropicalis GN=rps2 PE=2 SV=1	4e-131	41	233	281	31	48	82.9181
transcript44973	A9JS03	LOC100135115 protein (Fragment) OS=Xenopus tropicalis GN=LOC100135115 PE=2 SV=1	6e-114	51	242	292	31	50	82.8767
transcript15758	Q28DW3	Thymidine kinase 2, mitochondrial OS=Xenopus tropicalis GN=tk2 PE=2 SV=1	6e-78	47	227	274	31	47	82.8467
transcript12559	Q28FA1	Protein geranylgeranyltransferase type I, beta subunit OS=Xenopus tropicalis GN=pggt1b PE=2 SV=1	4e-163	65	308	372	31	64	82.7957
transcript64	Q5EBF6	Stromal cell-derived factor 1 OS=Xenopus tropicalis GN=cxcl12 PE=3 SV=1	4e-29	16	77	93	31	16	82.7957
transcript23137	Q5XHB2	Dual specificity protein phosphatase 22 OS=Xenopus tropicalis GN=dusp22 PE=2 SV=1	2e-79	1	173	209	31	36	82.7751
transcript8436	Q6DJ93	High-mobility group box 3 OS=Xenopus tropicalis GN=hmgb3 PE=2 SV=1	1e-75	1	167	202	31	35	82.6733
transcript35122	Q6P847	Putative uncharacterized protein MGC75949 OS=Xenopus tropicalis GN=atpaf2 PE=2 SV=1	3e-107	49	229	277	31	48	82.6715
transcript8256	A9UMU7	LOC100135409 protein OS=Xenopus tropicalis GN=rpl29 PE=4 SV=1	9e-22	1	62	75	31	13	82.6667
transcript33333	Q6DJB0	Cathepsin D (Lysosomal aspartyl protease) OS=Xenopus tropicalis GN=napsa PE=2 SV=1	1e-147	56	332	402	31	70	82.5871
transcript67422	Q6DJ17	Mitogen-activated protein kinase 14 OS=Xenopus tropicalis GN=mapk14 PE=2 SV=1	2e-151	9	298	361	31	63	82.5485
transcript17180	Q5EBE6	MGC108372 protein OS=Xenopus tropicalis GN=cyp3a4 PE=2 SV=1	3e-150	88	416	504	31	88	82.5397
transcript7114	Q6DJ11	Glutaredoxin 5 OS=Xenopus tropicalis GN=glrx5 PE=2 SV=1	1e-53	30	127	154	31	27	82.4675
transcript26020	Q6DEP0	Novel protein similar to mitochondrial ribosomal protein L53 mrpl53 OS=Xenopus tropicalis GN=mrpl53 PE=4 SV=1	5e-25	20	89	108	31	19	82.4074
transcript68917	Q6DDC5	Apolipoprotein A-I OS=Xenopus tropicalis GN=apoa1 PE=2 SV=1	3e-47	4	215	261	31	46	82.3755
transcript12756	A9JTW8	Putative uncharacterized protein (Fragment) OS=Xenopus tropicalis PE=2 SV=1	2e-51	26	289	351	31	62	82.3362
transcript7529	Q66JJ1	Ring finger protein 13 OS=Xenopus tropicalis GN=rnf13 PE=2 SV=1	1e-94	24	315	383	31	68	82.2454
transcript85100	A4IIE8	Rab11 family-interacting protein 4 OS=Xenopus tropicalis GN=rab11fip4 PE=2 SV=1	0	116	520	633	31	113	82.1485
transcript18752	B7ZUF3	Histone-lysine N-methyltransferase setd3 OS=Xenopus tropicalis GN=setd3 PE=2 SV=1	0	104	478	582	31	104	82.1306
transcript19852	Q5XGI2	L-3-hydroxyacyl-Coenzyme A dehydrogenase, short chain OS=Xenopus tropicalis GN=hadh PE=2 SV=1	3e-123	4	257	313	31	56	82.1086
transcript88000	Q6PBD1	Selenoprotein T OS=Xenopus tropicalis GN=selt PE=2 SV=3	1e-82	34	165	201	31	36	82.0896
transcript88553	Q6DJ87	Coiled-coil domain-containing protein 90B, mitochondrial OS=Xenopus tropicalis GN=ccdc90b PE=2 SV=2	6e-98	49	219	267	31	48	82.0225
transcript15462	Q28H18	Sulfatase modifying factor 1 OS=Xenopus tropicalis GN=sumf1 PE=2 SV=1	3e-136	64	301	367	31	66	82.0163
transcript13875	Q6P8B1	Elongation factor 1 homolog (ELF1, S. cerevisiae) OS=Xenopus tropicalis GN=elof1 PE=4 SV=1	1e-34	16	68	83	31	15	81.9277
transcript18948	A4II52	Putative uncharacterized protein LOC549990 OS=Xenopus tropicalis GN=ndufb7 PE=4 SV=1	9e-37	1	95	116	31	21	81.8966
transcript83961	Q569D7	MGC107973 protein OS=Xenopus tropicalis GN=tmbim1 PE=2 SV=1	2e-103	64	284	347	31	63	81.8444
transcript14	Q28E74	Histone H2A OS=Xenopus tropicalis GN=h2afx PE=2 SV=1	6e-58	1	117	143	31	26	81.8182
transcript10898	Q5M7K3	Sugar phosphate exchanger 2 OS=Xenopus tropicalis GN=slc37a2 PE=2 SV=1	0	91	408	499	31	91	81.7635
transcript17214	Q5BL60	Calcium/calmodulin-dependent protein kinase I OS=Xenopus tropicalis GN=camk1 PE=2 SV=1	5e-168	74	313	383	31	70	81.7232
transcript14139	Q6NVJ0	Phosphoglucomutase 1 OS=Xenopus tropicalis GN=pgm1 PE=2 SV=1	0	1	459	562	31	103	81.6726
transcript28342	Q6P7N1	Protein MAK16 homolog OS=Xenopus tropicalis GN=mak16 PE=2 SV=1	2e-96	1	245	300	31	55	81.6667
transcript35876	B1H2I0	LOC100145433 protein OS=Xenopus tropicalis GN=LOC100145433 PE=2 SV=1	6e-35	50	209	256	31	47	81.6406
transcript50789	Q66KJ9	Methyltransferase-like protein 14 OS=Xenopus tropicalis GN=mettl14 PE=2 SV=1	2e-150	44	372	456	31	84	81.5789
transcript32099	Q6P2X4	Slc34a2-prov protein OS=Xenopus tropicalis GN=slc34a2-prov PE=2 SV=1	5e-125	81	442	542	31	100	81.5498
transcript98607	Q4V788	Basic helix-loop-helix family, member e41 OS=Xenopus tropicalis GN=bhlhe41 PE=2 SV=1	1e-123	1	348	427	31	79	81.4988
transcript23621	Q640V3	Nucleolar protein 12 OS=Xenopus tropicalis GN=nol12 PE=2 SV=1	7e-20	1	176	216	31	40	81.4815
transcript10734	B2RZ06	LOC100170430 protein OS=Xenopus tropicalis GN=fis1 PE=2 SV=1	1e-49	1	123	151	31	28	81.457
transcript10092	B1WBI3	Aldehyde dehydrogenase OS=Xenopus tropicalis GN=aldh3b2 PE=2 SV=1	5e-178	1	382	469	31	87	81.4499
transcript15169	Q2THW1	Membrane-associated DHHC8 zinc finger protein OS=Xenopus tropicalis GN=zdhhc8 PE=2 SV=1	1e-159	124	632	776	31	144	81.4433
transcript25291	Q28E07	Novel protein containing thioredoxin domain OS=Xenopus tropicalis GN=tmx1 PE=2 SV=1	3e-73	4	214	263	31	49	81.3688
transcript88982	Q5HZU8	Putative uncharacterized protein (Fragment) OS=Xenopus tropicalis PE=2 SV=1	2e-76	65	318	391	31	73	81.3299
transcript11839	Q566M3	Scamp3 protein OS=Xenopus tropicalis GN=scamp3 PE=2 SV=1	3e-106	1	283	348	31	65	81.3218
transcript80122	Q6DEP9	MGC89958 protein OS=Xenopus tropicalis GN=rpl23a PE=2 SV=1	8e-66	30	126	155	31	29	81.2903
transcript13103	Q562D5	Putative oxidoreductase GLYR1 OS=Xenopus tropicalis GN=glyr1 PE=2 SV=1	0	114	434	534	31	100	81.2734
transcript69001	Q6P8C6	Ferritin OS=Xenopus tropicalis GN=fth1 PE=2 SV=1	3e-59	1	143	176	31	33	81.25
transcript25721	Q5M7L1	Gmnn protein (Fragment) OS=Xenopus tropicalis GN=gmnn PE=2 SV=1	1e-60	6	186	229	31	43	81.2227
transcript80807	B1H0Y6	MGC145349 protein OS=Xenopus tropicalis GN=MGC145349 PE=2 SV=1	0	1	410	505	31	95	81.1881
transcript16525	A4QNC8	LOC100125139 protein (Fragment) OS=Xenopus tropicalis GN=gca PE=2 SV=1	3e-78	39	164	202	31	38	81.1881
transcript16098	A4IH89	Pitpna protein OS=Xenopus tropicalis GN=pitpna PE=2 SV=1	1e-132	8	220	271	31	51	81.1808
transcript65578	Q28GD6	Riboflavin kinase OS=Xenopus tropicalis GN=rfk PE=2 SV=1	1e-57	1	125	154	31	29	81.1688
transcript24621	A4IIW2	Slc25a29 protein OS=Xenopus tropicalis GN=slc25a29 PE=2 SV=1	2e-119	49	244	301	31	57	81.0631
transcript15666	Q28DQ3	Novel protein OS=Xenopus tropicalis GN=cnppd1 PE=2 SV=1	2e-114	29	370	457	31	87	80.9628
transcript9887	A9UMQ9	LOC734085 protein OS=Xenopus tropicalis GN=LOC734085 PE=2 SV=1	0	127	613	758	31	145	80.8707
transcript101617	Q5I009	DnaJ (Hsp40) homolog, subfamily C, member 3 OS=Xenopus tropicalis GN=dnajc3 PE=2 SV=1	3e-133	10	353	437	31	84	80.778
transcript16427	Q5U4Q2	Insulin-induced gene 2 protein OS=Xenopus tropicalis GN=insig2 PE=2 SV=1	2e-91	43	176	218	31	42	80.7339
transcript85865	Q07FZ8	Sirtuin (Silent mating type information regulation 2 homolog) 1 (S. cerevisiae) (Fragment) OS=Xenopus tropicalis GN=sirt1 PE=2 SV=1	0	126	561	695	31	134	80.7194
transcript21038	Q28D21	Mitochondrial ribosomal protein S2 OS=Xenopus tropicalis GN=mrps2 PE=2 SV=1	1e-106	51	226	280	31	54	80.7143
transcript10026	Q6P835	Vesicle-associated membrane protein 1 OS=Xenopus tropicalis GN=vamp2 PE=4 SV=1	6e-34	23	92	114	31	22	80.7018
transcript10929	Q6GL44	OTU domain-containing protein 5 OS=Xenopus tropicalis GN=otud5 PE=2 SV=1	0	107	418	518	31	100	80.695
transcript25282	Q28DI9	Glucose-6-phosphate 1-dehydrogenase OS=Xenopus tropicalis GN=g6pd PE=2 SV=1	0	1	418	518	31	100	80.695
transcript18174	Q6P7K5	UPF0510 protein INM02 OS=Xenopus tropicalis GN=TNeu053m17.1 PE=2 SV=1	4e-94	39	212	263	31	51	80.6084
transcript30070	Q6P870	Protein PRRC1 OS=Xenopus tropicalis GN=prrc1 PE=2 SV=1	4e-159	89	357	443	31	86	80.5869
transcript86569	Q6GL99	Pelota homolog OS=Xenopus tropicalis GN=pelo PE=2 SV=1	8e-71	1	228	283	31	55	80.5654
transcript13761	D2U4U0	Alpha-2,3-sialyltransferase ST3Gal I OS=Xenopus tropicalis GN=st3gal1 PE=2 SV=1	5e-102	66	269	334	31	65	80.5389
transcript93646	A4ZGP1	Protein Wnt (Fragment) OS=Xenopus tropicalis GN=Wnt9a PE=2 SV=1	3e-133	62	252	313	31	61	80.5112
transcript20855	Q66JG2	Glycolipid transfer protein domain-containing protein 1 OS=Xenopus tropicalis GN=gltpd1 PE=2 SV=1	1e-66	1	173	215	31	42	80.4651
transcript16958	Q28GN4	Novel protein similar to catechol-O-methyltransferase comt OS=Xenopus tropicalis GN=comt PE=2 SV=1	2e-79	52	210	261	31	51	80.4598
transcript12073	A4IGW5	MGC147117 protein (Fragment) OS=Xenopus tropicalis GN=MGC147117 PE=2 SV=1	2e-58	17	210	261	31	51	80.4598
transcript24907	B1H209	LOC100145368 protein OS=Xenopus tropicalis GN=polr1e PE=2 SV=1	6e-124	83	337	419	31	82	80.4296
transcript25877	B5DFN9	Putative uncharacterized protein LOC779588 OS=Xenopus tropicalis GN=LOC779588 PE=2 SV=1	1e-132	1	246	306	31	60	80.3922
transcript8643	Q66KD8	Solute carrier family 30 (Zinc transporter), member 1 OS=Xenopus tropicalis GN=slc30a1 PE=2 SV=1	2e-129	107	396	493	31	97	80.3245
transcript25508	Q6P4K8	Peptidyl-prolyl cis-trans isomerase NIMA-interacting 4 OS=Xenopus tropicalis GN=pin4 PE=2 SV=1	8e-52	26	102	127	31	25	80.315
transcript9659	Q28CS2	Mitofusin 2 OS=Xenopus tropicalis GN=mfn2 PE=2 SV=1	0	1	607	756	31	149	80.291
transcript15970	Q6P8D6	Putative uncharacterized protein MGC75762 OS=Xenopus tropicalis GN=vrk1 PE=2 SV=1	2e-140	19	329	410	31	81	80.2439
transcript11771	Q640T2	WD repeat domain phosphoinositide-interacting protein 3 OS=Xenopus tropicalis GN=wdr45l PE=2 SV=1	1e-177	1	276	344	31	68	80.2326
transcript85106	B4F6P5	Putative uncharacterized protein LOC548811 OS=Xenopus tropicalis GN=tmem87b PE=2 SV=1	2e-101	118	434	541	31	107	80.2218
transcript34497	Q28D62	Mitochondrial ribosomal protein L11 OS=Xenopus tropicalis GN=mrpl11 PE=2 SV=1	1e-50	15	154	192	31	38	80.2083
transcript62249	A8WH31	LOC100127760 protein OS=Xenopus tropicalis GN=cisd3 PE=4 SV=1	4e-34	21	85	106	31	21	80.1887
transcript806	Q5G7I1	NADH-ubiquinone oxidoreductase chain 4 OS=Xenopus tropicalis GN=nd4 PE=3 SV=1	7e-74	47	368	459	31	91	80.1743
transcript18474	Q5CZL5	Uridine kinase OS=Xenopus tropicalis GN=uckl1 PE=2 SV=1	0	42	427	533	31	106	80.1126
transcript15286	Q5XGD3	Septin 10 OS=Xenopus tropicalis GN=sept10 PE=2 SV=1	1e-144	3	362	452	31	90	80.0885
transcript40533	Q68ER2	Carbonyl reductase family member 4 OS=Xenopus tropicalis GN=cbr4 PE=2 SV=1	3e-65	36	189	236	31	47	80.0847
transcript31315	A4IH92	Putative uncharacterized protein LOC549147 OS=Xenopus tropicalis GN=rad51 PE=2 SV=1	2e-163	1	269	336	31	67	80.0595
transcript14681	A8E5U8	LOC100127610 protein OS=Xenopus tropicalis GN=ap4m1 PE=2 SV=1	9e-164	89	357	446	31	89	80.0448
transcript25502	Q5I026	Calcium and integrin binding 1 (Calmyrin) OS=Xenopus tropicalis GN=cib1 PE=2 SV=1	1e-60	40	152	190	31	38	80
transcript35212	Q0V988	PHD finger protein 19 OS=Xenopus tropicalis GN=phf19 PE=2 SV=1	9e-159	18	374	468	31	94	79.9145
transcript22690	Q28CB6	Novel protein similar to ADP-ribosylation factor 6 arf6 OS=Xenopus tropicalis GN=arf6 PE=2 SV=1	2e-97	47	183	229	31	46	79.9127
transcript16019	Q28ID5	Anterior gradient protein 2 OS=Xenopus tropicalis GN=agr2 PE=2 SV=1	9e-58	24	131	164	31	33	79.878
transcript24664	Q28CH8	Protein YIPF6 OS=Xenopus tropicalis GN=yipf6 PE=2 SV=1	3e-80	10	186	233	31	47	79.8283
transcript25696	Q5FVX6	LOC548374 protein (Fragment) OS=Xenopus tropicalis GN=LOC548374 PE=2 SV=1	4e-141	95	375	470	31	95	79.7872
transcript8943	Q6P7Y5	Myosin, light chain 3, alkali; ventricular, skeletal, slow OS=Xenopus tropicalis GN=myl3 PE=2 SV=1	2e-71	30	150	188	31	38	79.7872
transcript18327	Q0VGV3	Putative uncharacterized protein LOC549704 OS=Xenopus tropicalis GN=rps28p9 PE=4 SV=1	1e-24	1	55	69	31	14	79.7101
transcript58	B5DDY3	Histone H4 OS=Xenopus tropicalis GN=hist1h4c PE=3 SV=1	1e-40	22	82	103	31	21	79.6117
transcript19366	B1WAR0	Putative uncharacterized protein ccnyl1 OS=Xenopus tropicalis GN=ccnyl1 PE=2 SV=1	9e-130	1	273	343	31	70	79.5918
transcript15674	Q66JJ5	Importin 4 OS=Xenopus tropicalis GN=ipo4 PE=2 SV=1	2e-159	3	506	636	31	130	79.5597
transcript8093	Q0P4K1	LOC779498 protein (Fragment) OS=Xenopus tropicalis GN=LOC779498 PE=2 SV=1	4e-38	31	198	249	31	51	79.5181
transcript14540	Q0P4L3	F8A1 protein OS=Xenopus tropicalis GN=f8a1 PE=2 SV=1	8e-123	1	252	317	31	65	79.4953
transcript22828	Q28CL4	Inositol monophosphatase 3 OS=Xenopus tropicalis GN=impad1 PE=2 SV=1	7e-102	72	283	356	31	73	79.4944
transcript90583	B7ZUB8	TATA box binding protein OS=Xenopus tropicalis GN=tbp PE=2 SV=1	1e-75	1	236	297	31	61	79.4613
transcript20559	B1H2N4	Dyrk1a.2 protein OS=Xenopus tropicalis GN=dyrk1a.2 PE=2 SV=1	0	139	533	671	31	138	79.4337
transcript19922	Q5I081	Musashi homolog 1 OS=Xenopus tropicalis GN=msi1 PE=2 SV=1	1e-147	1	270	340	31	70	79.4118
transcript46872	A9JTP0	LOC100127808 protein OS=Xenopus tropicalis GN=prss23 PE=2 SV=1	2e-150	80	295	372	31	77	79.3011
transcript17031	Q28I27	Novel glutathione S-transferase omega protein OS=Xenopus tropicalis GN=TEgg023j21.1-001 PE=2 SV=1	9e-68	1	191	241	31	50	79.2531
transcript11899	Q6NVQ3	Solute carrier family 31 (Copper transporters), member 1 OS=Xenopus tropicalis GN=slc31a1 PE=2 SV=1	3e-52	39	145	183	31	38	79.235
transcript81742	Q28DB5	Alanine aminotransferase 2 OS=Xenopus tropicalis GN=gpt2 PE=2 SV=1	0	94	415	524	31	109	79.1985
transcript17630	B5DEV3	Uncharacterized protein OS=Xenopus tropicalis GN=emp1 PE=2 SV=1	4e-37	1	129	163	31	34	79.1411
transcript12832	Q28EZ3	TAF13 RNA polymerase II, TATA box binding protein (TBP)-associated factor, 18kDa OS=Xenopus tropicalis GN=taf13 PE=2 SV=1	8e-51	27	98	124	31	26	79.0323
transcript17795	B1H326	Kcmf1 protein OS=Xenopus tropicalis GN=kcmf1 PE=2 SV=1	2e-141	75	301	381	31	80	79.0026
transcript27866	Q28H70	CCAAT/enhancer binding protein (C/EBP), gamma OS=Xenopus tropicalis GN=cebpg PE=2 SV=1	1e-40	33	108	137	31	29	78.8321
transcript14598	Q6DF31	AKR7A2 protein (Fragment) OS=Xenopus tropicalis GN=AKR7A2 PE=2 SV=1	3e-112	38	279	354	31	75	78.8136
transcript14083	A4QNN7	Transthyretin OS=Xenopus tropicalis GN=ttr PE=2 SV=1	5e-26	30	119	151	31	32	78.8079
transcript27513	Q28IQ5	Uncharacterized protein OS=Xenopus tropicalis GN=zbtb2 PE=2 SV=1	7e-137	109	405	514	31	109	78.7938
transcript10996	Q5FW32	MGC107851 protein OS=Xenopus tropicalis GN=ptpn11 PE=2 SV=1	0	1	468	594	31	126	78.7879
transcript12775	Q28J32	Ribosomal protein S10 OS=Xenopus tropicalis GN=rps10 PE=2 SV=1	2e-70	1	130	165	31	35	78.7879
transcript32234	Q0VA29	Endothelin receptor type A OS=Xenopus tropicalis GN=ednra PE=2 SV=1	3e-123	84	326	414	31	88	78.744
transcript21255	B4F6H4	LOC100036596 protein OS=Xenopus tropicalis GN=LOC100036596 PE=2 SV=1	0	86	314	399	31	85	78.6967
transcript6078	Q6P4N5	High-mobility group box 1 OS=Xenopus tropicalis GN=hmgb1 PE=2 SV=1	5e-78	1	166	211	31	45	78.673
transcript28933	A9ULL3	Pgls protein (Fragment) OS=Xenopus tropicalis GN=pgls PE=2 SV=1	2e-75	55	199	253	31	54	78.6561
transcript19171	A4IIE3	Ehmt1 protein OS=Xenopus tropicalis GN=ehmt1 PE=2 SV=1	0	103	972	1236	31	264	78.6408
transcript42673	Q0VFQ1	Putative uncharacterized protein MGC145327 OS=Xenopus tropicalis GN=galk1 PE=2 SV=1	5e-122	39	305	388	31	83	78.6082
transcript37659	A4IHW6	Glucosamine-6-phosphate isomerase 2 OS=Xenopus tropicalis GN=gnpda2 PE=2 SV=1	1e-108	1	216	275	31	59	78.5455
transcript43754	Q0P4Y3	Protein kinase, cAMP dependent regulatory, type I beta OS=Xenopus tropicalis GN=prkar1b PE=2 SV=1	3e-166	10	298	380	31	82	78.4211
transcript85271	Q6GL11	Charged multivesicular body protein 4b OS=Xenopus tropicalis GN=chmp4b PE=2 SV=1	2e-60	13	174	222	31	48	78.3784
transcript19425	Q5EB21	ADP-ribosylation factor GTPase activating protein 2 OS=Xenopus tropicalis GN=arfgap2 PE=2 SV=1	1e-143	4	412	526	31	114	78.327
transcript24651	Q28H72	Menage a trois 1 OS=Xenopus tropicalis GN=mnat1 PE=2 SV=1	2e-92	1	242	309	31	67	78.3172
transcript28448	Q08CZ9	ADP-ribosyltransferase 1 OS=Xenopus tropicalis GN=art1 PE=2 SV=1	9e-83	11	248	317	31	69	78.2334
transcript14467	A0JM94	Putative uncharacterized protein MGC147419 OS=Xenopus tropicalis GN=MGC147419 PE=2 SV=1	3e-149	124	393	503	31	110	78.1312
transcript12374	Q01H84	Selenoprotein N OS=Xenopus tropicalis GN=sepn1 PE=2 SV=2	0	1	439	562	31	123	78.1139
transcript17035	Q6F2E0	BMP and activin membrane-bound inhibitor homolog OS=Xenopus tropicalis GN=bambi PE=2 SV=1	5e-97	58	203	260	31	57	78.0769
transcript21448	Q28FR4	Glycine C-acetyltransferase (2-amino-3-ketobutyrate-coenzyme A ligase) OS=Xenopus tropicalis GN=gcat PE=2 SV=1	1e-162	58	324	415	31	91	78.0723
transcript58421	Q28I61	Haloacid dehalogenase-like hydrolase domain containing 1A OS=Xenopus tropicalis GN=hdhd1a1 PE=2 SV=1	2e-83	29	181	232	31	51	78.0172
transcript14433	Q5I092	CDC-like kinase 3 OS=Xenopus tropicalis GN=clk3 PE=2 SV=1	2e-164	1	388	498	31	110	77.9116
transcript17096	Q642N4	Ltb4dh protein OS=Xenopus tropicalis GN=ltb4dh PE=2 SV=1	7e-103	74	256	329	31	73	77.8116
transcript23349	B1H190	Rnf19a protein OS=Xenopus tropicalis GN=rnf19a PE=2 SV=1	0	159	620	797	31	177	77.7917
transcript16714	Q28EI9	G protein-coupled receptor kinase interactor 2 OS=Xenopus tropicalis GN=git2 PE=2 SV=1	0	1	567	729	31	162	77.7778
transcript9851	Q6DK78	Ubiquitin carboxyl-terminal hydrolase OS=Xenopus tropicalis GN=usp14 PE=2 SV=1	1e-176	1	381	490	31	109	77.7551
transcript8998	Q5EB22	Anterior pharynx defective 1 homolog A OS=Xenopus tropicalis GN=aph1a PE=2 SV=1	2e-83	57	192	247	31	55	77.7328
transcript22407	Q28IA7	APG4 autophagy 4 homolog A (S. cerevisiae) OS=Xenopus tropicalis GN=atg4a PE=2 SV=1	1e-118	95	307	395	31	88	77.7215
transcript81365	Q28D55	Novel protein similar to prosaposin OS=Xenopus tropicalis GN=psap PE=2 SV=1	2e-91	1	340	438	31	98	77.6256
transcript63853	Q28CW2	Intraflagellar transport protein 43 homolog OS=Xenopus tropicalis GN=ift43 PE=2 SV=1	7e-68	46	156	201	31	45	77.6119
transcript85627	B0JZF9	LOC100145199 protein OS=Xenopus tropicalis GN=erc1 PE=2 SV=1	0	96	873	1125	31	252	77.6
transcript21710	Q6DIT7	UNC93-like protein MFSD11 OS=Xenopus tropicalis GN=mfsd11 PE=2 SV=1	3e-140	1	345	445	31	100	77.5281
transcript111673	A9UMA1	LOC100135286 protein OS=Xenopus tropicalis GN=htra2 PE=2 SV=1	4e-58	24	155	200	31	45	77.5
transcript8984	A8E5T8	Proteasome subunit beta type OS=Xenopus tropicalis GN=psmb8 PE=2 SV=1	4e-102	60	210	271	31	61	77.4908
transcript21943	B1H3D5	Poly(U)-specific endoribonuclease OS=Xenopus tropicalis GN=endou PE=2 SV=1	5e-97	7	227	293	31	66	77.4744
transcript20915	Q6GL46	Mitogen activated protein kinase kinase 6 OS=Xenopus tropicalis GN=map2k6 PE=2 SV=1	6e-116	1	259	335	31	76	77.3134
transcript14484	Q5I031	Uncharacterized protein OS=Xenopus tropicalis GN=wbscr22 PE=2 SV=1	2e-129	6	218	282	31	64	77.305
transcript20895	Q5M8E3	TM2 domain-containing protein 2 OS=Xenopus tropicalis GN=tm2d2 PE=2 SV=1	2e-72	46	153	198	31	45	77.2727
transcript7581	Q6DK68	Calnexin OS=Xenopus tropicalis GN=canx PE=2 SV=1	0	71	468	606	31	138	77.2277
transcript19391	Q5M7Q4	DnaJ (Hsp40) homolog, subfamily C, member 1 OS=Xenopus tropicalis GN=dnajc1 PE=2 SV=1	3e-109	129	413	535	31	122	77.1963
transcript28407	B1H2X9	Yy1 protein OS=Xenopus tropicalis GN=yy1 PE=2 SV=1	2e-134	87	287	372	31	85	77.1505
transcript8567	B1H2X4	LOC100145501 protein OS=Xenopus tropicalis GN=siglec10 PE=2 SV=1	3e-60	37	433	562	31	129	77.0463
transcript22561	Q6DJQ9	Anaphase-promoting complex subunit 16 OS=Xenopus tropicalis GN=anapc16 PE=3 SV=1	2e-39	27	87	113	31	26	76.9912
transcript16568	Q28J93	Polymerase (DNA directed), epsilon 3 (P17 subunit) OS=Xenopus tropicalis GN=pole3 PE=2 SV=1	3e-53	1	113	147	31	34	76.8707
transcript46548	B7ZT65	Uncharacterized metallophosphoesterase CSTP1 OS=Xenopus tropicalis GN=cpped1 PE=2 SV=1	2e-109	1	239	311	31	72	76.8489
transcript96897	Q28IB3	UAP56-interacting factor OS=Xenopus tropicalis GN=fyttd1 PE=2 SV=1	1e-46	75	222	289	31	67	76.8166
transcript6717	Q6P7K6	Keratin 19 OS=Xenopus tropicalis GN=krt19 PE=2 SV=1	9e-138	97	316	412	31	96	76.699
transcript6934	A4IHU0	Uncharacterized protein OS=Xenopus tropicalis GN=ip6k2 PE=4 SV=1	3e-33	1	69	90	31	21	76.6667
transcript18212	Q28IK4	5-methyltetrahydrofolate-homocysteine methyltransferase reductase (Fragment) OS=Xenopus tropicalis GN=mtrr PE=2 SV=1	1e-62	9	210	274	31	64	76.6423
transcript76097	Q2V729	Disintegrin metalloproteinase OS=Xenopus tropicalis GN=adam10 PE=2 SV=1	0	6	574	749	31	175	76.6355
transcript82679	B0BM06	Ubtf protein (Fragment) OS=Xenopus tropicalis GN=ubtf PE=2 SV=1	0	20	357	466	31	109	76.6094
transcript17106	A4QNM8	Intersex protein OS=Xenopus tropicalis GN=ixl PE=2 SV=1	6e-72	45	144	188	31	44	76.5957
transcript36855	Q6DIW6	Adenylosuccinate synthetase isozyme 1 OS=Xenopus tropicalis GN=adssl1 PE=2 SV=1	0	107	346	452	31	106	76.5487
transcript8587	A4IIQ0	LOC100125037 protein OS=Xenopus tropicalis GN=slco2b1 PE=2 SV=1	0	1	501	655	31	154	76.4885
transcript83622	Q6NX24	Sal-like 4 OS=Xenopus tropicalis GN=sall4 PE=2 SV=1	0	30	816	1067	31	251	76.4761
transcript15396	Q28HZ7	BMS1-like, ribosome assembly protein (Yeast) (Fragment) OS=Xenopus tropicalis GN=bms1l PE=2 SV=1	0	1	435	569	31	134	76.4499
transcript6432	Q28FE9	SET translocation (Myeloid leukemia-associated) OS=Xenopus tropicalis GN=SET PE=2 SV=1	1e-114	12	214	280	31	66	76.4286
transcript16415	B3DM72	LOC100170618 protein OS=Xenopus tropicalis GN=tgm2 PE=2 SV=1	0	1	528	691	31	163	76.411
transcript51682	A9JSB8	Rerg protein OS=Xenopus tropicalis GN=rerg PE=2 SV=1	4e-76	1	152	199	31	47	76.3819
transcript11683	B1H2N0	Oxysterol-binding protein OS=Xenopus tropicalis GN=osbpl8 PE=2 SV=1	0	191	661	866	31	205	76.3279
transcript119586	Q5EB25	Cytosolic Fe-S cluster assembly factor nubp1 OS=Xenopus tropicalis GN=nubp1 PE=2 SV=1	6e-124	69	244	320	31	76	76.25
transcript14029	Q6P2W8	Pgrmc2 protein (Fragment) OS=Xenopus tropicalis GN=pgrmc2 PE=2 SV=1	7e-61	77	170	223	31	53	76.2332
transcript12395	Q28E11	Acyl-Coenzyme A binding domain containing 6 OS=Xenopus tropicalis GN=acbd6 PE=2 SV=1	4e-85	50	218	286	31	68	76.2238
transcript26224	Q28G28	Mitochondrial ribosomal protein S15 OS=Xenopus tropicalis GN=mrps15 PE=2 SV=1	2e-58	47	189	248	31	59	76.2097
transcript22062	A4IIN1	Siah2 protein OS=Xenopus tropicalis GN=siah2 PE=2 SV=1	9e-134	75	242	318	31	76	76.1006
transcript22984	Q701R1	Beta-galactoside alpha-2,6-sialyltransferase 2 OS=Xenopus tropicalis GN=st6gal2 PE=2 SV=1	7e-135	71	393	517	31	124	76.0155
transcript9681	Q28DJ0	Ras-related GTP binding C OS=Xenopus tropicalis GN=rragc PE=2 SV=1	0	1	290	382	31	92	75.9162
transcript42044	A4QNK0	LOC100125170 protein OS=Xenopus tropicalis GN=mad2l1 PE=2 SV=1	5e-76	32	154	203	31	49	75.8621
transcript11262	A9UMH0	LOC100135353 protein OS=Xenopus tropicalis GN=pds5b PE=2 SV=1	0	1	1099	1449	31	350	75.8454
transcript7648	Q28CX7	Novel protein similar to septin 9 (Fragment) OS=Xenopus tropicalis GN=TTpA012i10.1-001 PE=2 SV=1	5e-171	102	316	417	31	101	75.7794
transcript9068	Q28GK2	A kinase (PRKA) anchor protein (Yotiao) 9 (Fragment) OS=Xenopus tropicalis GN=akap9 PE=2 SV=1	2e-57	28	228	301	31	73	75.7475
transcript26181	Q0V9E0	Transmembrane protein 182 OS=Xenopus tropicalis GN=tmem182 PE=2 SV=1	1e-60	1	178	235	31	57	75.7447
transcript80873	A9UL98	LOC100135171 protein OS=Xenopus tropicalis GN=nol8 PE=2 SV=1	2e-48	4	140	185	31	45	75.6757
transcript11308	A2VCY9	LOC100037849 protein OS=Xenopus tropicalis GN=tab2 PE=2 SV=1	0	128	522	690	31	168	75.6522
transcript11746	A0JLY5	Epb4.1l3 protein (Fragment) OS=Xenopus tropicalis GN=epb4.1l3 PE=2 SV=1	0	37	646	855	31	209	75.5556
transcript28909	Q63ZZ7	Copper chaperone for superoxide dismutase OS=Xenopus tropicalis GN=ccs PE=2 SV=1	8e-69	1	207	274	31	67	75.5474
transcript7846	A0JP72	LOC100036619 protein OS=Xenopus tropicalis GN=ipo9 PE=2 SV=1	0	255	781	1034	31	253	75.5319
transcript28946	A9JTX7	LOC100127877 protein OS=Xenopus tropicalis GN=rabggtb PE=2 SV=1	1e-123	1	250	331	31	81	75.5287
transcript26011	Q0IHY5	UPF0480 protein C15orf24 homolog OS=Xenopus tropicalis PE=2 SV=1	3e-77	38	179	237	31	58	75.5274
transcript6838	Q6P7M9	High-mobility group box 2 OS=Xenopus tropicalis GN=hmgb2 PE=2 SV=1	2e-71	1	160	212	31	52	75.4717
transcript11391	A4IHC6	LOC733781 protein OS=Xenopus tropicalis GN=LOC733781 PE=2 SV=1	3e-56	38	113	150	31	37	75.3333
transcript53125	B1H303	LOC100145524 protein OS=Xenopus tropicalis GN=wee1 PE=2 SV=1	0	78	452	601	31	149	75.208
transcript13915	Q28G89	Protein phosphatase 1, regulatory (Inhibitor) subunit 14B OS=Xenopus tropicalis GN=ppp1r14b PE=2 SV=1	5e-24	33	97	129	31	32	75.1938
transcript45557	A9ULC2	Putative uncharacterized protein LOC548749 OS=Xenopus tropicalis GN=bmi1 PE=2 SV=1	3e-140	1	244	325	31	81	75.0769
transcript25819	B0K000	LOC100145268 protein OS=Xenopus tropicalis GN=ptar1 PE=2 SV=1	9e-133	3	322	429	31	107	75.0583
[truncated: 1,772 more rows]

## Sheet: new-protein-families
seq id	alignment start	alignment end	envelope start	envelope end	hmm acc	hmm name	type	bit score	E-value	clan	below cutoff
t104021L153AS-Facin	21	88	4	94	PF06268.8	Fascin	Domain	23.3	4.7e-05	CL0066
t34629L135AS-Facin	17	90	3	110	PF06268.8	Fascin	Domain	27.2	2.8e-06	CL0066
t6780L161AS-Facin	54	111	46	114	PF06268.8	Fascin	Domain	15.6	0.011	CL0066	1
t6781L160AS-Facin	72	111	68	115	PF06268.8	Fascin	Domain	19.4	0.00074	CL0066
t14197L133AS-activin-rec	27	105	25	109	PF01064.18	Activin_recp	Domain	21.2	0.00032	CL0117
t111280L120AS-efHand	5	44	5	48	PF01023.14	S_100	Domain	35.4	4.2e-09	CL0220
t111280L120AS-efHand	55	80	54	82	PF00036.27	efhand	Domain	18.7	0.00063	CL0220
t34735L118AS-efHand	15	48	9	50	PF01023.14	S_100	Domain	29.5	3e-07	CL0220
t34735L118AS-efHand	59	79	58	82	PF00036.27	efhand	Domain	15.3	0.0077	CL0220	1
t80584L137AS-efHand	37	77	37	80	PF01023.14	S_100	Domain	38.7	4e-10	CL0220
t80584L137AS-efHand	89	111	86	114	PF00036.27	efhand	Domain	13.6	0.027	CL0220	1
t111280L120AS-efHand	4	87	2	91	PB012975	Pfam-B_12975	Pfam-B	43.9	2.6e-11	NA
t34735L118AS-efHand	4	79	1	83	PB012975	Pfam-B_12975	Pfam-B	46.7	3.5e-12	NA
t80584L137AS-efHand	30	121	23	125	PB012975	Pfam-B_12975	Pfam-B	48	1.4e-12	NA
transcript26550#-new-domain-containing	81	149	74	155	PB009100	Pfam-B_9100	Pfam-B	21.5	0.00021	NA
transcript23605#-new-domain-containing	4	16	2	21	PF08114.6	PMP1_2	Family	11.7	0.12	No_clan	1
transcript31556#-new-domain-containing	50	101	46	120	PF10259.4	Rogdi_lz	Family	11.7	0.089	No_clan	1
transcript31556#-new-domain-containing	51	120	45	127	PF04859.7	DUF641	Family	12.7	0.072	No_clan	1
transcript31556#-new-domain-containing	97	122	88	128	PF08165.6	FerA	Domain	11.4	0.17	No_clan	1
transcript32550#-new-domain-containing	66	109	63	122	PF05864.7	Chordopox_RPO7	Family	11.1	0.3	No_clan	1
transcript32550#-new-domain-containing	70	114	65	116	PF14203.1	DUF4319	Family	12.2	0.088	No_clan	1
