# Supplementary material for: A de novo assembly of the newt transcriptome combined with proteomic validation identifies new protein families expressed during tissue regeneration
Source: Genome Biol. 2013 Feb 20;14(2):R16. doi: 10.1186/gb-2013-14-2-r16 (PMC4054090; doi:10.1186/gb-2013-14-2-r16)
Supplement: Additional file 6 — All potential protein-coding transcripts that were validated by corresponding peptides. The number of identified frameshifts and the total number of identified peptides is listed. The second sheet gives the example of a single candidate where peptides and alignments identified a frameshift in the nucleotide sequence. [file gb-2013-14-2-r16-S6.XLSX]

## Sheet: overview
Name transcript with frameshift	Number of Frameshifts		Name	Number of detected Peptides
transcript76439	8		transcript4942	266
transcript79633	8		transcript5604	174
transcript81241	8		transcript76439	172
transcript74588	7		transcript5217	170
transcript7497	7		transcript5220	170
transcript77458	7		transcript76889	170
transcript77574	7		transcript77454	170
transcript78179	7		transcript10516	168
transcript83655	7		transcript5218	167
transcript9508	7		transcript76893	166
transcript11357	6		transcript5686	160
transcript14052	6		transcript6394	147
transcript17917	6		transcript77574	113
transcript21554	6		transcript12224	111
transcript3	6		transcript7425	104
transcript4942	6		transcript5221	102
transcript4944	6		transcript5519	98
transcript76441	6		transcript5520	98
transcript76891	6		transcript5521	98
transcript77572	6		transcript8275	92
transcript80346	6		transcript6924	90
transcript8226	6		transcript3796	89
transcript86363	6		transcript5502	87
transcript90685	6		transcript77318	87
transcript91586	6		transcript76891	86
transcript101811	5		transcript5500	84
transcript11102	5		transcript4943	78
transcript11387	5		transcript3799	77
transcript11620	5		transcript5252	77
transcript12587	5		transcript5687	76
transcript12847	5		transcript77572	76
transcript15782	5		transcript7993	75
transcript15936	5		transcript9718	75
transcript2	5		transcript78718	74
transcript25978	5		transcript84011	74
transcript32593	5		transcript6805	71
transcript4488	5		transcript76937	69
transcript4651	5		transcript5248	68
transcript4654	5		transcript76930	68
transcript4943	5		transcript76931	68
transcript5501	5		transcript76936	68
transcript5992	5		transcript5880	67
transcript6075	5		transcript77910	67
transcript73358	5		transcript76932	66
transcript7496	5		transcript82123	66
transcript76596	5		transcript4746	65
transcript77152	5		transcript5247	65
transcript77352	5		transcript81613	64
transcript77454	5		transcript8225	64
transcript77573	5		transcript8526	63
transcript7779	5		transcript4747	62
transcript78177	5		transcript7523	62
transcript78781	5		transcript8817	62
transcript79146	5		transcript12894	61
transcript79148	5		transcript4487	61
transcript79983	5		transcript5253	61
transcript80212	5		transcript77352	61
transcript80463	5		transcript4745	59
transcript80468	5		transcript7505	59
transcript80735	5		transcript4489	58
transcript80736	5		transcript4737	58
transcript81406	5		transcript76445	58
transcript81691	5		transcript76892	58
transcript81971	5		transcript87815	58
transcript82123	5		transcript10063	57
transcript82424	5		transcript74588	57
transcript82425	5		transcript74598	57
transcript82993	5		transcript81241	57
transcript83555	5		transcript4365	56
transcript83941	5		transcript4366	56
transcript83943	5		transcript4367	55
transcript83946	5		transcript4736	55
transcript8397	5		transcript76137	55
transcript84766	5		transcript37	54
transcript85094	5		transcript4734	54
transcript85227	5		transcript7284	54
transcript85981	5		transcript7403	54
transcript87339	5		transcript77459	54
transcript87500	5		transcript84592	54
transcript87501	5		transcript10778	53
transcript90967	5		transcript8909	53
transcript93775	5		transcript53	52
transcript9445	5		transcript7186	52
transcript10145	4		transcript80082	52
transcript10188	4		transcript11924	51
transcript10496	4		transcript4786	51
transcript10533	4		transcript4787	51
transcript10633	4		transcript6958	51
transcript106808	4		transcript7260	51
transcript11014	4		transcript7404	51
transcript11070	4		transcript77458	51
transcript11141	4		transcript3858	50
transcript11223	4		transcript3859	50
transcript11261	4		transcript4748	50
transcript11388	4		transcript5968	50
transcript11389	4		transcript7493	50
transcript11493	4		transcript75737	50
transcript11507	4		transcript82142	50
transcript115988	4		transcript82143	50
transcript11672	4		transcript84278	50
transcript11843	4		transcript11713	49
transcript12015	4		transcript4944	49
transcript12037	4		transcript7765	49
transcript12144	4		transcript82791	49
transcript12158	4		transcript7627	48
transcript12222	4		transcript84279	48
transcript12240	4		transcript8670	48
transcript12903	4		transcript3862	47
transcript13065	4		transcript3863	47
transcript13647	4		transcript5503	47
transcript13988	4		transcript7286	47
transcript14166	4		transcript8016	47
transcript14292	4		transcript11102	46
transcript14522	4		transcript13375	46
transcript14862	4		transcript19602	46
transcript14874	4		transcript4785	46
transcript14924	4		transcript4804	46
transcript15103	4		transcript4807	46
transcript15137	4		transcript6166	46
transcript15428	4		transcript78034	46
transcript16582	4		transcript82148	46
transcript17898	4		transcript82379	46
transcript1837	4		transcript84012	46
transcript18558	4		transcript8475	46
transcript19065	4		transcript9314	46
transcript19287	4		transcript9549	46
transcript19301	4		transcript10312	45
transcript19384	4		transcript12857	45
transcript20005	4		transcript13374	45
transcript20484	4		transcript5219	45
transcript20555	4		transcript5255	45
transcript21208	4		transcript5256	45
transcript24721	4		transcript6642	45
transcript2514	4		transcript6999	45
transcript25465	4		transcript7187	45
transcript26717	4		transcript79984	45
transcript27719	4		transcript8142	45
transcript29192	4		transcript82145	45
transcript3489	4		transcript8226	45
transcript37	4		transcript8559	45
transcript3799	4		transcript8561	45
transcript39610	4		transcript8562	45
transcript4175	4		transcript10486	44
transcript4226	4		transcript12858	44
transcript43221	4		transcript17453	44
transcript4366	4		transcript3857	44
transcript4489	4		transcript4490	44
transcript4490	4		transcript6643	44
transcript4567	4		transcript79983	44
transcript48218	4		transcript82380	44
transcript52101	4		transcript8560	44
transcript53	4		transcript92017	44
transcript53772	4		transcript6783	43
transcript5450	4		transcript76953	43
transcript5503	4		transcript79987	43
transcript6191	4		transcript81291	43
transcript7000	4		transcript85178	43
transcript70185	4		transcript113810	42
transcript7058	4		transcript113811	42
transcript7117	4		transcript11497	42
transcript7187	4		transcript12705	42
transcript74598	4		transcript6680	42
transcript7460	4		transcript6782	42
transcript74933	4		transcript8857	42
transcript7607	4		transcript9479	42
transcript76442	4		transcript9492	42
transcript76445	4		transcript10595	41
transcript76721	4		transcript14824	41
transcript76723	4		transcript43234	41
transcript7677	4		transcript5258	41
transcript77154	4		transcript6681	41
transcript77206	4		transcript79630	41
transcript78034	4		transcript10617	40
transcript78412	4		transcript10637	40
transcript78548	4		transcript11498	40
transcript78717	4		transcript11621	40
transcript78718	4		transcript6065	40
transcript78913	4		transcript6066	40
transcript78914	4		transcript6067	40
transcript78979	4		transcript6679	40
transcript78980	4		transcript7285	40
transcript78982	4		transcript78164	40
transcript79066	4		transcript78721	40
transcript79458	4		transcript79147	40
transcript79494	4		transcript7992	40
transcript79531	4		transcript8143	40
transcript79758	4		transcript82968	40
transcript79866	4		transcript82969	40
transcript79867	4		transcript86480	40
transcript79868	4		transcript9049	40
transcript7992	4		transcript9789	40
transcript80060	4		transcript9929	40
transcript80168	4		transcript10872	39
transcript80741	4		transcript15235	39
transcript80886	4		transcript16807	39
transcript80909	4		transcript7189	39
transcript8094	4		transcript7492	39
transcript81198	4		transcript79149	39
transcript81364	4		transcript85390	39
transcript81382	4		transcript8540	39
transcript8143	4		transcript8541	39
transcript81446	4		transcript85746	39
transcript81769	4		transcript90006	39
transcript81953	4		transcript9601	39
transcript82025	4		transcript12913	38
transcript82040	4		transcript14226	38
transcript82279	4		transcript15626	38
transcript82503	4		transcript16821	38
transcript82506	4		transcript6829	38
transcript82610	4		transcript81689	38
transcript8320	4		transcript89057	38
transcript83401	4		transcript11358	37
transcript83472	4		transcript12223	37
transcript83637	4		transcript16822	37
transcript83638	4		transcript4638	37
transcript83857	4		transcript6717	37
transcript84017	4		transcript75959	37
transcript84103	4		transcript7598	37
transcript84130	4		transcript7800	37
transcript84490	4		transcript7968	37
transcript84691	4		transcript80459	37
transcript84768	4		transcript8391	37
transcript85014	4		transcript85525	37
transcript85201	4		transcript9030	37
transcript8527	4		transcript11943	36
transcript85542	4		transcript13234	36
transcript85560	4		transcript16	36
transcript85564	4		transcript76198	36
transcript85645	4		transcript77036	36
transcript85665	4		transcript849	36
transcript85928	4		transcript850	36
transcript86088	4		transcript9254	36
transcript86143	4		transcript9255	36
transcript86531	4		transcript11033	35
transcript86595	4		transcript11129	35
transcript86980	4		transcript381	35
transcript87225	4		transcript46680	35
transcript87299	4		transcript5314	35
transcript87437	4		transcript6959	35
transcript87583	4		transcript751	35
transcript8808	4		transcript7567	35
transcript88240	4		transcript76441	35
transcript88241	4		transcript81693	35
transcript88410	4		transcript81907	35
transcript88814	4		transcript8319	35
transcript89261	4		transcript8527	35
transcript89485	4		transcript10658	34
transcript89803	4		transcript11357	34
transcript90107	4		transcript12953	34
transcript9044	4		transcript14228	34
transcript90516	4		transcript15136	34
transcript9078	4		transcript18598	34
transcript90968	4		transcript5501	34
transcript91103	4		transcript55633	34
transcript91432	4		transcript7058	34
transcript91631	4		transcript7349	34
transcript9273	4		transcript76442	34
transcript92756	4		transcript7673	34
transcript9322	4		transcript77322	34
transcript95514	4		transcript79146	34
transcript96742	4		transcript81760	34
transcript97226	4		transcript85284	34
transcript98503	4		transcript10378	33
transcript9991	4		transcript10566	33
transcript10007	3		transcript14168	33
transcript100560	3		transcript14804	33
transcript100612	3		transcript5450	33
transcript100750	3		transcript7057	33
transcript100820	3		transcript7207	33
transcript100874	3		transcript77037	33
transcript10119	3		transcript77043	33
transcript10144	3		transcript77353	33
transcript10237	3		transcript77354	33
transcript102809	3		transcript77355	33
transcript103095	3		transcript79758	33
transcript103234	3		transcript80015	33
transcript103235	3		transcript80016	33
transcript10352	3		transcript80639	33
transcript10397	3		transcript84342	33
transcript10520	3		transcript85177	33
transcript10575	3		transcript89003	33
transcript106356	3		transcript89623	33
transcript10729	3		transcript9000	33
transcript107403	3		transcript9898	33
transcript10778	3		transcript12578	32
transcript108074	3		transcript13408	32
transcript10855	3		transcript15035	32
transcript10886	3		transcript31297	32
transcript10914	3		transcript3332	32
transcript11075	3		transcript4488	32
transcript111175	3		transcript6536	32
transcript11241	3		transcript6721	32
transcript11289	3		transcript73892	32
transcript11333	3		transcript7446	32
transcript11356	3		transcript75493	32
transcript11408	3		transcript7695	32
transcript11498	3		transcript77032	32
transcript11546	3		transcript79148	32
transcript11610	3		transcript79531	32
transcript11619	3		transcript8004	32
transcript11624	3		transcript82144	32
transcript11679	3		transcript83826	32
transcript117107	3		transcript83827	32
transcript11981	3		transcript84343	32
transcript12130	3		transcript8811	32
transcript12264	3		transcript9042	32
transcript12413	3		transcript9599	32
transcript12486	3		transcript9720	32
transcript12543	3		transcript9721	32
transcript12544	3		transcript9891	32
transcript12574	3		transcript9892	32
transcript12605	3		transcript9893	32
transcript12674	3		transcript102	31
transcript12690	3		transcript10692	31
transcript12708	3		transcript11056	31
transcript12746	3		transcript12131	31
transcript12921	3		transcript13331	31
transcript12998	3		transcript14165	31
transcript13056	3		transcript15036	31
transcript13078	3		transcript15497	31
transcript13112	3		transcript16906	31
transcript13232	3		transcript18779	31
transcript13371	3		transcript4538	31
transcript13797	3		transcript50	31
transcript13902	3		transcript5250	31
transcript13957	3		transcript5251	31
transcript13972	3		transcript52785	31
transcript14167	3		transcript5318	31
transcript14217	3		transcript5319	31
transcript14255	3		transcript5321	31
transcript14266	3		transcript55942	31
transcript14425	3		transcript5992	31
transcript14518	3		transcript68965	31
transcript14592	3		transcript70286	31
transcript14593	3		transcript7254	31
transcript14959	3		transcript73894	31
transcript15082	3		transcript7421	31
transcript15236	3		transcript7422	31
transcript15295	3		transcript75820	31
transcript15563	3		transcript76940	31
transcript15564	3		transcript77320	31
transcript15579	3		transcript79201	31
transcript15626	3		transcript80017	31
transcript15634	3		transcript80368	31
transcript15652	3		transcript84941	31
transcript15733	3		transcript86583	31
transcript15755	3		transcript8818	31
transcript15940	3		transcript9247	31
transcript15946	3		transcript9424	31
transcript15969	3		transcript10742	30
transcript16105	3		transcript11450	30
transcript16173	3		transcript11672	30
transcript16293	3		transcript12727	30
transcript164	3		transcript15313	30
transcript16416	3		transcript15498	30
transcript16450	3		transcript25	30
transcript16500	3		transcript3028	30
transcript16523	3		transcript5233	30
transcript16581	3		transcript5235	30
transcript16596	3		transcript6235	30
transcript16605	3		transcript66112	30
transcript16642	3		transcript69694	30
transcript16668	3		transcript7145	30
transcript17145	3		transcript7591	30
transcript17146	3		transcript77575	30
transcript17381	3		transcript7969	30
transcript17385	3		transcript80365	30
transcript17482	3		transcript82040	30
transcript17628	3		transcript83531	30
transcript17645	3		transcript83532	30
transcript17678	3		transcript83533	30
transcript17735	3		transcript85485	30
transcript17831	3		transcript91432	30
transcript17916	3		transcript9144	30
transcript17997	3		transcript92985	30
transcript18007	3		transcript9418	30
transcript18015	3		transcript9419	30
transcript18234	3		transcript9480	30
transcript18311	3		transcript10397	29
transcript18447	3		transcript114	29
transcript18473	3		transcript11927	29
transcript18620	3		transcript13589	29
transcript1863	3		transcript13830	29
transcript18745	3		transcript14569	29
transcript18751	3		transcript3107	29
transcript18798	3		transcript3108	29
transcript18994	3		transcript3321	29
transcript19433	3		transcript3861	29
transcript19616	3		transcript3882	29
transcript19837	3		transcript5097	29
transcript19986	3		transcript6180	29
transcript20419	3		transcript6236	29
transcript20455	3		transcript6537	29
transcript20669	3		transcript68926	29
transcript20713	3		transcript73355	29
transcript20789	3		transcript76942	29
transcript21017	3		transcript7778	29
transcript21235	3		transcript78472	29
transcript21442	3		transcript83390	29
transcript21447	3		transcript84009	29
transcript21553	3		transcript8466	29
transcript21580	3		transcript85558	29
transcript22110	3		transcript8765	29
transcript22129	3		transcript87656	29
transcript22488	3		transcript8874	29
transcript22611	3		transcript9317	29
transcript22715	3		transcript9367	29
transcript22800	3		transcript11356	28
transcript22848	3		transcript12036	28
transcript22997	3		transcript12130	28
transcript23073	3		transcript12440	28
transcript23355	3		transcript12451	28
transcript23367	3		transcript13358	28
transcript23474	3		transcript13359	28
transcript23655	3		transcript13590	28
transcript23824	3		transcript14293	28
transcript23922	3		transcript17489	28
transcript23940	3		transcript17632	28
transcript24158	3		transcript21554	28
transcript24368	3		transcript21634	28
transcript24501	3		transcript2921	28
transcript24853	3		transcript3103	28
transcript24921	3		transcript3104	28
transcript25742	3		transcript3110	28
transcript25794	3		transcript3731	28
transcript25795	3		transcript4805	28
transcript25849	3		transcript5452	28
transcript26010	3		transcript6517	28
transcript26124	3		transcript6784	28
transcript26228	3		transcript69805	28
transcript26264	3		transcript73529	28
transcript26465	3		transcript73531	28
transcript26510	3		transcript7364	28
transcript26776	3		transcript7436	28
transcript27564	3		transcript7437	28
transcript28005	3		transcript75739	28
transcript28065	3		transcript76907	28
transcript29518	3		transcript77319	28
transcript30998	3		transcript78907	28
transcript31240	3		transcript78909	28
transcript31297	3		transcript78915	28
transcript31882	3		transcript7943	28
transcript32105	3		transcript80452	28
transcript32256	3		transcript80587	28
transcript32902	3		transcript80738	28
transcript33542	3		transcript82086	28
transcript33961	3		transcript85486	28
transcript35120	3		transcript8575	28
transcript35293	3		transcript87377	28
transcript35504	3		transcript87655	28
transcript35689	3		transcript9272	28
transcript35765	3		transcript11623	27
transcript3727	3		transcript11926	27
transcript404	3		transcript12400	27
transcript40530	3		transcript13	27
transcript40588	3		transcript14292	27
transcript41648	3		transcript15361	27
transcript4173	3		transcript15362	27
transcript425	3		transcript3025	27
transcript42851	3		transcript3729	27
transcript42936	3		transcript3730	27
transcript4367	3		transcript4902	27
transcript43784	3		transcript4904	27
transcript43974	3		transcript53772	27
transcript44085	3		transcript5425	27
transcript44094	3		transcript5889	27
transcript44302	3		transcript6181	27
transcript4454	3		transcript6187	27
transcript45291	3		transcript68935	27
transcript4538	3		transcript6983	27
transcript4545	3		transcript6984	27
transcript4616	3		transcript6985	27
transcript4618	3		transcript7195	27
transcript46184	3		transcript73357	27
transcript4619	3		transcript73361	27
transcript46481	3		transcript73528	27
transcript4674	3		transcript7388	27
transcript4675	3		transcript74489	27
transcript4677	3		transcript758	27
transcript4682	3		transcript76366	27
transcript4747	3		transcript7779	27
transcript48887	3		transcript78395	27
transcript4901	3		transcript78740	27
transcript49426	3		transcript78741	27
transcript52785	3		transcript78906	27
transcript53067	3		transcript78908	27
transcript53243	3		transcript78911	27
transcript54111	3		transcript80420	27
transcript5426	3		transcript8074	27
transcript5427	3		transcript82213	27
transcript5531	3		transcript82856	27
transcript56967	3		transcript83317	27
transcript5726	3		transcript83455	27
transcript5751	3		transcript8508	27
transcript58234	3		transcript85250	27
transcript58759	3		transcript85354	27
transcript61480	3		transcript86587	27
transcript6189	3		transcript9044	27
transcript63351	3		transcript9246	27
transcript63458	3		transcript9481	27
transcript6352	3		transcript95464	27
transcript6394	3		transcript10533	26
transcript6395	3		transcript11318	26
transcript6536	3		transcript11800	26
transcript6542	3		transcript11801	26
transcript6569	3		transcript12683	26
transcript6605	3		transcript13837	26
transcript6645	3		transcript14053	26
transcript6679	3		transcript14166	26
transcript6716	3		transcript15428	26
transcript67229	3		transcript18378	26
transcript6784	3		transcript18550	26
transcript679	3		transcript19946	26
transcript6839	3		transcript23940	26
transcript6843	3		transcript24676	26
transcript68530	3		transcript25980	26
transcript68626	3		transcript4899	26
transcript68935	3		transcript6280	26
transcript6923	3		transcript6282	26
transcript6924	3		transcript6411	26
transcript6959	3		transcript6412	26
transcript69832	3		transcript6734	26
transcript7005	3		transcript69087	26
transcript7006	3		transcript74502	26
transcript71639	3		transcript74684	26
transcript7164	3		transcript7474	26
transcript7186	3		transcript77323	26
transcript7204	3		transcript77573	26
transcript7235	3		transcript77921	26
transcript7260	3		transcript77922	26
transcript7349	3		transcript7793	26
transcript73526	3		transcript7794	26
transcript7381	3		transcript78344	26
transcript74109	3		transcript78380	26
transcript74110	3		transcript78542	26
transcript74111	3		transcript79223	26
transcript7458	3		transcript80060	26
transcript74633	3		transcript80463	26
transcript7474	3		transcript80637	26
transcript74938	3		transcript80925	26
transcript75155	3		transcript81735	26
transcript75236	3		transcript82087	26
transcript75496	3		transcript82630	26
transcript75820	3		transcript82631	26
transcript75825	3		transcript8304	26
transcript75978	3		transcript85251	26
transcript75981	3		transcript87332	26
transcript76022	3		transcript87987	26
transcript76444	3		transcript8802	26
transcript76576	3		transcript8803	26
transcript76624	3		transcript90248	26
transcript76892	3		transcript9134	26
transcript76907	3		transcript9318	26
transcript76947	3		transcript9482	26
transcript7695	3		transcript10366	25
transcript77112	3		transcript10799	25
transcript77153	3		transcript11388	25
transcript77201	3		transcript11590	25
transcript77205	3		transcript11751	25
transcript77210	3		transcript12883	25
transcript77319	3		transcript13060	25
transcript77320	3		transcript14181	25
transcript77399	3		transcript14376	25
transcript77656	3		transcript14415	25
transcript77921	3		transcript17916	25
transcript77922	3		transcript25537	25
transcript78183	3		transcript26510	25
transcript78185	3		transcript3021	25
transcript78327	3		transcript3101	25
transcript78364	3		transcript3102	25
transcript78365	3		transcript3732	25
transcript78368	3		transcript4650	25
transcript78400	3		transcript5022	25
transcript78406	3		transcript6986	25
transcript78408	3		transcript7050	25
transcript78704	3		transcript7051	25
transcript78721	3		transcript7314	25
transcript78815	3		transcript73359	25
transcript78816	3		transcript74498	25
transcript78920	3		transcript74705	25
transcript78947	3		transcript74707	25
transcript78995	3		transcript74708	25
transcript79013	3		transcript7496	25
transcript79042	3		transcript7581	25
transcript79149	3		transcript78547	25
transcript79171	3		transcript78717	25
transcript79201	3		transcript7944	25
transcript79243	3		transcript8077	25
transcript79245	3		transcript82025	25
transcript79262	3		transcript82636	25
transcript79342	3		transcript82748	25
transcript7944	3		transcript8320	25
transcript79460	3		transcript87376	25
transcript79529	3		transcript8884	25
transcript79582	3		transcript89189	25
transcript79641	3		transcript90107	25
transcript79748	3		transcript9285	25
transcript79801	3		transcript9445	25
transcript79862	3		transcript9508	25
transcript79864	3		transcript9766	25
transcript79963	3		transcript10370	24
transcript79984	3		transcript10775	24
transcript79995	3		transcript11293	24
transcript80012	3		transcript12222	24
transcript80016	3		transcript12368	24
transcript80078	3		transcript13425	24
transcript80079	3		transcript14864	24
transcript80082	3		transcript21270	24
transcript80180	3		transcript26232	24
transcript80183	3		transcript3026	24
transcript80222	3		transcript3728	24
transcript80317	3		transcript4174	24
transcript80325	3		transcript4403	24
transcript80409	3		transcript4651	24
transcript80500	3		transcript4654	24
transcript80572	3		transcript5	24
transcript80586	3		transcript5023	24
transcript80592	3		transcript5890	24
transcript80611	3		transcript6023	24
transcript8075	3		transcript6182	24
transcript80750	3		transcript6281	24
transcript8076	3		transcript6395	24
transcript80804	3		transcript68	24
transcript80896	3		transcript6891	24
transcript81225	3		transcript68927	24
transcript81285	3		transcript74490	24
transcript81330	3		transcript74494	24
transcript8146	3		transcript74497	24
transcript8147	3		transcript77924	24
transcript81493	3		transcript7818	24
transcript8159	3		transcript7819	24
transcript81615	3		transcript78913	24
transcript81689	3		transcript78914	24
transcript81907	3		transcript7917	24
transcript81962	3		transcript7918	24
transcript81967	3		transcript7958	24
transcript81985	3		transcript79583	24
transcript82018	3		transcript80475	24
transcript82126	3		transcript82970	24
transcript82143	3		transcript83172	24
transcript82144	3		transcript84393	24
transcript82148	3		transcript85560	24
transcript82149	3		transcript86980	24
transcript82211	3		transcript87155	24
transcript82276	3		transcript8734	24
transcript82393	3		transcript8885	24
transcript82428	3		transcript9162	24
transcript82639	3		transcript9244	24
transcript82649	3		transcript9273	24
transcript82793	3		transcript9274	24
transcript82856	3		transcript9374	24
transcript82983	3		transcript9494	24
transcript83040	3		transcript9762	24
transcript83179	3		transcript98663	24
transcript8319	3		transcript101659	23
transcript83285	3		transcript10668	23
transcript83294	3		transcript11146	23
transcript83311	3		transcript11406	23
transcript83312	3		transcript11411	23
transcript83314	3		transcript11752	23
transcript8339	3		transcript11758	23
transcript83399	3		transcript12238	23
transcript8348	3		transcript12293	23
transcript83485	3		transcript12294	23
transcript83579	3		transcript12295	23
transcript83600	3		transcript13044	23
transcript83635	3		transcript13100	23
transcript83675	3		transcript13218	23
transcript83685	3		transcript13737	23
transcript83768	3		transcript13952	23
transcript83793	3		transcript13993	23
transcript83828	3		transcript14239	23
transcript83854	3		transcript14825	23
transcript83888	3		transcript16366	23
transcript83911	3		transcript202	23
transcript83937	3		transcript26250	23
transcript83942	3		transcript3029	23
transcript84010	3		transcript34421	23
transcript84023	3		transcript4175	23
transcript84024	3		transcript4900	23
transcript84076	3		transcript4901	23
transcript84087	3		transcript5529	23
transcript84089	3		transcript5990	23
transcript84095	3		transcript68993	23
transcript84096	3		transcript70185	23
transcript84167	3		transcript74591	23
transcript84248	3		transcript7613	23
transcript84337	3		transcript76216	23
transcript84344	3		transcript76581	23
transcript84345	3		transcript77927	23
transcript84393	3		transcript78177	23
transcript84503	3		transcript78179	23
transcript84546	3		transcript79066	23
transcript84602	3		transcript79326	23
transcript84645	3		transcript80276	23
transcript84702	3		transcript80367	23
transcript84795	3		transcript80423	23
transcript84840	3		transcript80455	23
transcript84941	3		transcript80656	23
transcript85049	3		transcript80657	23
transcript85092	3		transcript80658	23
transcript85202	3		transcript8076	23
transcript85204	3		transcript8131	23
transcript85281	3		transcript81691	23
transcript85312	3		transcript81768	23
transcript85320	3		transcript83143	23
transcript85380	3		transcript8324	23
transcript85388	3		transcript8325	23
transcript85475	3		transcript8424	23
transcript85477	3		transcript84361	23
transcript85485	3		transcript85232	23
transcript85487	3		transcript85234	23
transcript85558	3		transcript85645	23
transcript85597	3		transcript86382	23
transcript85611	3		transcript86555	23
transcript85630	3		transcript8691	23
transcript85732	3		transcript87226	23
transcript85747	3		transcript89645	23
transcript85748	3		transcript9462	23
transcript85801	3		transcript9576	23
transcript85887	3		transcript9905	23
transcript86006	3		transcript10004	22
transcript86024	3		transcript10467	22
transcript86245	3		transcript10497	22
transcript86246	3		transcript10519	22
transcript86288	3		transcript10583	22
transcript86386	3		transcript10687	22
transcript86431	3		transcript11389	22
transcript86480	3		transcript11407	22
transcript86532	3		transcript11624	22
transcript86555	3		transcript12437	22
transcript86569	3		transcript12438	22
transcript86583	3		transcript13057	22
transcript86587	3		transcript13323	22
transcript86592	3		transcript13324	22
transcript86606	3		transcript13487	22
transcript86654	3		transcript13573	22
transcript86715	3		transcript14052	22
transcript86783	3		transcript14953	22
transcript86943	3		transcript14954	22
transcript87000	3		transcript14965	22
transcript87007	3		transcript15095	22
transcript87191	3		transcript15103	22
transcript8726	3		transcript15555	22
transcript8727	3		transcript16267	22
transcript87320	3		transcript16546	22
transcript87332	3		transcript17109	22
transcript87413	3		transcript18028	22
transcript87428	3		transcript2517	22
transcript87435	3		transcript2518	22
transcript87438	3		transcript25794	22
transcript87439	3		transcript26249	22
transcript87454	3		transcript29579	22
transcript8746	3		transcript3727	22
transcript87521	3		transcript4173	22
transcript87582	3		transcript4580	22
transcript87619	3		transcript4739	22
transcript87713	3		transcript5025	22
transcript87797	3		transcript5234	22
transcript87801	3		transcript6311	22
transcript8781	3		transcript6853	22
transcript87939	3		transcript7000	22
transcript87964	3		transcript7067	22
transcript87980	3		transcript75492	22
transcript87992	3		transcript76136	22
transcript87994	3		transcript76191	22
transcript88025	3		transcript76194	22
transcript88284	3		transcript77205	22
transcript88285	3		transcript77923	22
transcript88515	3		transcript7820	22
transcript88521	3		transcript7922	22
transcript88555	3		transcript79323	22
transcript88658	3		transcript79458	22
transcript88691	3		transcript79582	22
transcript88693	3		transcript80346	22
transcript8874	3		transcript80474	22
transcript88775	3		transcript81169	22
transcript88827	3		transcript81744	22
transcript88832	3		transcript8312	22
transcript88861	3		transcript83346	22
transcript89004	3		transcript83472	22
transcript89014	3		transcript83518	22
transcript89104	3		transcript84510	22
transcript89194	3		transcript8490	22
transcript89328	3		transcript85227	22
transcript8933	3		transcript85233	22
transcript89333	3		transcript86283	22
transcript89395	3		transcript86431	22
transcript89662	3		transcript88284	22
transcript89681	3		transcript88285	22
transcript89959	3		transcript88353	22
transcript90019	3		transcript88814	22
transcript90054	3		transcript8930	22
transcript90055	3		transcript89755	22
transcript90158	3		transcript91586	22
transcript9023	3		transcript9291	22
transcript90248	3		transcript9410	22
transcript90260	3		transcript9580	22
transcript90330	3		transcript9581	22
transcript90396	3		transcript10691	21
transcript90409	3		transcript11018	21
transcript90460	3		transcript11405	21
transcript90606	3		transcript11527	21
transcript9094	3		transcript12240	21
transcript91006	3		transcript12276	21
transcript91017	3		transcript12369	21
transcript91204	3		transcript12453	21
transcript91445	3		transcript12671	21
transcript91463	3		transcript12672	21
transcript9151	3		transcript13055	21
transcript9162	3		transcript13056	21
transcript91630	3		transcript13087	21
transcript91683	3		transcript13488	21
transcript9169	3		transcript13572	21
transcript91734	3		transcript14157	21
transcript92071	3		transcript14167	21
transcript92105	3		transcript14517	21
transcript9253	3		transcript14862	21
transcript92749	3		transcript15939	21
transcript92752	3		transcript164	21
transcript92899	3		transcript21273	21
transcript93112	3		transcript21442	21
transcript93123	3		transcript22998	21
transcript9314	3		transcript2514	21
transcript93257	3		transcript2524	21
transcript93303	3		transcript3898	21
transcript93304	3		transcript4738	21
transcript9340	3		transcript5028	21
transcript93536	3		transcript5427	21
transcript9357	3		transcript6467	21
transcript93589	3		transcript6588	21
transcript93590	3		transcript6589	21
transcript93661	3		transcript6590	21
transcript93898	3		transcript6644	21
transcript93905	3		transcript6903	21
transcript93936	3		transcript69803	21
transcript93998	3		transcript72647	21
transcript94012	3		transcript72648	21
transcript94023	3		transcript72649	21
transcript94118	3		transcript73526	21
transcript94258	3		transcript78598	21
transcript94363	3		transcript78600	21
transcript94731	3		transcript79225	21
transcript94738	3		transcript80205	21
transcript94800	3		transcript80662	21
transcript94824	3		transcript80665	21
transcript9487	3		transcript8094	21
transcript9492	3		transcript81200	21
transcript95044	3		transcript81771	21
transcript95045	3		transcript83655	21
transcript95187	3		transcript85226	21
transcript95265	3		transcript8570	21
transcript95337	3		transcript85945	21
transcript95356	3		transcript85947	21
transcript95413	3		transcript87225	21
transcript95464	3		transcript87980	21
transcript95500	3		transcript87983	21
transcript95559	3		transcript88990	21
transcript9557	3		transcript8957	21
transcript95795	3		transcript9160	21
transcript95799	3		transcript9271	21
transcript95843	3		transcript9396	21
transcript9602	3		transcript9600	21
transcript9611	3		transcript98238	21
transcript96262	3		transcript10352	20
transcript96486	3		transcript10496	20
transcript96627	3		transcript10509	20
transcript96656	3		transcript10545	20
transcript96824	3		transcript10549	20
transcript96834	3		transcript10767	20
transcript96908	3		transcript10815	20
transcript9724	3		transcript10915	20
transcript9762	3		transcript11023	20
transcript97634	3		transcript11592	20
transcript97768	3		transcript11593	20
transcript97789	3		transcript11996	20
transcript97945	3		transcript11997	20
transcript9822	3		transcript12000	20
transcript9851	3		transcript12037	20
transcript98513	3		transcript12134	20
transcript98527	3		transcript12277	20
transcript98545	3		transcript12439	20
transcript98661	3		transcript13542	20
transcript98663	3		transcript14139	20
transcript98672	3		transcript15652	20
transcript98692	3		transcript17515	20
transcript98852	3		transcript18015	20
transcript9941	3		transcript1863	20
transcript99468	3		transcript19888	20
transcript99487	3		transcript19947	20
transcript9980	3		transcript20005	20
transcript10000	2		transcript20105	20
transcript10006	2		transcript20336	20
transcript100064	2		transcript20369	20
transcript100065	2		transcript2523	20
transcript100166	2		transcript25357	20
transcript10031	2		transcript29580	20
transcript10044	2		transcript337	20
transcript100459	2		transcript37527	20
transcript10051	2		transcript46184	20
transcript100559	2		transcript4806	20
transcript100569	2		transcript4896	20
transcript100655	2		transcript5026	20
transcript100697	2		transcript5282	20
transcript10075	2		transcript5358	20
transcript100821	2		transcript5391	20
transcript10083	2		transcript58	20
transcript100847	2		transcript6077	20
transcript100875	2		transcript6382	20
transcript100877	2		transcript6383	20
transcript100891	2		transcript6468	20
transcript10091	2		transcript6605	20
transcript100955	2		transcript6623	20
transcript101030	2		transcript6625	20
transcript10107	2		transcript68893	20
transcript10109	2		transcript68918	20
transcript101091	2		transcript70134	20
transcript101113	2		transcript72660	20
transcript101114	2		transcript73358	20
transcript101158	2		transcript7336	20
transcript101217	2		transcript73533	20
transcript101287	2		transcript7392	20
transcript101288	2		transcript75151	20
transcript101331	2		transcript77656	20
transcript10136	2		transcript78473	20
transcript10141	2		transcript78475	20
transcript101412	2		transcript79491	20
transcript10142	2		transcript79783	20
transcript101421	2		transcript8040	20
transcript10149	2		transcript80661	20
transcript10151	2		transcript81405	20
transcript101531	2		transcript81406	20
transcript101565	2		transcript82211	20
transcript101659	2		transcript82277	20
transcript101661	2		transcript82835	20
transcript101680	2		transcript83173	20
transcript101868	2		transcript83285	20
transcript10190	2		transcript83519	20
transcript101909	2		transcript8361	20
transcript101914	2		transcript83633	20
transcript10196	2		transcript83726	20
transcript102	2		transcript8510	20
transcript102025	2		transcript85474	20
transcript10203	2		transcript85590	20
transcript10222	2		transcript85671	20
transcript10223	2		transcript86005	20
transcript102257	2		transcript8616	20
transcript10233	2		transcript8623	20
transcript10234	2		transcript86385	20
transcript102370	2		transcript87417	20
transcript10256	2		transcript88233	20
transcript102568	2		transcript89673	20
transcript102571	2		transcript90330	20
transcript102642	2		transcript9050	20
transcript102730	2		transcript9204	20
transcript10282	2		transcript9258	20
transcript102905	2		transcript94239	20
transcript10292	2		transcript9529	20
transcript103016	2		transcript9567	20
transcript103233	2		transcript97789	20
transcript10324	2		transcript9899	20
transcript103286	2		transcript10025	19
transcript103297	2		transcript10095	19
transcript103431	2		transcript10115	19
transcript10366	2		transcript10480	19
transcript103699	2		transcript10820	19
transcript10370	2		transcript11029	19
transcript103703	2		transcript11058	19
transcript10373	2		transcript11070	19
transcript103748	2		transcript11200	19
transcript103798	2		transcript11412	19
transcript103931	2		transcript11618	19
transcript103960	2		transcript11619	19
transcript104091	2		transcript11650	19
transcript10416	2		transcript11812	19
transcript104353	2		transcript12035	19
transcript104646	2		transcript12489	19
transcript104727	2		transcript12859	19
transcript104856	2		transcript13045	19
transcript10486	2		transcript13085	19
transcript10487	2		transcript13142	19
transcript10495	2		transcript13407	19
transcript10497	2		transcript13577	19
transcript104995	2		transcript13578	19
transcript10503	2		transcript13966	19
transcript105034	2		transcript14179	19
transcript10504	2		transcript14618	19
transcript10521	2		transcript15081	19
transcript10536	2		transcript15094	19
transcript10548	2		transcript15573	19
transcript10566	2		transcript15578	19
transcript10595	2		transcript16464	19
transcript10623	2		transcript16999	19
transcript10636	2		transcript18551	19
transcript10639	2		transcript19881	19
transcript10658	2		transcript20337	19
transcript106589	2		transcript20670	19
transcript10662	2		transcript21579	19
transcript10682	2		transcript21691	19
transcript10683	2		transcript227	19
transcript10688	2		transcript30262	19
transcript10691	2		transcript3027	19
transcript10692	2		transcript32898	19
transcript106932	2		transcript4892	19
transcript10730	2		transcript5451	19
transcript10742	2		transcript5583	19
transcript10743	2		transcript5738	19
transcript10754	2		transcript6751	19
transcript10769	2		transcript6830	19
transcript10775	2		transcript6902	19
transcript10777	2		transcript69106	19
transcript10793	2		transcript69693	19
transcript10802	2		transcript70354	19
transcript10815	2		transcript7144	19
transcript10820	2		transcript7255	19
transcript108325	2		transcript7256	19
transcript108396	2		transcript74501	19
transcript108469	2		transcript75154	19
transcript10872	2		transcript75155	19
transcript108725	2		transcript75496	19
transcript10888	2		transcript7557	19
transcript10893	2		transcript76369	19
transcript108969	2		transcript7684	19
transcript109053	2		transcript7706	19
transcript10915	2		transcript78834	19
transcript10917	2		transcript80061	19
transcript10919	2		transcript80065	19
transcript10932	2		transcript80067	19
transcript109440	2		transcript80369	19
transcript109614	2		transcript80408	19
transcript109721	2		transcript80451	19
transcript10975	2		transcript80500	19
transcript10996	2		transcript80750	19
transcript110034	2		transcript80751	19
transcript11005	2		transcript80754	19
transcript11006	2		transcript80884	19
transcript110073	2		transcript80926	19
transcript11015	2		transcript82278	19
transcript11018	2		transcript8238	19
transcript11019	2		transcript82971	19
transcript11020	2		transcript83517	19
transcript110331	2		transcript83828	19
transcript11037	2		transcript83887	19
transcript11038	2		transcript8392	19
transcript11056	2		transcript84545	19
transcript11058	2		transcript8507	19
transcript11076	2		transcript8511	19
transcript11080	2		transcript85627	19
transcript11082	2		transcript86317	19
transcript111174	2		transcript86363	19
transcript11144	2		transcript86754	19
transcript11152	2		transcript86768	19
transcript11153	2		transcript86976	19
transcript11158	2		transcript86977	19
transcript11159	2		transcript8925	19
transcript11169	2		transcript8943	19
transcript11182	2		transcript90304	19
transcript11199	2		transcript9089	19
transcript11260	2		transcript9503	19
transcript112692	2		transcript95465	19
transcript11280	2		transcript96500	19
transcript11288	2		transcript9732	19
transcript11292	2		transcript9754	19
transcript11298	2		transcript9797	19
transcript11316	2		transcript9822	19
transcript11317	2		transcript98848	19
transcript11331	2		transcript9961	19
transcript11332	2		transcript10282	18
transcript113810	2		transcript10584	18
transcript113811	2		transcript11017	18
transcript114	2		transcript11077	18
transcript11406	2		transcript11249	18
transcript114076	2		transcript11299	18
transcript11409	2		transcript11559	18
transcript11410	2		transcript11767	18
transcript11412	2		transcript11811	18
transcript11415	2		transcript11835	18
transcript114740	2		transcript12148	18
transcript11526	2		transcript12855	18
transcript11527	2		transcript12930	18
transcript11553	2		transcript13727	18
transcript11613	2		transcript13913	18
transcript11651	2		transcript13914	18
transcript11654	2		transcript14048	18
transcript11662	2		transcript14596	18
transcript11666	2		transcript14619	18
transcript11668	2		transcript15579	18
transcript116745	2		transcript16364	18
transcript116796	2		transcript16687	18
transcript116797	2		transcript16899	18
transcript11682	2		transcript17889	18
transcript11702	2		transcript18307	18
transcript117082	2		transcript19352	18
transcript117235	2		transcript20366	18
transcript11742	2		transcript20669	18
transcript11752	2		transcript22714	18
transcript11756	2		transcript22715	18
transcript11757	2		transcript24653	18
transcript11758	2		transcript25593	18
transcript11766	2		transcript27146	18
transcript11812	2		transcript27719	18
transcript118130	2		transcript31240	18
transcript118131	2		transcript34986	18
transcript11834	2		transcript3526	18
transcript11839	2		transcript43767	18
transcript11844	2		transcript4894	18
transcript11923	2		transcript51799	18
transcript11925	2		transcript52101	18
transcript11926	2		transcript5522	18
transcript11927	2		transcript5532	18
transcript11967	2		transcript5697	18
transcript11979	2		transcript5736	18
transcript12000	2		transcript6189	18
transcript12004	2		transcript6347	18
transcript12006	2		transcript6371	18
transcript12014	2		transcript68894	18
transcript12038	2		transcript70082	18
transcript12053	2		transcript7460	18
transcript12072	2		transcript750	18
transcript12075	2		transcript76195	18
transcript12086	2		transcript76575	18
transcript12087	2		transcript76576	18
transcript12094	2		transcript76723	18
transcript12095	2		transcript7685	18
transcript121	2		transcript7730	18
transcript12122	2		transcript77602	18
transcript12161	2		transcript77657	18
transcript12199	2		transcript78471	18
transcript12214	2		transcript78548	18
transcript12218	2		transcript78655	18
transcript12224	2		transcript78679	18
transcript12226	2		transcript78680	18
transcript12239	2		transcript78994	18
transcript12257	2		transcript79899	18
transcript12258	2		transcript80063	18
transcript12262	2		transcript80322	18
transcript12263	2		transcript80733	18
transcript12269	2		transcript80753	18
transcript12278	2		transcript81378	18
transcript12314	2		transcript8146	18
transcript12322	2		transcript81769	18
transcript12369	2		transcript82280	18
transcript12371	2		transcript82556	18
transcript12412	2		transcript83166	18
transcript12435	2		transcript83276	18
transcript12469	2		transcript83287	18
transcript12488	2		transcript83335	18
transcript12492	2		transcript83336	18
transcript12513	2		transcript84130	18
transcript12514	2		transcript84511	18
transcript12522	2		transcript85310	18
transcript12537	2		transcript85748	18
transcript12538	2		transcript85954	18
transcript12542	2		transcript86627	18
transcript12550	2		transcript86751	18
transcript12553	2		transcript86752	18
transcript12554	2		transcript88071	18
transcript12562	2		transcript89754	18
transcript12573	2		transcript9459	18
transcript12575	2		transcript9980	18
transcript12601	2		transcript10005	17
transcript12612	2		transcript10119	17
transcript12613	2		transcript10512	17
transcript12615	2		transcript10819	17
transcript12616	2		transcript11008	17
transcript12634	2		transcript11250	17
transcript12665	2		transcript11292	17
transcript12672	2		transcript11354	17
transcript12678	2		transcript11387	17
transcript12699	2		transcript11507	17
transcript12706	2		transcript11555	17
transcript12713	2		transcript11813	17
transcript12722	2		transcript12144	17
transcript12724	2		transcript12239	17
transcript12736	2		transcript12360	17
transcript12759	2		transcript12428	17
transcript12760	2		transcript12487	17
transcript12798	2		transcript12492	17
transcript128	2		transcript12617	17
transcript12819	2		transcript12929	17
transcript12841	2		transcript12991	17
transcript12877	2		transcript13182	17
transcript12883	2		transcript13294	17
transcript12897	2		transcript13490	17
transcript12906	2		transcript14282	17
transcript12959	2		transcript14518	17
transcript12980	2		transcript14605	17
transcript12984	2		transcript14918	17
transcript13055	2		transcript15799	17
transcript13057	2		transcript16463	17
transcript13059	2		transcript16607	17
transcript13068	2		transcript17118	17
transcript13077	2		transcript18235	17
transcript13085	2		transcript18454	17
transcript13098	2		transcript18957	17
transcript13114	2		transcript18983	17
transcript13137	2		transcript19563	17
transcript13169	2		transcript19837	17
transcript13196	2		transcript19839	17
transcript13206	2		transcript212	17
transcript13231	2		transcript22112	17
transcript13295	2		transcript24	17
transcript13305	2		transcript33046	17
transcript13306	2		transcript378	17
transcript13307	2		transcript41	17
transcript13308	2		transcript4573	17
transcript13316	2		transcript4576	17
transcript13324	2		transcript4735	17
transcript13328	2		transcript4865	17
transcript13350	2		transcript5031	17
transcript13379	2		transcript5357	17
transcript13418	2		transcript5405	17
transcript13419	2		transcript5657	17
transcript13423	2		transcript5658	17
transcript13441	2		transcript5737	17
transcript13463	2		transcript6073	17
transcript13525	2		transcript6191	17
transcript13526	2		transcript6645	17
transcript13576	2		transcript6715	17
transcript13585	2		transcript6716	17
transcript13598	2		transcript6838	17
transcript13626	2		transcript69037	17
transcript13631	2		transcript73218	17
transcript13632	2		transcript74155	17
transcript13640	2		transcript75977	17
transcript13641	2		transcript7611	17
transcript13646	2		transcript76310	17
transcript13648	2		transcript76589	17
transcript13665	2		transcript76933	17
transcript13666	2		transcript76946	17
transcript13680	2		transcript77356	17
transcript13705	2		transcript77372	17
transcript13707	2		transcript78769	17
transcript13727	2		transcript78777	17
transcript13731	2		transcript78947	17
transcript13744	2		transcript79208	17
transcript13749	2		transcript79287	17
transcript13763	2		transcript79633	17
transcript13765	2		transcript79779	17
transcript13803	2		transcript80206	17
transcript13821	2		transcript80804	17
transcript13822	2		transcript81198	17
transcript13836	2		transcript82276	17
transcript13852	2		transcript82279	17
transcript13885	2		transcript82424	17
transcript13886	2		transcript83165	17
transcript13890	2		transcript83249	17
transcript13894	2		transcript8346	17
transcript13895	2		transcript8347	17
transcript13967	2		transcript8360	17
transcript13979	2		transcript8427	17
transcript13999	2		transcript84280	17
transcript14004	2		transcript85309	17
transcript14007	2		transcript8564	17
transcript14028	2		transcript85747	17
transcript14036	2		transcript86006	17
transcript14048	2		transcript86479	17
transcript14053	2		transcript86939	17
transcript14072	2		transcript87370	17
transcript14104	2		transcript87410	17
transcript14118	2		transcript87413	17
transcript14137	2		transcript87474	17
transcript14139	2		transcript88136	17
transcript14160	2		transcript88775	17
transcript14163	2		transcript89056	17
transcript14165	2		transcript89333	17
transcript14169	2		transcript89415	17
transcript14181	2		transcript8955	17
transcript14191	2		transcript89622	17
transcript14238	2		transcript89864	17
transcript14241	2		transcript9046	17
transcript14257	2		transcript90967	17
transcript14265	2		transcript9141	17
transcript14279	2		transcript9198	17
transcript14282	2		transcript9227	17
transcript14283	2		transcript92752	17
transcript14381	2		transcript93998	17
transcript14407	2		transcript94042	17
transcript14408	2		transcript95795	17
transcript14426	2		transcript9602	17
transcript14439	2		transcript9612	17
transcript14444	2		transcript9991	17
transcript14478	2		transcript104227	16
transcript14483	2		transcript10633	16
transcript14485	2		transcript10688	16
transcript14519	2		transcript10738	16
transcript14521	2		transcript10743	16
transcript14601	2		transcript11355	16
transcript14602	2		transcript11443	16
transcript14661	2		transcript11494	16
transcript14666	2		transcript117296	16
transcript14667	2		transcript11746	16
transcript14705	2		transcript12006	16
transcript14764	2		transcript12039	16
transcript14771	2		transcript12040	16
transcript14853	2		transcript12147	16
transcript14863	2		transcript12257	16
transcript14869	2		transcript12272	16
transcript14889	2		transcript12273	16
transcript14919	2		transcript12796	16
transcript14931	2		transcript12922	16
transcript14938	2		transcript13560	16
transcript15036	2		transcript13697	16
transcript15038	2		transcript13902	16
transcript15058	2		transcript13967	16
transcript15070	2		transcript14683	16
transcript15071	2		transcript15096	16
transcript15079	2		transcript15164	16
transcript15094	2		transcript15165	16
transcript15095	2		transcript15383	16
transcript15096	2		transcript15690	16
transcript15136	2		transcript15869	16
transcript15145	2		transcript16218	16
transcript15162	2		transcript16322	16
transcript15179	2		transcript16436	16
transcript15194	2		transcript16547	16
transcript15210	2		transcript16655	16
transcript15250	2		transcript17481	16
transcript15458	2		transcript17640	16
transcript15461	2		transcript17699	16
transcript15462	2		transcript18282	16
transcript15474	2		transcript18478	16
transcript15486	2		transcript18599	16
transcript15498	2		transcript18600	16
transcript15554	2		transcript18901	16
transcript15629	2		transcript19564	16
transcript15633	2		transcript19753	16
transcript15669	2		transcript20162	16
transcript15674	2		transcript20780	16
transcript15695	2		transcript21500	16
transcript15720	2		transcript25282	16
transcript15722	2		transcript25943	16
transcript15732	2		transcript26129	16
transcript15756	2		transcript43974	16
transcript15759	2		transcript45291	16
transcript15766	2		transcript4570	16
transcript15775	2		transcript4922	16
transcript15793	2		transcript5030	16
transcript15797	2		transcript5119	16
transcript15818	2		transcript5428	16
transcript15854	2		transcript5531	16
transcript15859	2		transcript56040	16
transcript15861	2		transcript56511	16
transcript15862	2		transcript5674	16
transcript15870	2		transcript6439	16
transcript15934	2		transcript6440	16
transcript15935	2		transcript6469	16
transcript15939	2		transcript6541	16
transcript15985	2		transcript68917	16
transcript16	2		transcript7138	16
transcript16036	2		transcript7173	16
transcript16037	2		transcript73368	16
transcript16045	2		transcript74683	16
transcript16075	2		transcript7497	16
transcript16082	2		transcript7569	16
transcript16083	2		transcript76155	16
transcript16200	2		transcript76192	16
transcript16201	2		transcript7649	16
transcript16207	2		transcript7650	16
transcript16230	2		transcript7652	16
transcript16251	2		transcript76582	16
transcript16252	2		transcript76745	16
transcript16286	2		transcript76992	16
transcript16291	2		transcript77560	16
transcript16321	2		transcript78792	16
transcript16323	2		transcript78794	16
transcript16354	2		transcript7896	16
transcript16364	2		transcript7912	16
transcript16365	2		transcript79532	16
transcript16370	2		transcript80660	16
transcript16373	2		transcript80709	16
transcript16408	2		transcript81016	16
transcript16435	2		transcript81490	16
transcript16451	2		transcript81750	16
transcript16463	2		transcript82124	16
transcript16469	2		transcript82150	16
transcript16476	2		transcript82151	16
transcript16499	2		transcript8306	16
transcript16524	2		transcript8314	16
transcript16526	2		transcript83200	16
transcript16533	2		transcript83269	16
transcript16547	2		transcript83635	16
transcript16572	2		transcript83675	16
transcript16573	2		transcript83835	16
transcript16606	2		transcript84010	16
transcript16610	2		transcript84019	16
transcript16618	2		transcript84395	16
transcript16632	2		transcript85014	16
transcript16656	2		transcript85440	16
transcript16667	2		transcript85961	16
transcript16686	2		transcript87067	16
transcript16691	2		transcript87086	16
transcript16704	2		transcript87729	16
transcript16706	2		transcript8791	16
transcript16707	2		transcript87964	16
transcript16729	2		transcript88453	16
transcript16764	2		transcript8978	16
transcript16794	2		transcript8983	16
transcript16795	2		transcript9047	16
transcript16818	2		transcript9187	16
transcript16821	2		transcript9215	16
transcript16823	2		transcript92755	16
transcript16904	2		transcript93999	16
transcript16905	2		transcript94132	16
transcript16944	2		transcript9478	16
transcript16949	2		transcript9610	16
transcript16959	2		transcript9675	16
transcript16963	2		transcript9890	16
transcript16964	2		transcript9911	16
transcript16998	2		transcript10141	15
transcript17018	2		transcript103234	15
transcript17032	2		transcript10387	15
transcript17039	2		transcript10982	15
transcript17060	2		transcript11035	15
transcript17079	2		transcript11066	15
transcript17080	2		transcript11067	15
transcript17096	2		transcript11263	15
transcript17105	2		transcript11264	15
transcript17108	2		transcript11620	15
transcript17109	2		transcript12005	15
transcript17202	2		transcript12101	15
transcript17203	2		transcript12102	15
transcript17240	2		transcript12312	15
transcript17298	2		transcript12313	15
transcript17301	2		transcript12512	15
transcript17344	2		transcript12614	15
transcript17346	2		transcript12650	15
transcript17347	2		transcript13295	15
transcript17349	2		transcript13395	15
transcript17353	2		transcript13441	15
transcript17382	2		transcript13643	15
transcript17394	2		transcript14096	15
transcript17404	2		transcript14137	15
transcript17483	2		transcript14283	15
transcript17495	2		transcript14454	15
transcript17515	2		transcript14671	15
transcript17555	2		transcript14774	15
transcript17583	2		transcript15128	15
transcript17601	2		transcript15585	15
transcript17632	2		transcript16656	15
transcript17639	2		transcript17126	15
transcript17644	2		transcript17875	15
transcript17663	2		transcript18085	15
transcript17679	2		transcript18246	15
transcript17704	2		transcript18311	15
transcript17731	2		transcript19862	15
transcript17732	2		transcript19902	15
transcript17846	2		transcript20161	15
transcript17949	2		transcript20403	15
transcript17963	2		transcript20444	15
transcript18	2		transcript21236	15
transcript18006	2		transcript24721	15
transcript18136	2		transcript25402	15
transcript18147	2		transcript25910	15
transcript18155	2		transcript26225	15
transcript18157	2		transcript29645	15
transcript18173	2		transcript3490	15
transcript18180	2		transcript3633	15
transcript18181	2		transcript3724	15
transcript18197	2		transcript3798	15
transcript18209	2		transcript3829	15
transcript18222	2		transcript3831	15
transcript18236	2		transcript3833	15
transcript18285	2		transcript3864	15
transcript18302	2		transcript4226	15
transcript18341	2		transcript4407	15
transcript18372	2		transcript45709	15
transcript18458	2		transcript4652	15
transcript18474	2		transcript4653	15
transcript18478	2		transcript46931	15
transcript18502	2		transcript4903	15
transcript18517	2		transcript4921	15
transcript18549	2		transcript5388	15
transcript1855	2		transcript5429	15
transcript18586	2		transcript54719	15
transcript18599	2		transcript5505	15
transcript18600	2		transcript56967	15
transcript18604	2		transcript5941	15
transcript18621	2		transcript5942	15
transcript18622	2		transcript5991	15
transcript18623	2		transcript6039	15
transcript18753	2		transcript6110	15
transcript18769	2		transcript6441	15
transcript18804	2		transcript6442	15
transcript18813	2		transcript6542	15
transcript18819	2		transcript66116	15
transcript18851	2		transcript7287	15
transcript18914	2		transcript7320	15
transcript18934	2		transcript7324	15
transcript18944	2		transcript74105	15
transcript18957	2		transcript74334	15
transcript18983	2		transcript7456	15
transcript18988	2		transcript74589	15
transcript18989	2		transcript74626	15
transcript18999	2		transcript74639	15
transcript19045	2		transcript74711	15
transcript19054	2		transcript74935	15
transcript19075	2		transcript75606	15
transcript19081	2		transcript75877	15
transcript19115	2		transcript76444	15
transcript19131	2		transcript76585	15
transcript19184	2		transcript76746	15
transcript19332	2		transcript77151	15
transcript19352	2		transcript77178	15
transcript19381	2		transcript77180	15
transcript19407	2		transcript77213	15
transcript19413	2		transcript77214	15
transcript19434	2		transcript7791	15
transcript19455	2		transcript78185	15
transcript19544	2		transcript78231	15
transcript19550	2		transcript7851	15
transcript19551	2		transcript78658	15
transcript19557	2		transcript78770	15
transcript19575	2		transcript78797	15
transcript19597	2		transcript78912	15
transcript19614	2		transcript78978	15
transcript19619	2		transcript78981	15
transcript19710	2		transcript7913	15
transcript19751	2		transcript79493	15
transcript19776	2		transcript7981	15
transcript19796	2		transcript80174	15
transcript19833	2		transcript80397	15
transcript19834	2		transcript80403	15
transcript19852	2		transcript8075	15
transcript19853	2		transcript80909	15
transcript19880	2		transcript81375	15
transcript19894	2		transcript8144	15
transcript19903	2		transcript8145	15
transcript19905	2		transcript81614	15
transcript19926	2		transcript81985	15
transcript19946	2		transcript82110	15
transcript19990	2		transcript82889	15
transcript20033	2		transcript82983	15
transcript20059	2		transcript82985	15
transcript20069	2		transcript8332	15
transcript20100	2		transcript83654	15
transcript20124	2		transcript84096	15
transcript20126	2		transcript84097	15
transcript20148	2		transcript84377	15
transcript20163	2		transcript84656	15
transcript202	2		transcript8489	15
transcript20237	2		transcript85235	15
transcript20351	2		transcript85311	15
transcript20422	2		transcript85551	15
transcript20426	2		transcript8571	15
transcript20448	2		transcript86023	15
transcript20465	2		transcript86088	15
transcript20490	2		transcript8618	15
transcript20499	2		transcript86246	15
transcript20568	2		transcript87035	15
transcript20610	2		transcript87036	15
transcript20653	2		transcript87087	15
transcript20656	2		transcript87299	15
transcript20714	2		transcript8735	15
transcript20747	2		transcript87531	15
transcript20764	2		transcript8808	15
transcript20848	2		transcript88521	15
transcript20873	2		transcript88776	15
transcript20932	2		transcript89104	15
transcript20960	2		transcript89219	15
transcript20983	2		transcript89261	15
transcript21059	2		transcript89753	15
transcript21066	2		transcript8979	15
transcript21113	2		transcript9103	15
transcript21141	2		transcript92406	15
transcript21213	2		transcript9241	15
transcript21270	2		transcript92577	15
transcript21286	2		transcript94034	15
transcript21296	2		transcript9430	15
transcript21326	2		transcript94800	15
transcript21327	2		transcript9487	15
transcript21346	2		transcript96281	15
transcript21385	2		transcript98178	15
transcript21393	2		transcript10092	14
transcript21395	2		transcript10204	14
transcript21449	2		transcript10451	14
transcript21480	2		transcript10537	14
transcript21500	2		transcript10569	14
transcript21516	2		transcript10570	14
transcript21525	2		transcript10575	14
transcript21526	2		transcript10716	14
transcript21655	2		transcript10777	14
transcript21656	2		transcript10832	14
transcript21737	2		transcript10837	14
transcript21783	2		transcript108469	14
transcript21927	2		transcript10932	14
transcript21941	2		transcript11141	14
transcript21944	2		transcript11747	14
transcript21954	2		transcript11834	14
transcript21993	2		transcript11844	14
transcript21995	2		transcript11871	14
transcript22005	2		transcript11922	14
transcript22092	2		transcript12315	14
transcript22099	2		transcript12326	14
transcript22108	2		transcript12562	14
transcript22109	2		transcript12586	14
transcript22111	2		transcript12587	14
transcript22168	2		transcript12921	14
transcript22183	2		transcript12998	14
transcript22214	2		transcript13036	14
transcript22449	2		transcript13037	14
transcript22526	2		transcript13059	14
transcript22530	2		transcript13064	14
transcript22586	2		transcript13109	14
transcript22610	2		transcript13183	14
transcript22709	2		transcript13303	14
transcript22745	2		transcript14148	14
transcript22747	2		transcript14154	14
transcript22866	2		transcript14481	14
transcript22867	2		transcript15166	14
transcript22921	2		transcript15167	14
transcript23058	2		transcript15357	14
transcript23109	2		transcript15419	14
transcript23185	2		transcript15623	14
transcript23199	2		transcript15742	14
transcript23202	2		transcript15936	14
transcript23247	2		transcript15940	14
transcript23281	2		transcript16290	14
transcript23306	2		transcript16498	14
transcript23328	2		transcript16938	14
transcript23356	2		transcript17155	14
transcript23374	2		transcript17510	14
transcript23429	2		transcript18086	14
transcript23471	2		transcript18101	14
transcript23537	2		transcript18139	14
transcript23538	2		transcript19821	14
transcript23718	2		transcript19863	14
transcript23801	2		transcript20058	14
transcript23847	2		transcript20171	14
transcript23923	2		transcript20299	14
transcript2395	2		transcript20561	14
transcript2399	2		transcript20883	14
transcript2400	2		transcript21797	14
transcript24052	2		transcript22109	14
transcript24198	2		transcript25284	14
transcript24201	2		transcript25818	14
transcript24299	2		transcript27301	14
transcript24425	2		transcript29287	14
transcript24492	2		transcript29720	14
transcript24494	2		transcript30046	14
transcript24502	2		transcript30406	14
transcript24522	2		transcript3106	14
transcript24643	2		transcript32077	14
transcript24676	2		transcript33691	14
transcript24706	2		transcript3984	14
transcript24713	2		transcript421	14
transcript24718	2		transcript44085	14
transcript24730	2		transcript4568	14
transcript24825	2		transcript4616	14
transcript24940	2		transcript5037	14
transcript25	2		transcript5038	14
transcript25046	2		transcript5406	14
transcript25067	2		transcript5506	14
transcript25089	2		transcript6040	14
transcript25111	2		transcript6188	14
transcript25114	2		transcript6233	14
transcript2516	2		transcript63850	14
transcript25179	2		transcript67121	14
transcript2518	2		transcript6757	14
transcript25189	2		transcript68897	14
transcript25290	2		transcript68931	14
transcript25340	2		transcript6945	14
transcript25355	2		transcript7054	14
transcript25402	2		transcript72639	14
transcript25503	2		transcript7316	14
transcript25562	2		transcript74157	14
transcript25593	2		transcript74324	14
transcript25716	2		transcript74627	14
transcript25725	2		transcript75742	14
transcript25743	2		transcript76623	14
transcript25768	2		transcript76909	14
transcript25769	2		transcript76941	14
transcript258	2		transcript76943	14
transcript25802	2		transcript7846	14
transcript25814	2		transcript78477	14
transcript25858	2		transcript78910	14
transcript25886	2		transcript79325	14
transcript25910	2		transcript79366	14
transcript25950	2		transcript7938	14
transcript25962	2		transcript79780	14
transcript26045	2		transcript79963	14
transcript26074	2		transcript80139	14
transcript26083	2		transcript80189	14
transcript26129	2		transcript80886	14
transcript26198	2		transcript80929	14
transcript26243	2		transcript81110	14
transcript26249	2		transcript82425	14
transcript26251	2		transcript82509	14
transcript26333	2		transcript8251	14
transcript26445	2		transcript83374	14
transcript26525	2		transcript83554	14
transcript26599	2		transcript84017	14
transcript26650	2		transcript84025	14
transcript26758	2		transcript84095	14
transcript26858	2		transcript84129	14
transcript26876	2		transcript84360	14
transcript26942	2		transcript84777	14
transcript26946	2		transcript84778	14
transcript27149	2		transcript85013	14
transcript27274	2		transcript8520	14
transcript27285	2		transcript85203	14
transcript27297	2		transcript85204	14
transcript27301	2		transcript85253	14
transcript27525	2		transcript8528	14
transcript27582	2		transcript85443	14
transcript27657	2		transcript85591	14
transcript27687	2		transcript86245	14
transcript27696	2		transcript86289	14
transcript27729	2		transcript86386	14
transcript27796	2		transcript86694	14
transcript27797	2		transcript86767	14
transcript27800	2		transcript86808	14
transcript27923	2		transcript86862	14
transcript27991	2		transcript87263	14
transcript28004	2		transcript88473	14
transcript28031	2		transcript88827	14
transcript28035	2		transcript88985	14
transcript28101	2		transcript89258	14
transcript28252	2		transcript89287	14
transcript28263	2		transcript89367	14
transcript28286	2		transcript89383	14
transcript28403	2		transcript89644	14
transcript28460	2		transcript90158	14
transcript28528	2		transcript90606	14
transcript28581	2		transcript91437	14
transcript28680	2		transcript9151	14
transcript28684	2		transcript9302	14
transcript28709	2		transcript94133	14
transcript28906	2		transcript94134	14
transcript28978	2		transcript942	14
transcript29062	2		transcript94238	14
transcript29065	2		transcript9488	14
transcript29119	2		transcript95608	14
transcript29274	2		transcript9563	14
transcript29287	2		transcript9725	14
transcript29321	2		transcript9760	14
transcript29333	2		transcript9767	14
transcript29467	2		transcript9770	14
transcript29516	2		transcript9798	14
transcript29573	2		transcript100819	13
transcript29580	2		transcript101811	13
transcript29645	2		transcript10216	13
transcript29719	2		transcript10429	13
transcript29720	2		transcript10531	13
transcript29735	2		transcript10536	13
transcript29838	2		transcript10558	13
transcript29934	2		transcript10559	13
transcript30037	2		transcript10933	13
transcript30111	2		transcript11144	13
transcript30133	2		transcript11489	13
transcript30210	2		transcript11847	13
transcript30211	2		transcript11981	13
transcript3026	2		transcript12067	13
transcript30265	2		transcript12325	13
transcript30266	2		transcript12383	13
transcript30302	2		transcript12549	13
transcript30352	2		transcript12550	13
transcript30366	2		transcript12600	13
transcript30367	2		transcript12847	13
transcript30372	2		transcript13017	13
transcript30396	2		transcript13065	13
transcript30406	2		transcript13118	13
transcript30529	2		transcript13135	13
transcript30660	2		transcript13207	13
transcript30667	2		transcript13305	13
transcript3102	2		transcript13306	13
transcript31027	2		transcript13459	13
transcript31032	2		transcript13482	13
transcript31107	2		transcript13640	13
transcript31108	2		transcript13647	13
transcript31458	2		transcript13665	13
transcript31505	2		transcript14038	13
transcript316	2		transcript14475	13
transcript31651	2		transcript14476	13
transcript31773	2		transcript14564	13
transcript31800	2		transcript15405	13
transcript31903	2		transcript15485	13
transcript32055	2		transcript15486	13
transcript32064	2		transcript15496	13
transcript32083	2		transcript15861	13
transcript32333	2		transcript15862	13
transcript32389	2		transcript15894	13
transcript32710	2		transcript15895	13
transcript32780	2		transcript16083	13
transcript32816	2		transcript16174	13
transcript32891	2		transcript16373	13
transcript32898	2		transcript16643	13
transcript32932	2		transcript16794	13
transcript33087	2		transcript16998	13
transcript33112	2		transcript17644	13
transcript33140	2		transcript17645	13
transcript33177	2		transcript17874	13
transcript3319	2		transcript17917	13
transcript33259	2		transcript17957	13
transcript33297	2		transcript17975	13
transcript3332	2		transcript18677	13
transcript33376	2		transcript19413	13
transcript33461	2		transcript19674	13
transcript33462	2		transcript19852	13
transcript33499	2		transcript19986	13
transcript33553	2		transcript20077	13
transcript33580	2		transcript20126	13
transcript33658	2		transcript20654	13
transcript33668	2		transcript20664	13
transcript33691	2		transcript20983	13
transcript33708	2		transcript21368	13
transcript33711	2		transcript21580	13
transcript33802	2		transcript21849	13
transcript33882	2		transcript22933	13
transcript34019	2		transcript2516	13
transcript34220	2		transcript25770	13
transcript34345	2		transcript29719	13
transcript34421	2		transcript31446	13
transcript34465	2		transcript36541	13
transcript34474	2		transcript38731	13
transcript34507	2		transcript4206	13
transcript3487	2		transcript4207	13
transcript3490	2		transcript425	13
transcript35005	2		transcript42942	13
transcript35146	2		transcript4456	13
transcript3516	2		transcript46122	13
transcript35195	2		transcript47	13
transcript35240	2		transcript48201	13
transcript35333	2		transcript5029	13
transcript35445	2		transcript5390	13
transcript35462	2		transcript5541	13
transcript35465	2		transcript5743	13
transcript35561	2		transcript5824	13
transcript35601	2		transcript5912	13
transcript35863	2		transcript5913	13
transcript35936	2		transcript6055	13
transcript36123	2		transcript6103	13
transcript36407	2		transcript6443	13
transcript36449	2		transcript6654	13
transcript36639	2		transcript67359	13
transcript36774	2		transcript6768	13
transcript36855	2		transcript6776	13
transcript36862	2		transcript68962	13
transcript3730	2		transcript69300	13
transcript3731	2		transcript7005	13
transcript3732	2		transcript7157	13
transcript37367	2		transcript7247	13
transcript37527	2		transcript7248	13
transcript37587	2		transcript7249	13
transcript38118	2		transcript7326	13
transcript38250	2		transcript7402	13
transcript3828	2		transcript7449	13
transcript38382	2		transcript7450	13
transcript3861	2		transcript74625	13
transcript3862	2		transcript75230	13
transcript3864	2		transcript76022	13
transcript3882	2		transcript76161	13
transcript39492	2		transcript7629	13
transcript39724	2		transcript7630	13
transcript3985	2		transcript7648	13
transcript40143	2		transcript76591	13
transcript40473	2		transcript76597	13
transcript40597	2		transcript76601	13
transcript40692	2		transcript76910	13
transcript40781	2		transcript77185	13
transcript41099	2		transcript77250	13
transcript41135	2		transcript7727	13
transcript41218	2		transcript77836	13
transcript41319	2		transcript78681	13
transcript41428	2		transcript78683	13
transcript41581	2		transcript78780	13
transcript4161	2		transcript79043	13
transcript4171	2		transcript79276	13
transcript4174	2		transcript79367	13
transcript41759	2		transcript79529	13
transcript41907	2		transcript79782	13
transcript41914	2		transcript80054	13
transcript42006	2		transcript80069	13
transcript42098	2		transcript80071	13
transcript4211	2		transcript80280	13
transcript42304	2		transcript8034	13
transcript42344	2		transcript80400	13
transcript42635	2		transcript80409	13
transcript42810	2		transcript80410	13
transcript42924	2		transcript80453	13
transcript42942	2		transcript80684	13
transcript43043	2		transcript81323	13
transcript43086	2		transcript81615	13
transcript4316	2		transcript81690	13
transcript43234	2		transcript81890	13
transcript43276	2		transcript82111	13
transcript43431	2		transcript82649	13
transcript43445	2		transcript82795	13
transcript43485	2		transcript82796	13
transcript43504	2		transcript83179	13
transcript43506	2		transcript8367	13
transcript4351	2		transcript83768	13
transcript4353	2		transcript83783	13
transcript4355	2		transcript83816	13
transcript43565	2		transcript83943	13
transcript43584	2		transcript84079	13
transcript4363	2		transcript84337	13
transcript4364	2		transcript8444	13
transcript4365	2		transcript84532	13
transcript43767	2		transcript84599	13
transcript4377	2		transcript84600	13
transcript4379	2		transcript84612	13
transcript43983	2		transcript84835	13
transcript4403	2		transcript8488	13
transcript44066	2		transcript85050	13
transcript4408	2		transcript85201	13
transcript44170	2		transcript85289	13
transcript44287	2		transcript8542	13
transcript44295	2		transcript85559	13
transcript44399	2		transcript85564	13
transcript44528	2		transcript85652	13
transcript4456	2		transcript85669	13
transcript4458	2		transcript85670	13
transcript447	2		transcript85818	13
transcript44800	2		transcript86291	13
transcript44839	2		transcript8631	13
transcript4487	2		transcript86950	13
transcript44991	2		transcript8733	13
transcript45005	2		transcript87437	13
transcript45085	2		transcript87463	13
transcript45236	2		transcript87500	13
transcript45387	2		transcript87501	13
transcript4542	2		transcript87780	13
transcript4543	2		transcript87939	13
transcript45539	2		transcript88476	13
transcript4569	2		transcript88691	13
transcript45709	2		transcript8912	13
transcript4571	2		transcript8933	13
transcript45753	2		transcript90246	13
transcript46122	2		transcript90366	13
transcript4617	2		transcript90640	13
transcript4620	2		transcript9078	13
transcript46237	2		transcript90922	13
transcript46394	2		transcript91125	13
transcript46427	2		transcript9168	13
transcript4646	2		transcript91734	13
transcript4648	2		transcript9270	13
transcript46597	2		transcript92734	13
transcript46708	2		transcript92756	13
transcript4671	2		transcript9305	13
transcript4672	2		transcript9411	13
transcript46931	2		transcript9412	13
transcript4705	2		transcript94438	13
transcript4717	2		transcript9460	13
transcript4721	2		transcript95571	13
transcript4730	2		transcript9558	13
transcript4731	2		transcript9591	13
transcript4734	2		transcript9649	13
transcript4735	2		transcript9669	13
transcript4736	2		transcript9744	13
transcript4737	2		transcript9777	13
transcript4765	2		transcript9791	13
transcript4767	2		transcript9912	13
transcript47955	2		transcript100512	12
transcript4813	2		transcript10075	12
transcript48917	2		transcript10076	12
transcript4895	2		transcript10145	12
transcript4899	2		transcript101502	12
transcript4900	2		transcript10197	12
transcript4902	2		transcript10227	12
transcript4903	2		transcript10229	12
transcript49066	2		transcript10530	12
transcript49175	2		transcript10546	12
transcript4921	2		transcript106356	12
transcript4945	2		transcript10644	12
transcript4948	2		transcript10730	12
transcript49503	2		transcript10831	12
transcript49821	2		transcript11036	12
transcript49857	2		transcript11240	12
transcript50	2		transcript11487	12
transcript5003	2		transcript11488	12
transcript5025	2		transcript11636	12
transcript5029	2		transcript12038	12
transcript50382	2		transcript12161	12
transcript50460	2		transcript12264	12
transcript50787	2		transcript12327	12
transcript50980	2		transcript12469	12
transcript51029	2		transcript12493	12
transcript51273	2		transcript12615	12
transcript5129	2		transcript12616	12
transcript5131	2		transcript12739	12
transcript5132	2		transcript12903	12
transcript52069	2		transcript13136	12
transcript52118	2		transcript13137	12
transcript5220	2		transcript13248	12
transcript5233	2		transcript13307	12
transcript5234	2		transcript13634	12
transcript5247	2		transcript14306	12
transcript5248	2		transcript14474	12
transcript52548	2		transcript14581	12
transcript5256	2		transcript14582	12
transcript52590	2		transcript14919	12
transcript5263	2		transcript15193	12
transcript5314	2		transcript15294	12
transcript53357	2		transcript15366	12
transcript534	2		transcript15384	12
transcript53434	2		transcript15921	12
transcript5358	2		transcript16032	12
transcript53758	2		transcript16036	12
[truncated: 12,472 more rows]

## Sheet: example
peptides identified
DLVDPTGPNSGGGIVSQSHK	transcript54712#-1(SeqID-Frame)ORF-5-L115AS	ISO-MSMS
EYVLPSFEVTIK	transcript54712#-1(SeqID-Frame)ORF-5-L115AS	ISO-MSMS
EYVLPSFEVTIKPR	transcript54712#-1(SeqID-Frame)ORF-5-L115AS	ISO-MSMS
IPFFYVNSEK	transcript54712#-1(SeqID-Frame)ORF-5-L115AS	ISO-MSMS
LPEIINLGTWTIIAR	transcript54712#-1(SeqID-Frame)ORF-5-L115AS	ISO-MSMS
MQVDITAR	transcript54712#-1(SeqID-Frame)ORF-5-L115AS	ISO-MSMS
NLFSTNIGLNGGNGYQGMSEITVPAK	transcript54712#-3(SeqID-Frame)ORF-0-L169AS	ISO-MSMS
PRIPFFYVNSEK	transcript54712#-1(SeqID-Frame)ORF-5-L115AS	ISO-MSMS
QYVFVIAK	transcript54712#-3(SeqID-Frame)ORF-0-L169AS	ISO-MSMS
RDLVDPTGPNSGGGIVSQSHK	transcript54712#-1(SeqID-Frame)ORF-5-L115AS	ISO-MSMS
TIYTPGSTVYYR	transcript54712#-3(SeqID-Frame)ORF-0-L169AS	ISO-MSMS
TVIVEFETPEGIIVK	transcript54712#-1(SeqID-Frame)ORF-5-L115AS	ISO-MSMS
original sequence
>transcript54712
GCCAACACTGCCCTCCAGACGGCATCATGGAGGGAAAGGCTCTTCTCCTGCTCCTGCTTCAGTTCTGCCTGACCTCCTTGGTGCACAGTCAGTCACAATGTATCCTGATCACCCCCAATGTCCTGCGGGTGGAGAACAGCGAGACAGTTGTCGTCGAAATACCCAATCAAAACAGCCCTATTAATGTTGAAGTGTCTGTGTACGACTTTCCACAAAAGAGGAAAAATCTTTTCTCTACCAACATCGGTCTCAATGGAGGAAATGGGTACCAGGGGATGTCAGAGATAACGGTTCCTGCCAAAGACATGAAGGCAGATTCTAAAGTCAAACAGTATGTCTTCGTCATCGCCAAAGCTGCTGGATGCCAAGTGGAGAAAGTGGTTCTTGTTTCCTTTCAAA…
2 ORFs that had a hit to the same subject
