# Supplementary material for: A de novo assembly of the newt transcriptome combined with proteomic validation identifies new protein families expressed during tissue regeneration
Source: Genome Biol. 2013 Feb 20;14(2):R16. doi: 10.1186/gb-2013-14-2-r16 (PMC4054090; doi:10.1186/gb-2013-14-2-r16)
Supplement: Additional file 7 — All identified Pfam domains in transcripts that lacked any sequence similarity to higher organisms. The second sheet includes the domains found in candidates presented in the manuscript. [file gb-2013-14-2-r16-S7.XLSX]

## Sheet: all-pfam-domains
ID	Alignmentstart	Alignment-End	Envelopestart	Envelopeend	accesion	name	type	e-value
t100285	58	90	57	94	PF00576.16	Transthyretin	Domain	4.8e-05
t100385	34	94	18	97	PF06393.6	BID	Domain	2.2e-12
t102731	5	66	1	71	PF07678.9	A2M_comp	Domain	1.6e-05
t10289	39	94	39	111	PF00965.12	TIMP	Family	0.00023
t10290	48	143	48	144	PF00965.12	TIMP	Family	1.4e-07
t103648	1	39	1	42	PF00038.16	Filament	Family	2.8e-11
t103938	2	32	1	33	PF01053.15	Cys_Met_Meta_PP	Domain	1.3e-09
t104021	46	113	27	117	PF06268.8	Fascin	Domain	7.9e-05
t104091	71	108	65	108	PF01023.14	S_100	Domain	1.1e-08
t104092	28	66	27	68	PF01023.14	S_100	Domain	7.1e-08
t10475	14	38	11	41	PF01209.13	Ubie_methyltran	Family	7.2e-05
t105363	2	73	1	84	PF07565.8	Band_3_cyto	Domain	2.7e-09
t105364	1	60	1	73	PF07565.8	Band_3_cyto	Domain	7.7e-08
t10711	110	184	26	190	PF05403.6	Plasmodium_HRP	Family	1.3e-05
t109200	30	95	21	108	PF07686.12	V-set	Domain	0.00036
t111280	34	73	34	77	PF01023.14	S_100	Domain	7.8e-09
t111280	84	109	83	111	PF00036.27	efhand	Domain	0.001
t115725	17	87	2	88	PF10392.4	COG5	Family	0.00052
t116464	25	73	7	74	PF05699.9	Dimer_Tnp_hAT	Domain	1.3e-08
t118711	31	90	31	92	PF00337.17	Gal-bind_lectin	Domain	1.1e-06
t11894	29	127	13	142	PF06637.6	PV-1	Family	0.00031
t11895	6	193	1	202	PF06637.6	PV-1	Family	5.6e-08
t12825	1	74	1	75	PF12130.3	DUF3585	Domain	3.3e-21
t13579	64	142	61	142	PF04505.7	CD225	Family	1.1e-25
t14039	41	99	22	102	PF00240.18	ubiquitin	Domain	7.5e-05
t14197	32	110	30	114	PF01064.18	Activin_recp	Domain	0.00036
t14597	6	91	5	94	PF00957.16	Synaptobrevin	Family	2.9e-22
t14789	1	36	1	37	PF00085.15	Thioredoxin	Domain	6.3e-06
t15144	4	47	2	48	PF11648.3	RIG-I_C-RD	Family	6.8e-06
t15471	5	142	1	144	PF01928.16	CYTH	Domain	2.9e-16
t16636	37	91	34	94	PF04691.7	ApoC-I	Family	8.3e-13
t17511	48	87	40	94	PF08039.6	Mit_proteolip	Family	2.9e-12
t17675	39	132	11	149	PF08210.6	APOBEC_N	Domain	2.8e-05
t18822	62	105	57	119	PF04711.8	ApoA-II	Family	3.6e-05
t19776	10	71	9	78	PF05680.7	ATP-synt_E	Family	1.3e-18
t21480	33	65	33	72	PF00088.13	Trefoil	Domain	4.6e-06
t21480	36	75	25	76	PF00088.13	Trefoil	Domain	1.4e-05
t22168	4	80	3	81	PF02758.11	PYRIN	Domain	4.9e-18
t2396	8	62	1	63	PF14291.1	DUF4371	Family	8.9e-10
t25535	9	31	2	32	PF00095.16	WAP	Domain	7.5e-06
t28812	78	100	77	103	PF02205.15	WH2	Family	2.5e-07
t31878	34	67	30	72	PF07078.6	FYTT	Family	1.6e-05
t34465	32	108	31	108	PF00337.17	Gal-bind_lectin	Domain	3.2e-06
t34629	39	113	25	133	PF06268.8	Fascin	Domain	4.8e-06
t34735	33	66	27	68	PF01023.14	S_100	Domain	4.3e-07
t39890	1	31	1	31	PF13602.1	ADH_zinc_N_2	Domain	8.4e-06
t40338	2	52	1	69	PF08441.7	Integrin_alpha2	Family	5.1e-09
t42348	15	54	3	74	PF00531.17	Death	Domain	3.7e-06
t42958	7	84	6	85	PF02758.11	PYRIN	Domain	3.8e-10
t44709	29	102	19	120	PF07686.12	V-set	Domain	3.3e-05
t46607	17	52	17	59	PF13450.1	NAD_binding_8	Domain	4.8e-07
t46927	2	26	1	26	PF13602.1	ADH_zinc_N_2	Domain	0.00022
t4849	90	130	89	142	PF12714.2	TILa	Domain	0.00066
t48788	8	39	7	39	PF00079.15	Serpin	Domain	1.9e-08
t49592	35	92	35	92	PF01826.12	TIL	Domain	1.7e-09
t53396	3	60	1	62	PF03820.12	Mtc	Family	0.00041
t53589	4	194	1	196	PF00696.23	AA_kinase	Family	2.7e-30
t5540	22	57	17	58	PF00240.18	ubiquitin	Domain	9e-07
t55481	2	38	1	41	PF07714.12	Pkinase_Tyr	Domain	1e-06
t55981	7	50	2	50	PF03732.12	Retrotrans_gag	Family	6.2e-05
t57751	10	37	5	39	PF00271.26	Helicase_C	Family	5.2e-07
t58201	2	34	1	36	PF11648.3	RIG-I_C-RD	Family	4.1e-06
t58932	5	33	2	36	PF07678.9	A2M_comp	Domain	8.1e-06
t60040	20	74	6	82	PF06020.6	Roughex	Family	0.00022
t60040	87	135	58	166	PF00293.23	NUDIX	Domain	0.00016
t61289	1	19	1	20	PF00261.15	Tropomyosin	Family	0.00048
t61939	2	72	1	74	PF01335.16	DED	Domain	3.2e-13
t65442	1	49	1	49	PF08599.5	Nbs1_C	Family	2.2e-25
t6781	73	131	5	134	PF06268.8	Fascin	Domain	2.6e-05
t69204	7	35	5	35	PF02936.9	COX4	Family	1.6e-06
t69233	33	61	31	61	PF02936.9	COX4	Family	6.7e-06
t69350	10	71	10	72	PF00131.15	Metallothio	Domain	5.9e-14
t69620	4	81	1	97	PF02029.10	Caldesmon	Family	1.9e-06
t69950	9	36	5	36	PF02936.9	COX4	Family	1.8e-06
t70190	31	60	15	60	PF02936.9	COX4	Family	3.5e-06
t7103	41	99	34	99	PF00666.12	Cathelicidins	Family	3.6e-07
t7104	54	112	47	112	PF00666.12	Cathelicidins	Family	2.9e-07
t7169	60	86	59	89	PF02199.10	SapA	Family	1.3e-07
t7169	134	169	133	170	PF05184.10	SapB_1	Domain	6.6e-07
t7169	213	237	210	241	PF02199.10	SapA	Family	2e-08
t72155	68	170	67	182	PF08208.6	RNA_polI_A34	Family	1.1e-08
t74495	62	102	62	102	PF11627.3	HnRNPA1	Family	2.3e-12
t74695	14	88	7	106	PF07686.12	V-set	Domain	6.5e-05
t7566	22	62	22	65	PF01023.14	S_100	Domain	2.4e-08
t7670	120	204	117	206	PF05283.6	MGC-24	Family	5.2e-07
t7671	18	107	3	109	PF05283.6	MGC-24	Family	4.4e-11
t7672	31	119	23	121	PF05283.6	MGC-24	Family	4.1e-10
t77362	1	27	1	27	PF00079.15	Serpin	Domain	5.2e-10
t77374	22	57	17	58	PF00240.18	ubiquitin	Domain	9e-07
t78225	42	84	42	85	PF00095.16	WAP	Domain	7.6e-08
t78229	37	76	36	76	PF00095.16	WAP	Domain	4.3e-06
t78659	51	61	50	61	PF11636.3	Troponin-I_N	Family	0.00071
t79631	12	32	11	32	PF01805.15	Surp	Family	0.00048
t79843	49	107	42	107	PF00666.12	Cathelicidins	Family	4.9e-07
t79899	8	84	2	91	PF11560.3	LAP2alpha	Family	3.4e-06
t80180	5	117	2	125	PF03546.9	Treacle	Family	2.9e-05
t80348	35	175	34	185	PF02029.10	Caldesmon	Family	3.5e-14
t80584	49	89	49	92	PF01023.14	S_100	Domain	4.8e-10
t80585	6	46	6	49	PF01023.14	S_100	Domain	2e-10
t80997	4	55	1	59	PF04505.7	CD225	Family	1.9e-11
t81602	8	104	4	104	PF03247.9	Prothymosin	Family	1.1e-14
t82183	16	92	16	96	PF08597.5	eIF3_subunit	Family	3.4e-10
t82184	10	102	10	107	PF08597.5	eIF3_subunit	Family	6.3e-13
t82540	27	87	9	90	PF02063.12	MARCKS	Family	0.00032
t82540	51	227	48	227	PF02063.12	MARCKS	Family	1.5e-10
t82541	27	87	9	90	PF02063.12	MARCKS	Family	0.00032
t82541	51	227	48	227	PF02063.12	MARCKS	Family	1.5e-10
t82904	18	58	12	59	PF00024.21	PAN_1	Domain	0.0001
t82935	3	79	1	92	PF01105.19	EMP24_GP25L	Domain	0.00014
t82935	16	69	14	83	PF05531.7	NPV_P10	Family	0.00072
t82935	17	69	8	78	PF06810.6	Phage_GP20	Family	0.00037
t82935	20	83	3	95	PF11932.3	DUF3450	Family	0.00081
t82935	20	69	7	74	PF04012.7	PspA_IM30	Family	0.00011
t82935	20	67	17	74	PF00261.15	Tropomyosin	Family	0.00064
t82935	21	77	15	96	PF01576.14	Myosin_tail_1	Family	0.0002
t82939	86	130	51	133	PF04012.7	PspA_IM30	Family	0.00047
t837	35	63	32	63	PF02936.9	COX4	Family	6.8e-06
t84040	3	43	1	45	PF01442.13	Apolipoprotein	Domain	2.1e-05
t84040	8	55	5	63	PF01442.13	Apolipoprotein	Domain	4e-06
t84040	9	55	6	62	PF05957.8	DUF883	Family	0.00017
t84204	12	35	12	38	PF01129.13	ART	Family	2.1e-07
t84227	11	25	11	25	PF01451.16	LMWPc	Domain	1.3e-05
t84918	9	61	3	65	PF01101.13	HMG14_17	Family	3.3e-14
t85447	1	17	1	18	PF01496.14	V_ATPase_I	Family	0.00091
t8732	7	48	2	49	PF00160.16	Pro_isomerase	Domain	5.6e-09
t8758	38	98	14	101	PF02063.12	MARCKS	Family	0.00011
t8758	64	141	61	144	PF02063.12	MARCKS	Family	1.7e-08
t87584	32	56	32	56	PF12874.2	zf-met	Domain	8.5e-06
t88216	2	27	1	27	PF02037.22	SAP	Family	0.00041
t8847	1	24	1	24	PF00240.18	ubiquitin	Domain	2.7e-08
t88479	63	141	60	141	PF04505.7	CD225	Family	2.1e-25
t88554	45	128	6	136	PF13472.1	Lipase_GDSL_2	Domain	0.00097
t89036	32	110	30	114	PF01064.18	Activin_recp	Domain	0.00036
t89037	32	110	30	114	PF01064.18	Activin_recp	Domain	0.00036
t90217	4	81	2	82	PF01928.16	CYTH	Domain	1.8e-06
t90577	1	26	1	27	PF07051.6	OCIA	Family	4.9e-05
t91628	6	93	2	96	PF04156.9	IncA	Family	0.00045
t91682	2	39	1	46	PF06784.6	UPF0240	Family	3.1e-07
t92214	22	113	7	131	PF08210.6	APOBEC_N	Domain	0.00045
t9315	24	113	24	114	PF01101.13	HMG14_17	Family	2.6e-17
t94462	16	46	15	52	PF03332.8	PMM	Family	1.1e-08
t94519	37	58	36	77	PF09162.5	Tap-RNA_bind	Domain	5.1e-05
t95130	5	31	4	33	PF08946.5	Osmo_CC	Domain	0.00017
t95876	14	60	14	84	PF00965.12	TIMP	Family	1.1e-05
t99509	2	41	1	43	PF01335.16	DED	Domain	0.0001

## Sheet: new-family-candidates
seq id	alignment start	alignment end	envelope start	envelope end	hmm acc	hmm name	type	bit score	E-value	clan	below cutoff
t104021L153AS-Facin	21	88	4	94	PF06268.8	Fascin	Domain	23.3	4.7e-05	CL0066
t34629L135AS-Facin	17	90	3	110	PF06268.8	Fascin	Domain	27.2	2.8e-06	CL0066
t6780L161AS-Facin	54	111	46	114	PF06268.8	Fascin	Domain	15.6	0.011	CL0066	1
t6781L160AS-Facin	72	111	68	115	PF06268.8	Fascin	Domain	19.4	0.00074	CL0066
t14197L133AS-activin-rec	27	105	25	109	PF01064.18	Activin_recp	Domain	21.2	0.00032	CL0117
t111280L120AS-efHand	5	44	5	48	PF01023.14	S_100	Domain	35.4	4.2e-09	CL0220
t111280L120AS-efHand	55	80	54	82	PF00036.27	efhand	Domain	18.7	0.00063	CL0220
t34735L118AS-efHand	15	48	9	50	PF01023.14	S_100	Domain	29.5	3e-07	CL0220
t34735L118AS-efHand	59	79	58	82	PF00036.27	efhand	Domain	15.3	0.0077	CL0220
t80584L137AS-efHand	37	77	37	80	PF01023.14	S_100	Domain	38.7	4e-10	CL0220
t80584L137AS-efHand	89	111	86	114	PF00036.27	efhand	Domain	13.6	0.027	CL0220	1
t111280L120AS-efHand	4	87	2	91	PB012975	Pfam-B_12975	Pfam-B	43.9	2.6e-11	NA
t34735L118AS-efHand	4	79	1	83	PB012975	Pfam-B_12975	Pfam-B	46.7	3.5e-12	NA
t80584L137AS-efHand	30	121	23	125	PB012975	Pfam-B_12975	Pfam-B	48	1.4e-12	NA
transcript26550#-new-domain-containing	81	149	74	155	PB009100	Pfam-B_9100	Pfam-B	21.5	0.00021	NA
transcript23605#-new-domain-containing	4	16	2	21	PF08114.6	PMP1_2	Family	11.7	0.12	No_clan	1
transcript31556#-new-domain-containing	50	101	46	120	PF10259.4	Rogdi_lz	Family	11.7	0.089	No_clan	1
transcript31556#-new-domain-containing	51	120	45	127	PF04859.7	DUF641	Family	12.7	0.072	No_clan	1
transcript31556#-new-domain-containing	97	122	88	128	PF08165.6	FerA	Domain	11.4	0.17	No_clan	1
transcript32550#-new-domain-containing	66	109	63	122	PF05864.7	Chordopox_RPO7	Family	11.1	0.3	No_clan	1
transcript32550#-new-domain-containing	70	114	65	116	PF14203.1	DUF4319	Family	12.2	0.088	No_clan	1
