# Supplementary material for: A de novo assembly of the newt transcriptome combined with proteomic validation identifies new protein families expressed during tissue regeneration
Source: Genome Biol. 2013 Feb 20;14(2):R16. doi: 10.1186/gb-2013-14-2-r16 (PMC4054090; doi:10.1186/gb-2013-14-2-r16)
Supplement: Additional file 9 — Expression data of all microarray spots presented in the heatmap (Additional file 8). [file gb-2013-14-2-r16-S9.XLSX]

## Sheet: Sheet1
2h	6h	24h	48h	4d	7d	14d	21d	35d	dorsal 1d_fc	dorsal 3d_fc	dorsal 5d_fc	ventral 1d_fc	ventral 3d_fc	ventral 5d_fc	idEST_	Sequence	Blue Cluster	Green Cluster	Pink Cluster	Red Cluster	Yellow Cluster
-0.021	0.141	-0.012	0.022	-0.075	-0.021	-0.021	0.149	0.018	-0.24	0.659	1.151	0.546	1.67	0.628	46702	GGGGGCGACAGCAAAAAGAAGCAAGCCCCAAAAGAAGACAGCAACATCTTGCCTTCTGGTGGGGGCCCAGGAGAAGGACAGGGTCCTAAAAAACAAACCAGGTTGGGTCTGGAGGCTGCAAAAGAAGAAAACCTTGCAGAGTGGTATTCTCAGGTGATCGCAAAATCAGAATTAATTGAGTATTATGATGTCAGTGGCTGCTATATTCTGCGCCCGTGGGCCTTTTCAATCTGGGAAGCCATCAAGAATTTCTTTGATGAAGAAATTCAAAAGCTTGGGGTGGAAAACTGCTACTTCCCAATGTTTGTGTCGCAGGCTGCACTGGAGAAAGAAAAGAGTCACATTGCTGATTTTGCTCCCGAGGTTGCTTGGGTCACAAGGTCTGGAAAAACCGAGCTG…			P
0.024	-0.173	-0.108	-0.578	-0.189	0.198	0.077	0.043	0.448	-0.507	0.43	-2.273	NaN	NaN	1.715	46704	GTATTCTCGTATTTTTCACAACAATATTGAGTATTGTACTCATCTTTATGTTAGTATGCCTTGTGATTACAATAAAACGGTTCAATCAATTTAGACATTAATATAAATAAAACCTTTTATTAATTCACCTAAATCGTGTCCTATTATTGTGAGTCATTGCGAGTTTCTCTCTAAACTAAAAGGTGATTCTCTAAACTTGTTTACCATGCCTCTGAGGTACCACTCTCATGAGTGGGGTGCCAAGTCATGCTTTAGAATTTGCCCAGACTTTCTGTCAAGATTGATATTCTCAGTTCTCACTCGATACATATCTAAGTTCTCTCCCCTGTGATAACACAAACGGCAGATTGGGGTACTGTTGCTAGCTGGATGAAAATTGGGAGGAGTCTATGCCGATCT…				R
0.208	-0.229	-0.039	-0.354	-0.27	0.281	0.106	0.016	0.112	-0.133	0.2	-1.345	NaN	-1.761	1.866	46706	GGTATAGAAAAGTGAGTAAAAGGAGAAATGCACACCTGCTGAAATATTGAAAGTGTCATAATAAATGAAAATTGTGGGCATGTGTGTGACAGAGACATAACTATTAAGGGTTCAGTGAACCGGGGCCAAGAGGTAGAGGGGGCTGTCTGTGCTCTCCTCTAGCTTCAGTTTATTTACCTGCCAGCCTGAGCTTTATGCTTTTTTGCTAGAACCTGCGTGGGGTCTAGACCTCTCTTTACTCTTCTCTGAAGTAGTAGCAGTTACTTAGCCTGTATGCGTGGGGCCAGCTGCTGCTTTCAGGGAGCTTAGCTGCTTTGTAAGTAAACAGCTGAGGCGTCAATCATGAAATTAGAAAGCAGCTCAGCCATAGATAGACAAGTAGGAGCTGTAAGGCACCTA…				R
-0.133	-0.4	-0.123	-0.289	-0.659	-0.742	-0.382	-0.388	-0.167	-1.637	-0.169	0.112	NaN	NaN	0.294	46698	GTGGCTAAACTGGGTTACACACCTGAGGGGGGCTGGCAGAATTACTTCCCAAATTCCCCTTGGAGACCACACGACAGTGCTTTATAGAACTCACTTCACAACTATTTTGCCACTACCAAACCTCAATAAGCCGTCACTCACCCAGTTACCCCTCCAAGGGGCATAAATAAGTGAGCTATTTGTCTTATGTTGTGCTAGGCTATGTCTTACAAGGAGTAGCTAAGAAATATGAAAGTATGCATTTTTAGGGGTCTACAGTGGTAAATGTATTGCAATTTATGTCTACCATGACCACTGCTAGAACTTGCATGTGCTTTAACTTGATTTCCTTTTTGGGATTTTCTTTTCTCTCTGTTCGGATTCATGTCATGTTATTTTATTTAAATGACGATTTAATGG…
-0.156	-0.038	-0.116	0.028	0.12	0.104	0.481	0.229	-0.046	0.017	0.606	0.592	0.155	0.677	0.624	46699	GAGGAGTACAAAAAGATTTCTAAAAAGGACATTGAAGCCAGTATAAAATCGGAGATGTCTGGGAACCTGGAAGATTCTCTTCTCGCTGTTGTGATGTGCGTTAAAAACCGTCCCGCCTATTTTGCAGAGAGGCTGTACAAGTCCATGAAGGGACTTGGCACTGATGACGACACCCTGATCCGGGTGATGGTTTCTCGCTGTGAAATTGATATGCTGGAAATCCGGCATGAGTTCAAGAAGATGTATGGGAAGTCTCTACACTCATTCATCAAGGGAGACACTTCAGGAGATTACAGGAAGGTTCTGCTGAAGCTCTGCGGTGGGGAAGACTAAAGGCTCTGCAGTCGGCATAGAAAAATCCATTGCCCTAAAGAAGTTTTTGTATATGTATAAATGTCA…			P
-0.172	0.054	0.372	0.126	-0.066	0.47	0.382	0.383	0.426	NaN	-0.017	0.381	2.005	NaN	-0.279	46709	GGAAAATACTGAATCTTTTTTGGGAGCGTAAAGGAGGCAGAAGAGTCTCAGACTGTATGTTTCCAGAAAGCTGGCCTGTCTCTCTCCCAGGCCTTCACCCACTCTATCCCACCAGGATTGATGGTGGGTGACATGCTTTGGCATAGAATCAACATTAACTTGTGGAGGGTGGGCAAGGGTTGCACGTCTCCATGACATATTGGTGTTGGCTTTCTGGTGACTAGGAGGAGCAGATTTTGTCATCTACCAACTGTTATGTCTGCCCCTGGTCCTTCCTACTCCTTTGAATTTGGGTATAATTAAGTTTTGAAGCTTGGACCTCGGCGTTAGCCTCCTTCCTGTCTGTCACTCTTTTCATGTGAGCTTCTGTAGTTCTCTTTTCTCTGCAGCCTTGAACCT…		G
-0.188	0.121	-0.212	-0.33	-0.076	0.263	-0.133	0.054	0.304	NaN	-0.124	-0.266	-0.768	-0.199	-0.231	46713	GTAACCATGCAAGTGCTAAACTGGATTTTGCAAATAATGTGCAACTATCCCTAACTTTAGCAGCACTCTCCTTGGGCCTTTGGTGGACGTTTGATCGATCAAGAAGTGGTCTCGGGCTTGGAATTACAATTGCCTTTCTTGCCACACTGATTACCCAATTTTTGGTATACAACGGAGTTTACCAATACACGTCACCAGATTTTCTCTACATCCGATCCTGGCTGCCTTGTATATTTTTTTCAGGAGGTGTTACAGTAGGAAATATAGGACGGCAGCTGGCCATGGGTCTACCTGAAAAAATGCATCAAGACTGAAAGATTCTCACGGAAAGAGATGATTCCTGGTGTGTTGCCAAAGGCAGACTGAGAGGAGGACGGCATGAATTATTTTGCTGGAGGA…
0.886	0.821	0.386	0.643	0.615	0.608	0.16	0.336	0.254	1.107	0.75	0.826	1.029	0.756	0.925	46715	GGTGCCAGTCCCAAACTTTGCCAGAAAGTAACACGGTACATCAGAAATATATCCCACTATTCTTAATTAAAAAAAACGGGGGGGGGGGAGGATGATTATGCACCATGTAAGTGTGCTTTATCGAAATGGAGGTGTATCAAGCCACATGCAGTATGTTGCCTTGTGGTTACTCTAATGTGGAAAATTAGATGTAGGCGAAAAACACCTAATATTGCTGCACAGTCCTTAACCGCGGGTTGCTTGCAAAATTTGGAAATAAAAGGCCGAATGTCAGACTAAATACAGATTTCATGACTCCAAAAAAGCTGCATTCCTTTCTGATGTGCCGTGTCAACACGGGGCAGGGGTGGGGGTATTTCTAAGTGCCCTTGTAATCCGAGTCCGGTACAGTGGAAGATC…
-0.123	0.057	0.004	0.262	0.54	0.549	-0.106	0.07	-0.398	NaN	0.49	0.637	0.798	1.272	NaN	46716	GGCCACAAAAAGGGAAATTGAAACTGTTCTTGACCAAGATAACCATCTGCCCCATGAAATTGCTGGAGGGATAGAAATGTTCAGCGCAGATGGAAAAATCAAGGTCTCTAACACACTGGAAAGCAGGCTTGACCTCATAGCTCAACAGATGATGCCAGACATCAGGAGTGCATTGTTTGGTACCAATGCTAACAGAAAGTTCTTGGACTAAGGTTCTTGGTTAGACAATAGCTGGCTGGACCTGTATCACTGCCGTATGGGACATGAGCATCGAAGAGTTAAAGAAGAGATGAAGAGATTGGTCTTGATCTTGTTAAAGGCCATCAAATGTTTATGTACTGTATCCTGCTGGATCAAGTATGATTAAATCAGTCAAGATATTTGTACAGTGTCAGGTGA…
0.069	-0.07	0.057	0.082	-0.059	NaN	0.015	-0.074	-0.169	NaN	-0.108	0.377	-0.488	0.188	-0.119	46720	GGCCTCTAATAGGAACTAGCCAGTGCTGTTTCTTCCGGACCTGCAGGATGACTGTGCACAACCTATACATCTTTGACCGAAACGGTATCTGTCTGCACTACAGCGAGTGGAACCGCAAGAAGCAAGCCGGGATCTCTAAAGATGAGGAGTACAAGCTGATGTATGGCATGCTCTTCTCCATCCGGTCTTTTGTCAGTAAGATGTCTCCTGTCGACATGAAGGATGGGTTTCTGGCCTTCCAAACAAGCAAGTACAAACTGCATTACTACGAAACCCCAACTGGACTAAAGATTGTTATAAACACAGACCTGAGTGTGACCAACGCCCGTGACATTCTGCACCAAATCTACAGCAGTATCTATGTGGAGTACGTGGTGAAGAACCCCCTCTGTAGCCTGT…
0.634	-0.037	-0.197	-0.2	-0.442	0.219	0.038	0.166	0.42	-0.697	0.156	-3.244	NaN	NaN	2.065	46751	GGGGGAGGCACACAGGGTCCAGTGCAGCACACTCCTGGCCTTTCTCTTCCAGCTCTTCTTCCTCTTCAGTATCTTCTTGGTTCCAGAAGTTAATCTAAAGTCTTAGTTCCACAGCACCAATATTTATATGCCATTCTGCCTTGCATCCCTATGGAAAATAACCACTGTAAAATGTTACAGGGCAGCTCCCATGTTAACCTATGGTAGAGACATGCCTTTCAATAGTGAAAAAGGAAATAGGCCGTAATTCACTATCAGGACATGTTAAACACATTACACATGTCCTACCTTATAAGTACACTGCACCCAGTCCATAGGGCTACCTTGGACCTACCTTAGGGGTGACTTATATGTAAAATAAGGGAAGGTTTGGGCCTAGCAATTGGTTGTACTTGGCAG…				R
-0.05	-0.096	-0.197	-0.249	-0.091	0.166	-0.263	-0.092	0.069	0.035	0.118	0.259	0.27	0.513	-0.213	46734	GCATTTAAGCTTGAAGGTGGTCAAGCACTCATTACATTTGAGGAAGAAAAAGTGGCGCAGAACATCATTAAAAAGCAAAGACACAATGTAAACCTGGACACTGAAACTGTAGAAGCAAAATCGGTGGCTGTTCCACTGGAAGCAGGATTGAAATTTGAGATTCATGTCAATATTTCTCGGAAAGATGTGTGTGTCAAACACCTTCCTGAAAATGTACCAGAAGAACGTTTGAGAGACGAACTGGAACTTCATTTCCACAAGTCAAAAATTGGAGGAGGTGAAATTGATGATATTCAATTTGACAAAGAAGCAAAAACGTCCACCATCACATTCGTGGATCCCGGAGTGGCTCAACATGTTGTTAAGCGTAGAAAACATACCATAAGGAACAACAGAGAC…
0.371	0.041	-0.092	0.066	-0.056	0.006	0.022	0.056	0.105	NaN	-0.149	0.22	-0.211	-0.102	-0.215	46736	GACTATTGGAAAAAGTTGAATATGTACTTACACTAATGATTGAAGTGCGTGTAATCAAAATGAACCAATTAGCACAGAAATGGATGTGACAAATATTTTATAACGCAATGTATAGTATACAT	B
0.263	0.771	0.779	1.726	1.091	1.14	0.753	-0.242	-1.277	NaN	2.427	2.366	3.551	3.295	1.425	46737	GGGAAAATGCTGTGTCTGGGTTTCGTTTGTCCACAGTTGACCCAAAGAAACATAGTTGTCTCACGAAAACCTACAATGACGTTGATTTCCTTGGCAGCGACATTAGGGCTTCCACCCGAGAAGACGTTACTGGATGCCAGGATCTGTGCACCGACACCACTGGCTGTCAGTTCTTCACCTATGTTACAGAGAATTATAAGCCAGCTCCAGAACTGCGTAAGTTGTGCTTCCAGAAATTCGCTGCGAAGCTGCCATCTCCACCAATCATTAATATCCTCAGCGGTGTTGTGTCTGGATTCAGCCCGAGGGACTGCTTTGACGAGAACACTTGTGGTGCCACATGTACTGAATATCTCATTTCGAACGTTGACTTTGCTGGCAATGACTTTGACCAGGTTC…			P
0.617	0.706	0.38	0.57	0.777	0.712	0.217	-0.139	0.635	NaN	-0.325	-0.435	-0.47	1.397	NaN	46738	GCTACGTCCCTCTGTTTCACACATTTTAAATGCCCTAAAAAATGTACAATATTAGGGCTTATCTGAAAGCTAAGAATACAGGCTCAATGGAGTTTAAAAAGGTTCTCTCATGATGGATACCTTTTTCAAAGTAGTAGAAATATGATATCAAAATTCACCTGCCACTAACGAGGAAGCTCCTTAGTTGGAATACCATAACTTACACTTTAAAACTACCTTATTTTGTGATATTGACCAAAACCATTTTTCTATAAAGTGCCAATACCAGGACTTGGGGATAAAGGTGCATTTGTGTGTTCATCGAATACTTCAAGTAGTTGTCAGCTAGAGCTGATACTTATCAAACAAATTTTCTCTGTTTCCAAACCTGGGTTTTAAATAAGACTACAATGTCCTAGA…
0.161	-0.154	0.261	0.306	0.324	0.098	0.326	-0.008	-0.284	0.425	0.736	1.026	0.282	0.416	-0.044	46742	GCCTTGTCCCCAGTTTTGATTCATCCTCTGTCCCATCTGCTGGCAGCCGAAAACAAGGAATCCTGAGACGTATCCTGCCCCTTTCCAAGGATACCTTGCCCAAAGTCTTGGAATACAAATGACGAAAGCAACCTCAATGCAGCCAAGAACTGTTATCCCCTTCTGCCATGACTTATAACCATGCTTTTCCATTTAAACGCTGCTGCACAAACAGGGATGGGCGCATTGCTAGCCTACCCTGTAGGAGAAACGAAAGACCTTCTCCGTAGACTGCCATTCGAGAGACAAATGTTTTGATGTGTTGGGCCAAATGTATCATCTGATGTTATCAATGGGAAAGAGTTGATTTTATTGAGTTTTACTGAGGAAGCCCCTCCCGCCCACTTCTTCTGCTCCTTT…
-0.289	0.367	-0.283	-0.03	-0.215	0.185	0.089	0.196	0.472	-0.254	-0.268	-0.332	-0.108	0.038	-0.247	46743	GGATTCTCTTCATTTTATCAGTCCAAATGGAATCAATGAATACCTGACTGCCCTCTGGTGTGTGGGGAACGTTATCCAGGATTACGACACTGATAAGCAATTCCCTGCATTTGGATTTGGTGCTCAGGTCCCTCCAAACTGGCAGGTATCACATGAATTTGCCCTGAACTTTAACCCAACTAACCCCTATTGTCTTGGTGTGCAAGGAATTGTGGATGCTTATCGACAAGCCTTGCCGCAGGTTCGCCTTTATGGACCAACTAATTTCTCTCCCATAATAAACCATGTTTCAAGATTTGCAGTTGCTGCTGCCCAACAAGGAACTGCTTCTCAATATTTTGTGCTGCTAATTCTAACGGATGGTGAGATCACGGATTTGGACCTTACAAGGCAGGCCAT…
0.159	0.059	0.137	0.133	0.078	0.166	0.071	0.06	0.053	-0.084	-0.134	0.169	-0.369	-0.123	-0.053	46764	GAAGATATCCGAAGAGGGAATGTAGCTGGTGACAGCAAAAACGATCCCCCAATGGAGGCTGGAAGCTTCACTGCCCAGGTCATTATTCTAAATCACCCTGGCCAGATCAGCCAGGGATACGCTCCTGTGTTGGATTGCCACACTGCTCACATCGCCTGCAAATTTGCTGAGCTGAAGGAAAAAAATCGACCGACGATCCGGCAAGAAGCTTGAAGATAGCCCCAAAGCACTCAAGTCTGGAGATGCCGCTATTGTGGACATGATTCCAGGCAAACCCATGTGTGTGGAGAGCTTCTCAAACTACCCTCCCCTTGGTCGTTTTGCTGTCCGCGACATGAGGCAAACGGTGGCTGTCGGAGTCATAAAGGCGGTGGAGAAGAAGGCTGCCTCTGCTGGCAA…
-0.007	0.064	-0.026	-0.078	0.005	-0.668	-0.246	-0.053	-0.161	NaN	0.077	0.106	-0.193	0.376	0.07	46770	GGACAACTGTCCGAAGCTTCAAGGATTAGACCAGCGCTGTGGAGAAGAGAGGCGTGGAATGTACCATGCGCCTAGTCTATGCATATTGTTGTTCATCCTGACGCTGCCAGGGAAAAGCGTGATCTGGAATCTATAGAACACTGTATGAAGTGATCCTTCTGAAAACATGATATCATCAGGGTTCTCCGTGCTGGTGTCAAGACGTTCTTCTGACATGTTGAATACACTTAAAGGAACTTTTAGGTCAAGGCTTTTCAGAGGAAACAAAGAATGTAGAAGGATCCACCAAAAACAAGAAATCAGCACTTCTTCACGAAAAAACACAGTTATGCCTGCTTGGGTAATAGACCAATATGGCAGTAATGACGTTCTCCGATTCAATAAAAATACAATGTTCCC…
-0.047	-0.26	-0.063	-0.027	-0.156	-0.181	-0.187	-0.347	-0.598	0.216	-0.141	NaN	-0.131	0.598	-0.454	46774	GGCCTTTTCTCCAGTGGCTCGTGGTTTGGGAGCTGCTGCTGAGCGCCAGCTTCAGGATGCGTATCGAAAAGTGTTACTTCTGCTCCGCGCCAGTGTACCCAGGGCACGGGATGATGTTCGTGCGGAATGATTGCAAGATGTTCAGGTTTTGCAGATCAAAATGCCATAAGAACTTTAAAAAGAAGCGGAATCCCAGGAAGGTGAGATGGACCAAGGCCTTCCGAAAAGCTTCTGGCAAGGAGTTGACTGTGGACAACTCCCTTGAGTTTGAGAAACGCAGAAATGAACCAGTGAAATATCAGAGAGAATTGTGGAGCAAGTCTGTTGAGGCAATGAGACGAGTCGAAGAGATTAAACAAAAGCGCCAGGCTCGGTTTATCATGAACAGACTGAAGAAGG…
0.372	0.063	0.187	0.362	0.212	0.508	0.189	0.342	0.085	NaN	0.387	-0.116	0.11	NaN	0.302	46775	GGTGATCCTCCCACAGGGGTCACCCTACGAGAAGACTTGTATTACGACCCCTACTTTCCTGGCCAGGCTATTGGCATGGCACCACCTATTTACAATGAGATCCTTGAGTTTGATGATGGCACTACAGCTACCATGTCTCAGGTTGCCAAGGATGTATGCACATTCCTTAGGTGGGCAGCTGAGCCAGAACATGACCAGCGCAAGCGCATGGGAATGAAGGTTCTGATGATTGGTGCCATCCTTATTCCCATGGTGTACTATTTGAAGAGACACAAGTGGACCGTAATAAAGAGCAGGAAGATTGCATATAGGCCACCTAAGTAAAACATCCAAAGCACACCATCTCAGCACTCGAATGCTCCGTTATTTGGCGCCCTATGCAGTTGGTTACACCACCGT…				R
0.687	-0.081	-0.109	-0.492	-0.26	-0.016	0.077	-0.081	0.298	-0.546	0.073	-3.959	-0.735	-0.774	3.061	46754	GGTTTCCATTCGCTCTGCCTGCATAGATGATGCCCATATGGGCACAATAGTGTATAATAAGTGCTAGTTTGAATATTTTCTTTGActggcagttcgggctggactgctcccatgaggaacagggtcatgactgatttgcatatggctgtgaccaaactggggtggcttagtgagcataagaacgatgatggattcaacccagatccgtgacttggggtgagtgtctgtactgtatgccagcattccatccatcatcacgttttgtgttgctaaatgttcaccttaagtggcatgggtatgcccagacgtgggtcccttgctCACTTAGCCACTGGATTCAAGCTAGCCTGGCTGATGAGGGGTGATACCCCGAAACCGGTCCCTGGATGCTTGGTTTCC…				R
-0.05	-0.484	-0.193	-0.191	-0.226	-0.347	0.104	-0.276	-0.187	0.27	0.577	0.774	-0.096	0.635	-0.551	46755	GGGCCTTTCTGCTCGTGGACCTCCACCATGGTTTTCAAGCGTTATGTACAGATTGGCCGGGTTGCCTACATCTCCTTTGGCCCACATGCAGGGAAGCTGGTTGCAATTGTTGACGTAATTGACCAAAACAGGGCACTGGTGGATGGCCCTTGCAGTGGCGTCAAAAGGCAAGCTATGCCCTTCAAGTGCATGCAGCTTACTGACTTTGTGCTCAAGTTCCCCCACAGCGCTCGTCAGAAGTTTGTAAGACGTGCCTGGGAGAAAGAAAATGTAAATGAAAAATGGGCTCAAACAAGATGGGCAAAGAAGATCGATGCCAGGGAGAAGAAAGCCAAGATGACCGATTTTGACCGTTTTTGTGTCATGAAGGCAAAGAGGATGAGGAACAAAATCATCAAG…
0.362	-0.287	NaN	-0.327	-0.213	0.57	0.039	0.025	0.233	-0.982	-0.361	-2.544	-0.53	-2.284	1.227	46758	GGAAATGAGTTTGTTTCTTCAAAGACTAACGTTTGGTTCGATGGCCTGTGTAGCTGTAGGTTCGAGGCATGTGTGTTGTAGATACACATGCTGTGCATGAGTCTGCCCTCTGGTGTTGGGCTCGGAGGAATTCAGGTTCTTTTTGTCCGAAGGGTTTCGGTCCGAGTCGCGAGGTTGGGTTGCTTCTCCTCTTGGTGCCATTGCGCATGGGCATCCACTCCTTTGTTAGATTGTTTTTTCCGCCGACTGGCTCGGATCGTCGTCCTTCCGTTCCGATGGGACCGACTACTTAGCTAGTTAGCGATTGAATTTCAACGGTGTTGTGCATCGAAAGGCGTAGGTAGTGACACAGCGTATCGAAAATCGTCGCGTTTCCCGACTTTCTACTCGAACCGGCTG…				R
-0.162	-0.024	-0.518	-0.911	-0.618	-0.535	-0.374	-0.423	-0.361	0.095	-0.113	-0.075	-0.547	NaN	-0.012	46760	GGTCTACACTTCATGACATCCTTAGGTATCCTCATGCCACCGTTGGGAGTAGGTTACACCATCGAATATATCAGCCGAATTGCCAGACTCACTCACAGAATGGTTTAGAGGGTGGGCAACATGGCTACTGGAGGCCCTGGTAATAGGGATAATATCCTTGATCACCTTTTGCATACTGATACAGGTATGTCCTGAATGTATCTAGACACTGATTTCTTTTGGGCCAGAAAAAAAAGCTCCACAATGATGAGGAAGGTGATTTTGTAGAGATGCATCACTCAAGGAGCATTTCAGGGAACACGATAGGGCGGATATGTATAGGAGAATAGGAGGTGTGAAGAAAATGTTACAAGGAAGGATCAAATGGCCGAATGTTGAAGCTGATTAACATTTTTAAAT…
0.105	0	-0.053	0.032	-0.066	0.107	0.017	0.169	0.069	NaN	-0.088	-0.105	-0.399	0.8	-0.076	46762	GGAGGACAGGATCCCGGAAGCTAGTGTCCGACCATCCCTCTGATGGTTGTCGCCTGGAAGAATGGAAATGCAGCCAACCGAGGCCTGCTCTCTTCGCGCAGTCATACTGTTCTGCTTCTTCTCTCTTTATTTCGGAATGTACGTCCCTGAGAGGGAGATAAACCACTTAAGCCAAAGTATGAAGAAGCTTCTTTAGTCTCTTCCTGGCGGTCTGAAACTGTACCTCCTTGTTACTAAAACACAGCCATGGCATTACGGCAGTATAAATTCTCCTCACAGATAAAGATATGTCTCGGCTGTCTGGTACTTGCAACCGAGAGGAGTCTGCACACAGTTTGAAAAAGTGCTGTGTAATTGCAAAACAACCATTGTGCTAATAATGAGAGCTGACTAGAACCC…
-0.144	0	NaN	0.103	0.056	0.249	0.086	0.076	-0.031	-0.197	-0.048	-0.322	-0.285	NaN	0.061	46767	GGCCAGCACAGTGCGGTTGCCGCTCTCCACACCTCTCAAAGTGCTATGGGGGCAGTGCTGGACATCAAGATCAAGCGGGCGAATAAAGTGTACCATGAGGGGGAGTGGTGGTTATCATGAGCAAAGACAACGTACAACACCAGGGAATTTCCTTAACGATGGAGGGATCTGTAAACCTTCAGCTCAGTGCTAAAAGTGTTGGTGTGTTTGAAGCCTTCTATAATTCTGTGAAGCCAATTCAGGTAATTACTAATACCATAGAGATGGTAAAACAAGGAAAGCCTCCCAGTGGCAAGACTGAAATTCCCTTTGAGTTCCCTCTTCATGTGAAGGGCAACAAAGTTTTGTATGAGACCTACCATGGCGTCTTTGTCAATATTCAGTATACTCTGCGATGTG…				R
-0.018	0.311	0.317	0.42	0.456	0.666	0.025	0.104	0.079	NaN	-0.338	-0.879	-0.13	-0.619	0.558	46794	GGGGAGAGAATTAAAAATGAAACAAAAGAAGACACTCATTCAATCGACAATGATAGACAAAAAGCAAATGAGGTAGCAGTTGTTCCTGAAAAGACTGAAGAAGATGGGCTGAAAGGGCAAGAAAGTACAATCTAAGACTGGAGTTTTTTTTAGCAGTTGTGCATTTAGAAGTGTTTGGATACCATGAAGTGTGCCTGTGTGCGTGAAGAAATACTACACTTTAGTCCAGTGTTCAACGAGGGTCCTGAACAATTCCGTAATGTACAATATTGTCACATCAAAGCTAAATTTTGAAATGTACCTTTATTTTTGTGAAGTGCTGCTTCTGTTAAAGGAATCATGGTTTTGTTGTTTTGGCTAATAGAAATTTGGATGTGCTAATCTGTGCCTTAAAGTTCA…				R
0.051	0.034	-0.219	-0.247	-0.299	0.379	-0.219	0.096	-0.095	-0.144	-0.09	-0.632	0.212	0.189	0.437	46777	GCAGCACGGGGCAGGGCACAACTTTCGAGGGGGCTGTATTTGTGTACGATTGAGCAGACCAGGTACCACATCATAGGGTTGGGTGTGATTTTGAGCAGGCCTAGTTCCACAGCATGGGTTGGACATGATGATTGAAATGTCAACTACTACAGCATGGAGTTGCACATGATGATTGAGGATATCTGGTACCACAGCATAGGACTGCATGAATATTGCGGATGTCAGGTACCACAGCATGGTGCTGAACATGATGAGGATGTCTGGTACCACAGCATGAGGCTGGGTACAGTGCTAGAGCAGGTCCAGTACCACAGCATTGGGTTAAACATGATGATTGAGCTTGTCTAGTACCACAGCATGGGTTGGACATGATGATTGAGCTTGTCTAGTACCACAGCA…
0.029	-0.023	0.138	0.141	0.138	0.351	0.307	0.211	0.046	0.683	0.26	0.496	0.189	0.603	0.394	46779	GTGGCAGATCAGAGCTTCCTGGGGCCTTTGAAGCTGCAGGGTTTCGGTTGAATGACCAGCTCTACAGTATGATTGTTCGTCGATACTCTGATGAAAATGGAAACATGGACTTTGACAACTATATCAGCTGCCTTGTGCGAATGGACGCCATGTTCCGTGCCTTCAAAGCCTTGGACAAAGACGGGGATGGTAAAATCAAGGTCACCATGCAAGAGTGGCTGCAGCTGACAATGTACTCCTGAGGGGTGGACCTCAAAATATCAGAGTTCCCCAGACTGCGAAATCCGGATTAGCCCACCCTCCCGCCTCTGACGGCTGCCAGCTTGTAACTCCTGCTCTGCATTTTCTCAGGGGGGATGTGTCCCTCTGCTCCTGCACACTCTTTGCTACTTTTGAGTT…			P
0.156	0.015	-0.187	-0.042	-0.12	-0.185	-0.155	0.028	-0.018	NaN	0.034	0.243	-0.313	0.387	-0.291	46780	GATTCACACCTTGGCTCAACTCATTTCTTCCTACTCCTTAGTAGATCCTGACAGAGCAAAAGTTCTCAGCAAACATTTACCTTCATCAGACTCTATGTCCCTGAAGGTAGATGTAGATGCTCTTGAAAATTCTCATGGTGCCACTTTCACCCGAAAGAAAGCAGGAAAAATTGCTGGCGAAAACATACAGAATGAACAAGGGCAAGGGGATATGAAGAAGAAGAGAAAGAAAAAAAAGGAAAACTTCCAAAGAATTATGATCCCAAAGTGACCCCTGATCCGGAGCGATGGCTTCCAATGAGAGAACGCTCATATTATCGAGGCAGGAAGAAGGGGAAAAAGAAGGAACAGATTGGAAAAGGAACACAAGGGGCTGTATCTGGTGCATCGACTGAGCTG…
0.561	-0.044	-0.017	0.049	-0.24	0.099	-0.128	0.111	0.459	-1.224	0.46	-3.863	-2.767	-2.186	1.704	46781	GGGAGGCAAAATAGAGGTCAGCAACGAGCAGAAAGAGGCAGAATAAAGATCAGAAATGGCACCAAAAGGCAAAATAAAGGGCAGAAATGGGCAGAAAGAGGCAGAATAAAGGACAGCAATGAGCAGAAAGAGACAAGATAAAGGTTAGACACAAGCGGAAAGAGGCAAAATAGAGGTCAGCAACGAGCAGAAAGAGGCAGAATAAAGATCAGAAACGAGCACAAAAAGGCAAAATAAAGGGCAGAAACGGGCAGAAAGAGGCAGAATAAAGGACAGCAATGAGCAGAAAGAGGCAAGATAAAGGTTAGACACTAGCGGAGAGGCAAAATAAAGGTCAGAAACGAGCAGAAAGAGGCAGAATAAAGGGCAGAAACTAGCAGAAAAAAAGGTCAGAAACGA…				R
0.305	0.007	-0.041	0.097	-0.065	0.08	0.167	0.074	-0.114	-0.546	-0.049	-0.14	-0.534	0.171	-0.307	46782	GGCAGTGTCACAGCTTTGCTACTTTTGAGGTATCCTCCCATTGGCGTGTTCAAGGTATTAGATTTTTAAGAGCTTAGAAGCTGAAGTCTGGCATTTCTGAACTTTCTGTGGATTGAAAGCTGGCAATCCTCTGGCTCTGTCTGCTCTGCTTCGGAGGGCATCCGCTGCATTTAGGCCACTGCAGTGCAAGAGATGAAAATAAACCAGCAACTTTTCTTCAAGTGAAAGTTTTTTTTTAATGATGCTAGTCTGTTTTGCATACTTCAGCACAGTCATTTATTTTACTTTTTTACAGAAAAAAACATCCACTAATCAATGCACCTAGTCAGAATGATATGCAAGAAAAATGAAAACCTCAAAAGGTACCTTGAACTTTTGTCCAATACGTTTAGTAGACTG…					Y
-0.023	-0.058	0.025	-0.019	0.087	0.391	-0.037	-0.046	-0.354	NaN	-0.254	-0.1	-0.332	NaN	-0.497	46788	GGCAGTTGTGGCTAGTAACTCTCTCAGCTCTCATTACCTCCAAGCAATGGACCTACAACGGTTTCATGTGGCTAGTTGTACTCCGAGCTGGTATCTTCAAGCTGGAAGGCTATAAGTGTTTCCTGCAGCCTGTAACACTTAGTTCACTCAACTACCAACTCTAAGCCTACACCTGCCTGCCGTCGCCGGTGCATCTCCACACGCAGGCATCTGTGAACGCTTGCGAATGCACCTGTGCATGTGTTACCAACCCAGGAAAGAATCATCCTGCGAACAAGTCTGTCTGAAGGTCAACCACAGGCATCTTTTTGTATTAATCATATGTTATGTATAGTTTTCACTGATATTTGTTTACTTTCCCCTGTGTGTACATGTCTGCACACACTGAGCTGGCCTCCA…					Y
0.033	-0.27	-0.286	-0.385	-0.995	-1.255	-0.637	-0.724	-0.28	0.08	-0.015	0.32	NaN	-0.405	1.229	46790	GGAGCAGAGAGCAGACTGACAGCACAGCGCCCCCTGCACCAGAAACAATGAAGTCAGCCATCTTCCTGGGTGTTGTCCTTCTTCTACTACCTGGCGTCCTCTCCTCCTGCAGTGAATGTTGCTCATTCAAAGACCTCGAGACCTTACAGAGCCTTATAATATCCATGGCTCCTGCCATTTTGAAGGACGCCAGACCTGACTGCATTGAAATCAGTGCCAAGGGCGCTTTGGCAACCTGTCCTTCAGGTTTCACTCCTTATGCATGTGCCTGTGGGAGTGCCTGTGGATCCTGGGACATTAGAGACAAAGAGACCTGTCACTGCCAGTGCGCTAACATTGACTGGACAAACGCTCACTGCTGCAAGATTGTTGCAAAGTAATCCAACACATCTCTGACTT…
-0.05	0.193	0.085	-0.068	-0.07	-0.002	0.018	0.005	-0.021	NaN	0.059	-0.066	-0.391	NaN	0.189	46791	GGGTCCTACAAGAAGGCTCAAAAGCAGCAGAAAACAACTATGAGCGTCCCTTGGCGCTTAGGCTGCTGGCTCGGTCGGGCTGCTCTGACGCACACCGTGCGGCCTGCACAGTTACTACGCTGTTTCTACAGGACGATGCACTTCAGCACAGAGGAGCGCGGCCAGCCTGGCTCCCCAGACTACCGCCTATACTTCAAACGTGGCGATGGAAGATATATTTCACCGTTTCATGACATCCCTCTCTGTGCTGAAAAGAGCGAGGATGGTGGTAGCCCAGCAAAAAAGTCAAGGACTAATGGAAAAGAGAAGGTGTTTAACATGGTTGTAGAAATTCCTCGTTGGACAAATGAGAAAATGGAGATTGCAACAAAGGAGTCTTTAAATCCCATTAAGCAAGAC…
0.361	-0.089	-0.2	-0.02	0.1	0.897	0.177	0.227	0.019	NaN	0.079	0.059	-0.051	0.487	-0.013	46822	GATAGGAGCGTGAGCTATTCACCTGCACAGATGGTGGttttatatataatatatattttaGCGTTTAGGTTTTTACCTTTGTCGCTTGTTGTGATGGGATGCTCTTTTTCAGCTCCGTTCTTCCTCTTCCCCCACGCCCTACTTTCAGTATTTTTTTGGTTGTCAGTGCCATGTAACGTCAGGTTCTTTGGTCAAGCATTTCCTCTCAGGAGAGAGACCATGCAAGGCTTAAAGGGGGTGGTTAGATTCCATATATTGTATCCATGATTGCTCAAGCAAAAAAATCTGTTTCCTCTTCCATTCTTTCTTTTGCTTGGTCCCCTCCACCTACACCCCTGTTTCTTAAGTCATTGTCTCCAGGACAGTGCTGAAAGGTCAGAGGTTTGTGCCCAGTTATAG…					Y
-0.243	0.101	-0.444	-0.003	-0.063	0.079	-0.718	-0.257	-0.387	NaN	NaN	-0.183	-0.051	0.295	0.074	46815	GGTGCAACAGACAGGGAATTGGAGTCAAAATGGAGTACATGACTGGACTTCCCACTAGCAGCCAAGGAAACATACTTTGCTGTCAGTGTGGTATCCCAATTCCACCAAACCCAGCAAACATGTGCGTGGACTGTTTAAGAACCCAAGTCGATATCAGTGAAGGCATACCAAAACAGGTCTCTGTTCATTTCTGCAAGCAGTGTGAAAGGTATTTGCAGCCACCAGGAACCTGGCTACAGTGTGCTTTGGAATCCAGGGAACTTCTGACATTGTGTCTGAAAAAATTGAAAGCATCATTGTCAAAGGTGCGGCTCATAGATGCAGGCTTTGTTTGGACTGAACCTCACTCCAAGAGACTTAAAGTCAAATTAACTATTCAAAAAGAAGTCCTAAATGGAG…
0.047	-0.02	-0.09	-0.061	-0.034	-0.393	-0.244	-0.077	-0.232	NaN	-0.01	0.847	-0.203	0.317	-0.532	46842	GGAACACGTCCGGGGTTTGGGAGTTGGGAGCAGTGGTTCCGCATCCAATGGTTATGGCATGGAGGAGAATGTGGCCCAGGGCTGACGGGATCCAGAGACACTGAGGTGTTCTGAAGGCAGTCTTTGGAAATACACTTCACCGATTGCCATGACATCTGGGAAAGTGCACGTGCAGCAGAAGATTTCAGAATATGAGAAATTTATCAATGAAGTGCTTCAACGAGACCTGCAGAAGGTACTGGAACAAAGAGATGTGATTTACGAGAAGATTGCACAGTACCTACAGCTGAAAAATGTAGTTGAGAGGCTACAGGAGTCTGAGCAGGAGGTCCTGAAGATGCAGGTGGACTTGGGCTGTAGCTTCTTTGTTGACGCAGAAGTCCCTGATCCTTCCAAGAT…
-0.565	0.286	-0.119	-0.053	-0.154	-0.24	-0.677	-0.453	-0.396	0.078	-0.043	0.16	0.064	0.239	-0.349	46844	GGAGGAGGGTGAGGAGGAAGCTGATGAAGAGAATGATCCAGATTATGAGCCCAAGAAGGATCAGAATCCAGCAGAGTGCAAGCAGCAGTGAAGTCGTGTGTAAATAAGTGGCCTTGAGGATTTACCTGCACTGTAATAGCCTACACAATTAGTTACTTGCAGCCTTATGTTTTTGTATTTCTTGGTAGAATCAAGTAAATGAATTTTTGTTAAAATATAAATAAAACATTTAAAGAACAAGTTACAAATGTAAGACTCCATTCTACTTAGCATTTTAAGGCTCATTTTCTTGCATATTTATAATGCAGAAAATCCTGGCATGAATGTTAATTCACTGCTCCATTGTTTGGTTCCTGCGAAGTCTTGTCATGTAGTTTTGGACTGCCGCCTTGGAGGGGT…		G
0.084	-0.167	-0.29	-0.406	-0.101	0.655	-0.174	0.099	0.06	NaN	-0.216	0.202	-0.559	-0.122	-0.441	46825	GCACAGAACTAGGTTTCATCAGGTGCAGATGCTTTTTTTTCTCCAATGGAAACTGGCAAGGTTGATCCTTTTCTAGCTTGCCGCTACTGCTATTTCAAAGGAGAAAGGCTTTGATTCCAGAGGACAGAAGGGTTGTTAAATGGTTAGCCTCGCACAGTAATATTGCCCTTTTGTATTAAAGGGCATTTCTTTTTGTACATAATGTATATGGAAATTCTATACAACAGGCTGTAAATAGGTGTACATATGGAAGGTTTTTTTGTAAAGCCTTTTTTTACCTTTTTGTATTCTATAATGGCCTCATTGTTTATAACTTGTCAACCCATTATGGTTTGAAACTAACAATATCTCAGTCTCTTTTTTTCTCCCTCTCTCTGCGGTGAGTTTCTGTCCTGATGC…					Y
-0.119	-0.022	-0.038	-0.139	-0.105	-0.219	-0.162	-0.022	-0.24	-0.357	-0.145	-0.241	-0.846	-0.78	-0.305	46826	GGGAAGCATGTAATTGTTCCCAGCACCCCCTGCGCCTCTGTCATCTCCTTTCAGCACTTTGCATGATGGCGTTTACGTTTGCGGCCTTTTGTTATATGCTGGCTCTGCTCTTAACGGCGGCTCTCATCTTTTTCGCAATCTGGCATATTATTGCTTTTGATGAACTGAAGACTGATTACAAGAACCCTATAGACCAGTGTAATACCCTCAACCCTCTTGTTCTTCCCGAGTACCTCATCCATGCCTTCTTTTGTGTCATGTTTCTCTGTGCGGCGGAGTGGCTTACCTTGGGACTTAATGCCTCTATTGGCATACCATATTTGGGGGTATATGAGCAGGCCAGTCATGAGTGGTCCAGGACTGTATGATCCAACAACTATCATGAATGCAGATATTCTA…
-0.6	-0.084	-0.432	-0.531	-0.548	-1.04	-1.173	-0.577	-0.277	-0.322	-0.638	-0.438	-0.302	-0.764	-1.18	46829	GGGGATACCTAAATTACTCCGATTACGAATGGTAACCCTGTTAAGTCCTTTGCTGTGTGTTTAAGTCACCAGTTCTGAATTTTCTGAGAAACCCCTGTTAAAGATCAGCACAGGAAGCTTGGTGGGCGTGAGAGGACTGCTGGTACAGTGGCGGGGCTTTACCTTCTATCATGGTTCAGTTGTAGCCATTTCCATAGCTAGTACTAATGTTTACTCCGAGACTTTCTAATCATGGAGAATTGATGTATTAATCTTACATACATATAACACACCTGCGATGTTTTTATGTTTATACAAAACTAATCTAAGCACTTAAGTGTAAACTTCACTGCTGCGAGAATAAACATCTACTTTCC
0.048	0.102	-0.222	0.019	-0.144	-0.046	-0.399	-0.053	-0.155	NaN	0.152	-0.35	0.104	0.168	0.023	46830	GAGACCTAATGAAGCATCAGGAAGTCCACACAAGTGAGAAACCCTATGAATGTATTGAATGTGACAAAACATTGATTAGAAAGGGAAATTTAACACAACATTGGAAAGTCCACACTGGAGGAAGACCATATCAATGTACAGAATATGACAAAGCATATATTGCCAGTGGAGACCTAATGAAGCATCAGGAAGTCCACACTGGGTACTAACCATATGAATGCACTGAATGTGACAAAGCATTTATAACAAATGGAGAGCTAAAGCAACCTCAGAGTGTACACACAGGGGAGAAACTTTATGAATGCCTTGAAGTGACAAAGCATTTATAACAAAGGGAAAGATAAAGTGTCATCAAAAAGTCCACACTGGGGAGAAACCATATCAATGTACAGAATGTGA…
0.221	0.119	0.117	0.114	0.227	1.096	-0.507	0.184	0.04	NaN	-0.081	0.167	0.272	0.813	0.306	46832	GGAGGAGATGGAGTTCAGTGCTGGGTTATCGCAATGCAGGGTATGGCTGGTGCCCATACCTGCTGCTTCATTCCCAGCCAGGCCGATTCTGTTCTCTTGACCCCATTGTACAGCAGATGTTCTGCTCTCTGACTAATGGGGAGAGATCATCACTTTAACAGGATGGTTGTGTGGTTATGGTGTGCCGCCAACTTACACCTGTGTCATGGGGTGATGAGAGATAAGGGATTTGTAAGATAGACATCCTCCTCCCTCCTTAATGTTGATGGTTTGGATATAATTGTAGCCTTCTCTGGGAGGTCATGTTACAAGAAAGTCCCACAGGTCAAGCGTAGTTGACATTCCAAGGTAAAGTACTGTGACAGGACAGACAATGTAGCTGCGGCACATCTCCCTTGG…					Y
0.535	0.28	-0.035	0.202	0.201	0.286	0.026	-0.029	0.211	-0.616	-0.061	0.186	0.598	-1.452	-0.143	46863	GGAATCGTCTTAACTGCAAAGTGAAATATGTCCTGGTTAAACCAAATTTCTCAATGTACCTGAAATTAAATAAAACTTGTCTCTGTATTTGCTTTTGAGTCCTGCGATCACTCTTTAGAAAACGTGCAAGGACATTTGATGCTTAGTTTATGAGCAGAATAATTTGTTGACTACGGTTTTTCTGAATAGATAATGTGCTTGGGCTACTCtaaaaaataaaaaataaaaaaaaaatGCCCTCCAGTCTGAAATGGCACAGCCCAATTATTAAGCCATATGCAGAGACATTGGGAATTGTTATATTGGCTTGTATGCAGTGGCACTATTGCTCATAGCTGAATTGCAACTCCTCTCTTAAATCCAATTCAAAGACTCTCTTGTAGTTGCTTCAAAGTTCTT…	B
-0.101	0.018	0.034	-0.06	0.096	-0.083	-0.153	-0.166	-0.287	-0.087	0.285	0.505	0.029	0.295	-0.163	46864	GGAGCCCAGCTTGGAGTACAAGCTTTTGCAGATGCTCTGCTAATCATTCCTAAGGTTCTAGCCCAGAACTCTGGTTATGATCCACAAGAGACGCTGGTTAAAATTCAGACCGAATATATGGAATCTGGCCAACTCATTGGTTTGGATTTAAACACTGGTGAACCAATGGTTGCAGCAGATGCTGGTGTGTGGGACAACTACAGTGTTAAGAAGCAGCTGTTGCACTCCTGCACTGTGATTGCTAGCAATATCCTCTTGGTGGATGAAATCATGAGAGTGGGCATGTCCTCACTTAAAGGATGAAATATCTCCTATGAAGAAATGTCCATGAATTGGATGCAACTTGTAACTCCTGGCAGAAGTCTGCAGCGTTGGCCCCCAGCATTTTACAGTGCCGTG…
-0.428	0.345	-0.076	0.289	0.629	1.032	0.148	0.147	0.223	0.56	0.912	1.112	0.459	0.664	0.639	46865	GAGCTCATTCCTTTAGTTCAACTTCCTCCTTATCACCCCATAAACCCACTTAGTGAAACTTTGCATAGTGGAAGATTATGAGCAGTCAACCCTCCTTAAATTGCTTCTACATAAATTACCCCTCCTCCCCCCCAATAGTCCCAGCCACCATTGGACATTGACCCTTTGTGAGATGAGGAAGCACTTTCCATCTATTGTATCAGTATACTCCAATGAACTTAATAAAAAATGTACTGGACATTTTTGTGCTTTAATATATTGCTTATATAGAGGGACATTTTTGGGGGTGGTGGTGGTGATCTTCCCCTCTCGATGGGTGTACATTTCTTTTATATGTTACAAACTGCCTCTATTGCTGACTTGATGGTTCTTTTGTTTGTAGGACTATCAGTGGCGATG…			P
0.74	0.091	0.293	0.42	0.23	-0.171	0.29	0.004	-0.004	0.083	0.565	1.03	-0.037	0.67	-0.015	46854	GGACTTCCGGTGCCGGTGTTCTCATGTCCGCCATGCAGCTCTCTGTCATCCGCCGCCTGCTCCGGCTCCGCGCCCCGCTCTGCCAAGCCCGGCGAGCGATGGCGGCAGAGGCGGCCCCGGTGGGCCCGCAGCCCATGAGCTTCACCTTCTGCTCCCCGGCGGAGGTTTTCTTTAATGGTGCAAGTGTGAAGCAAGTGGATGTACCCACCATGACCGGAGCCTTTGGTATCCTCCTTGCTCATGTCCCAACCCTCCAGGTCCTGGCCCCTGGCGTTGTTACTGTGTTCAGTGATGAAGGGGTTGCTTCCAAGTACTTTGTGAGCAGCGGCTCTGTTACAGTCAACGCAGACTCCTCGGTACAGCTGCTAGCAGAGGAAGCTTATCCTTTAGACAAGCTTG…
0.196	-0.003	0.254	1.568	0.516	0.407	1.004	0.664	0.678	NaN	0.142	0.659	2.14	0.094	-0.742	46859	GGACACTGCCTCTGCCTACTCCCCCCACAGCCACCTCTGAGCAGCACACCAGGGTTAACCCTTCAAAAGCCATGGCCGTGCAACATACTGACAAAGAGCTGTGCCTCATAAAGCTTGTCCAGTGTTTTTATGAAGCTTCAAAAGGAGATGGCGACAAGGAAACCCTCACTTTGGAGGAATTCAAGAAAATGGTGAAAAACGATTTCCCTAACTTCATGAAGGATTGCAATGCTGAACAGGTGGTGAAAAGCATTGATACTAACAGCGATAATAAAGTGAAATACTCAGAATATTGGAACCTACTGGGACAAATGGCCAAGAATGTCAAGAAAATTGAAAAGAAGAAAGACTGAGCGAGGGAGGTTAGAAAAGAGCAGGAGGAAGGCGGTCAGAAGTGTG…	B
0.225	0.134	-0.072	-0.017	0.038	0.725	0.515	0.453	0.204	-0.513	-0.356	-0.245	-0.68	0.045	-0.465	46890	GCTAAATATTGTCATTAATTTGTTTGATAGATGGAGCTGTGCAAATAGTTAACAGCCATTCATTCATCAACATTTGTAGCAAACGTCCACTATACAAAATCTATCCTGGACTTCAGAAATAAGACCTGGATACTATAACGGTAATTGATGTTGAGTGTTTGTACATATAGAAACACAGACATACTGCTGGGGGTAAAAGAGAAGCAACAAAGACATCTTTTGGGTTAGTAGTCCCCACCTTTGTGTTATAAGACATACTATTGTATCATTTCACTGTGACTGTGCTTTTAGCAGCAAAAATAATTGCCATCTCAGATTTAGAGTACTGTTACAAATCTAAAGTTAGCTAAAGAAGTAATGCATATTGTTTGCTAGACTTAAAACTGCCATTCTTGGCTG…					Y
-0.045	0.27	-0.103	0.036	-0.126	-0.019	-0.247	0.037	-0.15	NaN	-0.209	-0.328	-0.001	0.107	-0.456	46891	GGAGATTATCAGATCATTTTGATGTGTAAAGGACTGAATGTTTTAGTACTACAATGAAGTTAATTTAGGCTTTTGACCAGCGTGAGCCCCAAATGGCAGAATGTATATGAAGACTTAAGTAATTCTGTGTTTTGTTTTCATATAGTGTTACCTCCAATCTGCTTTGTAAACTAGGCACAGAATAGCGTGTCTTTGTATGTTAAATGTGATTTGGCACTAGTAGTTGGTGATTATTGGTCTTGCATGAAATATAAGGTGGGAGGTAGTGTGGTTCATGGATCCGTGGTGCTGAAAGTAGACCTGATTGAGACAATCAACATGACTTTTCTTTCCAGGTCTTTACATATTAGAGTTCATAAGCTCTATGCCTTTACAAAAGCTCCTTTGGTGGCTCAGACT…
-0.425	0.501	-0.026	0.423	0.379	0.795	-0.049	0.076	-0.058	0.579	0.958	1.075	0.684	1.288	0.989	46871	GTACCCATATCTTTCACCATTCCTTCAAGATTCTGGCAAGAATGCAGAGCCACTGAAGCTTGTTCACACCAAGCTATAAACCGCTTCTTTCCCCTTCTGACCACTGCAGTAACATTCAGCTAGTGGTTTCTCTGTAGTACAGCATTCACATTTTTGTTTAGCCTCTTTAGCATGTCACGTCTTTCTCAAACTTTGCGTGCTATTTTGGAGCTGCTAGATTAAGACCATAAAAACATGTATGTCCCCTGCTTTATTTAGCCTTTGATTGGTTAATGTAACTTGTGTACCCCTGGAATAGGTGTATCCTATTGCAAATATTTTGTATAAAAGTTCCTAGGGAGATCTTTGCAAACCTGTAACTAGTGAGAATGTAAACACAACTTGAATCTGGCAGTTGCA…			P
-0.053	0.058	0.08	0.242	0.272	0.907	0.438	0.023	0.243	0.43	0.807	0.672	0.311	1.177	0.726	46875	GGGGCGTTTAAATGAGTTCTTTTCCATTGGAAATGGCCAATAAGGCAAATGTGGCTTTTTAAAAACATTTTAAATGTTTGGCATAGTGTTTTGTGGCTTTCCACAAAGCTGTTCTTAAACTGAATTGTCAAGCAAAAAAAAAAAAAACCTGCCTATTGGTCTGTGTAATGGAAGAACAAAGGGATGTACAGTTGCAGCCATAGGCATGGACTAGAGTGGGTGCTCTAGGACTAAACACATGACCTTGGAGGTAAATTATGCCAAATGCATAGTACATGGCAAGCATGTGAATCTACAGTGCCCACATTTTACACATCTGCACACCTATATTTTTACTGAATGTCATTCAGTTGGCCAACTTTTGAGTAACCCGCCAGCTATGAAAGGCAAAAACGGTTC…			P
-0.213	0.092	0.27	0.162	0.215	0.163	-0.127	-0.014	-0.034	0.166	0.194	-0.136	1.073	0.769	0.233	46883	GGGTTGGACTGTCTGAAAGAGTTTCCAACAGTTGCCTTCAAATGTGCAACTCAGCTGGGAGACCGAACAGTGCAAAAGGTGAAGCGAAAGGTTAAAGAAGGTTGTGTTGAAGTGTCCAGAGGCAACACCTGCCTTGGTGGTGAGACTCTGATGAATCTTCTGCGCGGATACAAGGCGAACGCTGAGCGGGCCCTTAAAGTAGCAGTTGTGGGTTTCCCGAATGTGGGGAAAAGCAGCTTAATCAATAGCCTGAAAGAAATGCGAGCGTGCAATGTGGGACCAGCGAGAGGCATGACAAAGTGTGCTCAGGAAGTGAATGTCGATAAAGAAATCAAACTGGTGGACAGTCCAAGCATCGTGGCTGACCCCTCGAACGGCGCTGTAGCCCTTGGCCTCCGG…		G
0.345	-0.137	0.173	0.198	-0.155	0.006	0.357	0.016	0.318	NaN	0.212	0.645	-0.329	0.287	-0.244	46886	GGACTCCTTTCAAGGGTACTATAGTGGGAAGTGTACCCGGTGTCTCTGCTGTCTGTGCAGTCATGTTTTCTCTTGCTAGAACTGCTCTTTCGTTGCCTGCCCGTGGCATTCAGAGGATTGCGGCAAGACAGAGCCATCATAAAGCTGGACCCGATTTCCATGATAAATATGGCAATGCTGTCCTGGCCTCTGGACTGGTGTTCTGTGTCTCCATATGGAGTTATGTCTTAACACAGACCGGGATTACATGGAATTTTTCACCTGTTGGTCGAGTTACCCCAAAGGAATGGAAGGACTAGTGATGCTGAAATCTTCACTGCTATCAAACTGGAACTGTCTTGATTGCTTTCTTTTTGAACTTGCCTATGCCACACCCAGGCATGATCTGTTCTGACTAGC…	B
-0.316	-0.129	0.243	-0.163	-0.196	0.115	-0.097	-0.207	-0.32	0.845	0.404	-0.014	0.52	0.564	0.164	46905	GGAGGGTATAAAGGTCTCCAGCGAGGTACAGAGCAGACTCGAGCGCGCGAGGGAGGAAGAGCGTCTGCCGTCCAGGGACCCCAGATTACTTCCTTGCCATGGAGGTGTTTTTCTGTTTGCTGTTGCTGGGATCATCTGTGGCTGAACTTTTTCAAGGTGATCGATTGGAGCAGCACAACAGGTCATATAAAAAAGTAGAAAAGTTTTTTGATCAGCTGGAGGAGTTCGGCGACGTTGTGTCTGTAAAGAAAGAGTCTTTGGGGAAGCACGCAGCCAGCCTCCGCCGTGTTGCAGATGAAATTCACAAAGTTCATGGAAAGGCCACTAAGGACAAAGCCATAGGAGCCGGGATAGCGGTCGGCGGCGGCCTCATAACCGCCACTGGGATAGCCCTGGAAG…			P
-0.113	-0.017	0.025	0.05	0.028	0.5	-0.005	0.103	0.15	NaN	-0.207	-0.298	NaN	-0.719	0.372	46911	GGTACCCTAGCCGGGGTGGAGGTGGAGGTGGAGGAGAGGAGGCCGCACAGCAACATGAACAAGTTGAAATCGTCACAGAAGGATAAAGTACGTCAGTTTATGGTTTTCACACAATCCAGCGAGAAAACTGCAGTATGTTGTTTGTCACAGAACGACTGGAAGTTGGATGTTGCCACAGACAATTTTTTTCAGAACCCAGAACTTTATGTACGTGACAGCGGTAAAGGAACACTGGACAGGAAAAAGTTAGAACAGCTATACCATCGATACAGAGGTCCCCATGATGAGAATAAAATAGGAATAGATGGAATCCAACAGTTTTGTGACGACTTGACACTTGATCCAGCTAGCGTCAGTGTTCTTATTATTGCTTGGAAGTTCAAGGCAGCAACACAATGT…
0.215	-0.294	0.082	-0.054	-0.158	NaN	0.448	0.048	0.382	0.422	0.512	-2.424	-0.026	-0.945	1.096	46912	GAAGCCAAATAAGAGGCCAAACCTAGAGAGTTTGAGGCACTGATAGTTAGTTAAATGTGTCTGTGACTTCAGTTTTATGTGCCAGCAATTTATATTTACAGTGCAGGAGAGTGAGGTAAGACGCTGTATTTAAAGCTTCTCATTCCTGGTAATGAAAGGCAGATGAAAGTATTTATAGCGTATGAACTTTCATGACCGCTGAGGCTAAACTATTTATTTATGTTGTACAGGATCAAAAACTTGATCAGAGCCAGTTCATTTCGTGTGAAATCTCGGGTACAATATTTTTAATAGCCATCTACTATTTAAATAAGTTAATATGTGTGCCCTCGTTTATGTTTTTATAGCATGAAAAAGAGCTGTACTTATTGTTTTGCCGTAAAAAAATTGAATCAAAAG…				R
-0.05	-0.057	-0.197	-0.126	-0.065	0.482	0.119	0.241	0.463	0.032	-0.252	0.006	0.114	-0.056	-0.638	46913	GCACTCCCTTTAGTTAAAAATGGATATGTCACGACCTTGGGTGACAATAGAAGAGAAACAACATTTGAAGCTGGTAAAGTTTATGAAGTTGCCTGCAATGAAACTTACACCTTGGACGGACGACACAGGGCATTTTGCGATTGGAAATATAATTGGAATACTACATTTCCGTCGTGTTCACCCATTCTGTGCCCTGAACCAGTGGTGGAAAATGGCCATGCCGTCCTCATGTACGGCGCCACAGGAGTTGAGGCAAAGGAATATCGTGTCTCTGACAAAATGGAGGTTAGGTGCAATGACGGTTACGCTTTAAACGGCACTGATGAAATTGTCTGCCAGATGAATTCTACATGGTCTTCTCTACCTACATGCCAGTTTGTTTATTGTGATGAACCTCAC…	B
-0.348	0.027	-0.146	-0.063	-0.087	-0.256	-0.364	-0.194	-0.147	NaN	0.171	0.549	0.233	0.475	0.143	46915	GCCTGCATTAATCCCACCTTTATCTGTGATCATCCTCAGATCATGAGCCCTCTTGCTAAATGGCATCGTTCAAAGAAAGGACTGACGGAGAGGTTCGAGCTTTTTGTAATGAAGAAGGAAGTGTGCAATGCTTACACTGAGCTGAATGATCCAATCCGACAAAGAGAGTTATTTGAGGATCAGGCAAAGGCTAAAGCTGCTGGTGATGATGAGGCCATGTTCATTGATGAAACATTCTGCACTGCTTTGGAGTATGGGTTGCCTCCTACAGCTGGCTGGGGAATGGGCCTTGATCGGCTTGCCATGTTCCTCACAGACTCCAACAATATCAAGGAAGTGCTACTGTTTCCTGCCATGAAACCTGAAGATAACAAAAAAGAGGCGGTGCCAGACACAGTC…			P
-0.624	0.052	-0.131	-0.064	-0.282	-0.999	-0.512	-0.485	-0.749	-0.275	-0.454	-0.083	-0.409	-1.048	-0.628	46916	GGGAGGACGATGGCATTGCATTCAGAGGTCCTTTCATTATCGATGATAAGGGAATCCTGCGCCAGATTACCATCAACGATCTGCCTGTGGGTCGCAGTGTAGATGAGGTTCTACGGTTGGTGCAAGCCTTCCAGTTCACAGACGAGCATGGTGATGTGTGTCCCGCTGGCTGGACTCCAGGAAAAGATACCATTAGGCCCACAGTAAAGGACAGTAAGGAGTACTTTGCAAAACTAAAGTGAGTTTCTGTCTCCTCGCCCTTCGAAAGCGAGTGTTCAGCTGTTCCAGGCCCCACTTCCTCGGGACGTGGCATCATGCTCTGACGTCCTGCCGGGACACCGACAAAAGGTTGATCATTGTTGAACTCTGACCCATGCCTTAAGTGGCACGTGTACAATC…	B
-0.236	0.292	0.509	0.622	0.716	1.1	0.299	0.322	0.438	1.074	2.272	1.79	1.372	2.236	1.964	46896	GCAAACCAACCTCAGCAGGAGGCAATGGGACTACCATGTCACCTATAACATCTTCGATGCGCAATGCGACTACTACTAAGGGGCACGGAAATCTGGTTCATGCATCAAGTGGCCTCTTTGTAATTGTCATCTCAACCTCTCTCCTGTACGTCTGCTAAGGGGCCATGGACCGCATGCAACAGCTTCCTCCTCCCTCAAAGGATGGATCGACCTTCTCCAACCAACATGGAAGTGCACTGACCATCGCTGCTCCAAACTACCTTAATCCCATTCTATGGCAACAATAGCTCCAGAATGGTTCCAAGAGACCACGCCCTGTTCTTAAACTGGCTGATATGACCGGGTCTTCACCTGCTACAGCTGAGTAAAGGAAGTGGGCTCCCATTTAGACTTGAACTA…			P
0.519	0.149	0.084	0.136	0.043	0.349	0.13	0.138	0.12	-0.07	-0.088	0.203	0.598	0.238	-0.248	46897	GCAGAGGGAATTATATTGATAGGTGAAATTGGTGGCAGCGCTGAAGAAAATGCTGCAGAATTTTTGAAAGAGCACAATTCCGGTCCTGATGCCAAACCAGTTGTGTCCTTTATTGCAGGTCTGACTGCCCCTCCAGGCAGAAGGATGGGCCATGCTGGGGCTATTATCGCAGGCGGTATAGGCGGTGCTAAGGAAAAAATTGCTGCTCTTCAGAGAGCTGGTGTTGTCGTCAGTATGCCTCCAGCCCAGCTGGGTAGCACTATGCACAAGGAGTTTGAGAAGAGAAAAATGCTATGAAAACCATGTGAACTTGAACAACAGAAGAAATATCAGCTCTACACACCACATCCGAGCCCAGGATGTCCGCCTCCCAATTTTTGCTTGACATGATTGACAAGC…					Y
0.003	0.106	0.022	-0.091	-0.035	-0.28	-0.101	-0.025	0.003	-0.119	0.023	-0.224	-0.24	-0.007	0.191	46898	GAGCGAGGCCGACACCCAGCAGCAGCCTGAGGCTGTGGAGATCAAGCCCGGCCTGGCTCCGGCGGCCCCCGCGGGGGACAAGAAGGTCATCGCAACAAAGGTTTTGGGGACCGTTAAATGGTTTAATGTACGAAATGGGTACGGTTTCATCAATAGGAATGACACCAAAGAAGACGTGTTTGTACACCAGACTGCCATCAAGAAGAATAACCCCAGGAAGTACCTTCGTAGTGTAGGGGACGGAGAAATTGTGGAGTTTGATGTGGCGGAAGGAGAAAAGGGTGCGGAGGCAGCTAATGTCACAGGTCCTGGTGGCGTTCCAGTTCAAGGTAGCAAATATGCAGCAGACCGTAACCATTACAGACGTTATCCCCGTCGAAGGGGTCCTCCTCGTAATTA…				R
-0.07	0.002	0.06	0.07	0.214	0.669	0.443	0.015	0.205	NaN	0.314	0.459	NaN	0.221	-0.008	46899	GTACTGTGAAGTGCCGGTACTCTCCCATAAAAAGTATTGCGGTAGTGCTGAGAAGTGCCGTACTCTCCCATAAAAAGTATTGCGGCAGTGCTGAGAAGTGCCGTACTCTCCCATAAAATGTATTGCGACAGTGCTGAGAAGTGCAGGTATTCACTCTCAAATTAAGGAAGTGCAGGTGCTCACTACCCCAGAGCACCTGTTTACTACTGAGAAGTGCCAGTACTCTCCCATAAAATGTATCGCGACAGTGCTGAGAAGTGCAGGTATTCACTCTCAAATTAAGGAAGTGCAGGTGCTTACTACCCCAGAGCACCTGTTTACTACTGAGAAGTGCCGGTACTCTCCCATAAAATGTATTGCAACAGTGCTGAGAAGTGCCAGTACTCTCCCATAAAAAGT…
-0.008	-0.021	0.02	-0.027	-0.011	0.433	-0.053	-0.125	0.001	NaN	0.135	-0.491	NaN	-0.743	0.581	46903	GGTTGACCAAAAGAATTCTATGTTGGTGCTCCTTGTATATGGATTAGCCTTCATGGTCATTCTTCCTGTTGTTGTGGGTTCCTGGTGGTACCGATCGATTCGCTACAGTGGAGACCAAATTCTCATCCGCACAACACAAATATATACATACTTTGTGTACAAAACACGAAATATGGATATGAAACGCCTTATTATGGTTTTGTCTGGAGCATCAGAATTTGACCCTCAGTACAATAAGGATGCTACAAGTAAACCCACTGACAACATTCTAATCCCTCAGTTGATCCGAGAGATTGGCTGTATTAATTTGAAGAAGAATGAACCCCCACTTACTTGCCCTTATGGTTTAAAGGCCAGAGTTCTTTTACTTGCTCATCTTTCAAGAATGAAAATTCCAGA…				R
0.132	0.136	-0.071	0.057	-0.103	0.372	-0.244	-0.084	-0.063	-1.105	-0.15	-0.561	NaN	0.787	0.458	46904	GGCAGGCATATCGATCATTAGCCTACGAGCTGGCAGGAAATGACATTGAATTTACCAAGTGGGATGGGGAAGAGTTTTGCTGGGCTTAAGCAGGGATTCTTGCAGGAGCCATTGAGCTGCTACTTGGCGTCACTGACGTTCTGTGGAGGAGCATGTAAATCTTAATGCATGGTCCAGCAGGCGTTGCCGGGAGACCGACTATGACAGTTTCAGACGTTGACTGCCTGGTTTATGTCAGGGAGTCATGTAGTTGTTGGAGTAAATTAAAGAACACATAGTTCAAATACACATACATCTTATGCAGTGAAAATACCTACACAAATCTTTCAGATTAGAGAGATACTCAAACCACAGAATGTTTAAATAAAATTAAAGCCACTTGAAAACATTTGCGTGTGA…				R
-0.552	0.362	0.359	0.099	-0.27	-0.683	-0.789	-0.224	-0.327	-0.846	-0.468	-0.667	-0.114	-1.067	0.149	46906	GGAACCGGGACACGTGAACATGTACAGAACTGGGACACGTGGGCATGTACAGAAGTGGGCCACGTGAACATGTACAGAACCGGGACACGTGAACATGTACAGAACCAGGAAACGTGAACATGTACAGAACTGGGACACGTGAACATGTAAAGAAGCGGGCCACGTGAACATGTACAGAAGCGGGACACGTGAACATGTACAGAAGCGGGACACGTGAACATGTACAGAATAAAATAAAACACTCCTAAGGGACAGGGACAGGGCCGATCTCATGGGATGTACAGAGCTAAAAATGTTCTCTGAATATATCACGAAAAAAACGACTGAGGATTATATTTATGAAGAGTTGTAATATTTTCTTACTGTTTAGAATGTCTTAAATATTAAAGACGTGTACAA…				R
0.231	0.006	0.017	0.05	0.101	0.501	0.022	0.036	-0.022	NaN	0.249	-0.067	NaN	0.189	0.001	46907	GGGGGACCTCTTGGACTCGGATGAGCTGTTAGACCCGGAGGATTTGAAAAAGCCTGATCCATTTTCCCTCCGTGCTTCTACATGCGGAGAAGGAAGCAATAAAAAGAAAAGAGCGTGCAAGAACTGCACATGTGGCCTCGCTGAGGAACAGGAGCAAGAGAAAGGGAAGAGCACACCAGCAACTGCCTCACAGTCCAAGTCTGCCTGTGGAAATTGTTACCTTGGGGATGCCTTCCGCTGTGCCAGCTGTCCATATCTGGGAATGCCAGCCTTCAAACCTGGAGAGAAAATACTCTTGAACCCAACTCAGCTACAGGATGCATAGATATGATTAGGTCAATAAGGAATGCAGGAAAACTGGGCAGACTCTTAACAATGGATTCCTCCACCAGAGCCAGA…					Y
-0.444	0.133	-0.259	-0.068	-0.296	NaN	-0.575	-0.009	0.189	NaN	0.158	-0.547	-0.208	-0.434	0.248	46939	GCAAGGCATTTATTACAAGGCGATGTTTAATAATACATCAGAAAATTCACACAGGAGAGAAACCATATGAAATACAAAGCAAAATGTAATGCAACATCAGAAAGTTCAAGCAGGAGAGAAACCATATCAATGTTTTGAATGTCACAAAGCATTCATAACAAATGGAAAACGGAAGTGACATCAGAAAATCCACATGGTGCGAAATCCTATGTACTTACAGAATGTAATAAAGCCTTCTTCAGGAAGAATAAGCTAATGCAGCATCAGCAAGTCCACACTAGGGAGAAACCGTATTAATATACAGAATGCACCAAAGGTTTTATTGCAAAACAAAATTTAATATGACATCAGAATATTCACACAGGATATAAAACTAAATAAATGTATTGAACGTGGCAA…				R
-0.28	-0.229	0.107	-0.066	0.04	-0.111	0.116	-0.009	-0.291	NaN	0.083	0.157	0.022	0.318	0.255	46940	GGACGCGCAGTAGGAAGAGGCCGCCTAAGTAAGATAGGGATCGTCTAACGATTCCCTCCCTTGAGCGTAAACCGACAAAGCGTTCAATCGTGAAAAATGAATCTTGAAAGAGTGCCTAACGAGGAGAAGCTGAATTTGTGCAGGAAGTACTATTTGGGAGGCTTCGCACTGCTGCCTTTTCTCTGGCTGGTGAATGTGTTCTGGTTTTTCAAGGAGGCTTTCATGAAACCTGCATTTACGGAGCAGCCGCTGATAAAGGGCTATGTGCAGCGCTCTGCCATAGGCCTCTTCTTCTGGGTTGTGATTTTGACTTCCTGGATCACCGTTTACCAGATGCACCGTGCAGACTGGGGTGCGACTGGAGATTACCTGTCTTTCACCATACCACTAGGCATTCCT…			P
-0.009	0.248	-0.175	0.109	-0.403	-0.242	-0.283	0.277	0.421	-0.384	-0.812	-1.161	-0.228	-0.452	-1.152	46941	GGATTGCTTTAACACCCATGTTAAGCATGTATGCACTGAACTTTATATTGGCCATTAAATGCAGGTAATGGCCCTGAAGGACCTTTTTGTGACTGCACCTGCTTTGGATCATTCTCAACTGCTGGTAGTAGGACGTATATGATGGGTAACCCTGAAGGGAGATGTAAACATCCATCCAACTTTCCCCCCATTAATTTTTCAAAAAACCTGTGCTCCCTTCAGTTGATGCCCAAGCAGTAACGCAGCTGTAGTTAAAAATTCCAACCCTTGAATGGGAGATCCCTATATATAAATATACTTTCTGCTAGTTTGTACAGCAGGCAGTAGCTTCTCATTTGTTAGCTGGTTACTGACATACTAAATTTATCGCCCAGGATTGGTTGTATTCATGTGAATATT…
0.149	0.146	0.053	0.113	0.114	0.651	-0.077	0.024	-0.174	NaN	0.011	0.258	-0.025	0.433	0.029	46927	GCACAGACAGTAAACTCAACCCTTTGAAGGATGATCCCTGGCCTATTCATCCGTGGGCACCAGGTTCCTTTCGAGTTGGCCTTGTTGCAGTAAAACTGGGAACGGTGCCGCTTTGGACTAAAGATGGTGAAAGACATGCTGTCACAATACTTAAAGTGCAAGACTGTCATGTTATTGGGTATATCCCAAAGGATGAATCCAGTGGAACTGCTCCTTTTCTAACAGTAGGGGGAAAGAATATATCACCTTTTTATAAGAGTGAGGCTGTACTCGAGCGGTTTAGAGAGGCCGGGGTGCCACCCAAGCAGAAACTCACCCGTTTTAAGGTGTCAGACAATGCCATACTTAAACCAGGTACTCCTCTTTATGCTGCCCACTTCCGCCCAGGACAGTTTGTGG…					Y
0.139	0.05	-0.056	0.171	0.282	0.555	0.1	0.036	-0.026	NaN	0.071	0.125	0.043	-0.092	0.33	46957	GGGAGGAGGGAATCTTGGGCCTTTTTGCCGGTCTTGTTCCCCGTCTGCTGGGTGACATCATTTCTTTGTGGCTCTGTAATATGCTGGCCTACTTCATCAACACCTACGCACTGGAAAATGGGATGTCTAGTATGAGTGAAATGAAGGGCTACTCTCAAGCTGTCACTGGATTCTTCGCCAGTATGTTGACATATCCCTTTGTTCTGGTCTCTAACCTCATGGCTGTCAACAACAGTGGGTTGGCTGGTGGTCTTCCTCCCTATGCACCGGTCTACTCCTCTTGGGTGGACTGTTGGCGGCAACTAAGCAGAGAGGGCAATTTAAGTCGTGGAAGTAGCCTGTTCTTTCGAAAAGCGCCAGCAGGGAGGAAGTACATTTTGGAACAAAAAAGATTTTACT…
-0.003	0.134	-0.028	0.292	0.1	0.359	0.366	0.302	0.369	-0.068	0.67	0.403	-0.305	0.775	0.817	46959	GGGAATAGCATTGACTGTGCCCGAATAAGCAGTTGGAGTAGTTTTTCAATTCCAGGAGTAGACAAGTTTTTACATGTATATCCCCTAAAGTGTGCGTTTTCGGTCCAGATCTGCGGATGTACATCTCGAACTCCTTGCTTTGACTGTATTTTCCCATCTGAATGATTGTCAAAAAAAGAGTGCATATTTATTTTTTGTACAGATCCAGGATGACACCATTTCTGAAAGTGTTTTACTGTCTTATCGTTCATCCCGTTAATTATCCGGGGAAGGGTTGTTGGATATTTTCATCATTTTTGCAAAAATAAATATACAGTGGAACATTTTAATGAGTAGAAAAAATTGGCGCCCTTTGATCAAGCCTGCCGACTTTGTCCCCACCAAATTATTTCTAAATAC…					Y
0.374	-0.085	-0.231	-0.248	-0.413	-0.102	0.07	-0.081	0.289	-0.536	0.201	-3.499	-1.364	-1.362	2.268	46960	GCACACCAAATAGCAGATGCTCTAAGCAGGAATCCGCTATTACTGCACGAATGGGAGATGAACACAACAGTGCTATACACGTACTTACAAAAGTGGGGAACACCATAAATAGACCTGTTTGCAACAAAAGAAAACGCAAAATGCTAAACCTTTGCATCCAGGGAACCCCATCCAAAATCAATAAGCAATGCCCTATGGATAAACTATTCAGGGATATTTGCCTACGCCTTTCCACCTCTCCCACTAATTCCATTTCTGGTACAAAAATTAACAAAACGTCAGTAACACTAATTCTCATTGCACCAACTTGGGCCAGACAGCCATGGCACACAACCCTGTTACAATACTCAGTAGCACCACACGAGAAATTGCCACACAAACACAACAACAGGGACAAGT…				R
0.04	0.426	-0.157	0.209	0.026	-0.31	-0.403	-0.162	0.192	0.351	NaN	0.592	0.001	-0.094	-0.145	46943	GGGAAAGAGATTGAAGAAGCTGCACAGTTTGCCACCACAGACCCAGAACCTGCTCTTGAAGAGCTGGGCAACCATATCTTTGCCAACGAGCAGCCCTTTGAGGTGCGCGGGTCAAATCTCTGGCTAAAGTACAAATCTGTCAGCTAAACATCATGCTTTTTCGAATTGAACTGAAGTCTGTTACAATATTGCCTTCACCAAACAATTTCTCAGTTCATCGAATATATTCTTAAGGACCTGCTCTCAAAGTTAAATGTATTTTTACTATCGAGTTTAAGGACTAAATAACTTTATTTTAGTTCTGAAAAATCTGCAGTTGTCTTGATCATTGCTCATTTAAATGTGTTCGGAAATATGCAAAGTTTTTGATGAACGTTTGAAAGAGAAGTATATTAAGGA…
-0.02	-0.179	-0.218	-0.246	-0.069	0.112	0.081	0.338	0.533	-0.044	-0.429	-0.487	0.009	-0.186	-0.514	46949	GGGAATAAACTGAAGGTTGTCTGCGATGAAGGCTTTATCTTGAGTGGCCCCGGGTCTATTATTACATGTAGAGAAGATAATGAATGGCATCCGCGAGTCCCACGGTGTCGCATTGTCACTTGCCAAGATCCATATCTTCAAGATGGAGAAGTAGTCGCTGATCTGCAACCTCCATTCCAATACAAACATACGGTGTCCTTTCAGTGTCATCAACACTTCGAGTTGAAGGGAGCAAACATTTCCACATGCAACAGATACGGTCAATGGAACCCGCGTCTACCGCGTTGCCAGCGGACCTCTTGTACACTCCCTTTAGTTAAAAATGGATATGTCACGACCTTGGGTGACAATAGACGAGAAACAACATTTGAAGCTGGTACAGTTTATGAAGTTGCCTGC…	B
0.019	-0.212	-0.35	-0.192	-0.414	-0.456	-0.26	-0.178	-0.347	NaN	-0.019	-0.112	0.403	NaN	-0.193	46951	GGCACTTGCATTGGGGCAGCCACGTTTGTGGTTCTGTAAACAAATCAACAATCAATGGATCTGTTTGTGTTTAATCCGCTTTTCCTATCATGACTGCCACCCTACGCTGTACAATTATATCGCTCACTCAGCGTAAGTCGCCGCCAATGCCACTAAGTAATTATGGCCCGGAATCAGGAGAAGCAGCTGGGACGACTGAATCGTTTGTGGCTGGAGAAGGAGAGACAAGATGGTCATTTAAAGGATGCACATCGCAACAGACCTAAATTGTCGACCTTGAACTCTGCTACAGAAGTGAAAAAGTGGATACCGAGCATTAAAAAGGAAATTGAATATTTCTTGGAGCAGTCCCAGCTACCTCACTACTCTGAGAGAAAAATCCAGGAGTTTGAGGAACAC…		G
-0.4	0.175	0.042	-0.016	0.535	0.73	0.477	0.091	0.086	0.046	0.201	0.375	0.32	0.96	0.584	46954	GGACCACTTCAGGGAGGCGGCTGAGGTGGACGTTGGGCATCTTTGGTCATCTAGTGTCAGGTTTACGACCCGCTTAACATCTGAAACCATGCCTTTCGGAAACACCCACAACAAACAGAAACTGAAGTATCCTGTGGAAGCAGAATACCCAGACCTTAGTGCCCACAACAATCACATGGCATCGGTGCTCACTTTGGAGATGTACAACAAGTTAAGGGACAAGGAAACCCCGTCTGGATTTACAGTTGATGATTGCATTCAAACTGGGGTGGACAATCCAGGCCACCCCTACATTAAGACTGTGGGATGTGTTGCGGGTGACGAAGAATGTTATGACGTTTTTAAGGATCTCTTTGACCCAGTCATTCGTGACAGGCATGGAGGATACAAGCCAACCGA…
-0.057	-0.276	-0.049	-0.082	-0.044	0.049	-0.074	-0.216	-0.305	-0.107	-0.127	-0.039	-0.015	0.12	-0.125	46955	GCATACCAAGAAACTGCCCCGCAAGACCCACAGAGGTCCGCGAAAGGTGGCTTGTATTGGAGCCTGGCATCCAGCCCGTGTGGCTTTCTCCGTGGCCCGTGCAGGTCAGAAAGGTTATCACCATCGCACAGAAGTCAACAAGAAGATCTACAAGATTGGCCAGGGCTTCCATACCAAGGACGGCAAGGTGATCAAGAACAACGCGTCTACTGACTACGACCTGTCGGACAAGAGCATCAACCCCCTGGGTGGCTTCGTGCACTATGGAGAGGTGACAAATGACTTTGTTATGCTGAAGGGCTGTGTTATCGGGACCAAAAAGCGAGTGTTAACCTTGCGAAAGTCCCTCCTGGTGCAGAGCAGCCGGCGTGCTTTGGAGAAGATTGATCTCAAGTTTAT…
0.06	0.232	0.363	0.421	-0.018	0.98	0.384	0.218	0.378	-0.479	-0.143	-0.72	1.413	NaN	0.028	46956	GGTACTATCTAATTTCCTCTGAAACAAAAGAGAAAACTGCAGTTAATTTCATTACATTTGTAGGGTGTGTACTAGTTCCTATCCGTGTTTGTATCCTTGTATGTTTGCATCCTTTATTTGCTGACACTATCCTATTATCTTATCAAATGGTAAATGGCCATTTGTCTCTGTGCCATTCCACAATGATATAACTCTAAAAGTGTAAACAGCTCCTGTGTGCCATTTATCTGGACAAATACTGATCCTGCAACCTTGAGTACTAACCTACTTGCACAATCAGAGGACAGAGGTTTAGCCAAATAGTTACTACATTCAGAGGATGGGTCAAACTTCCCTAAGATATCCAAACTTAATACCATCTTTTCCCATCCACATAGGCTCTTTTCCGCCCTGCTTTAC…					Y
-0.438	-0.185	-0.351	-0.088	-0.484	-0.292	-0.096	-0.119	-0.08	NaN	-0.7	0.147	NaN	-0.816	-0.91	46980	GGGATGCATTGTTAATTTTAAGTTTTTATTGTACAGATCCATTCCTGGCTCAGAAATGTAAAGCCTAATCTAGCAGTTAATCACTGCTGAGGCGGGAGATGTACACCAGCCAGTAGCAACTAATGTATTGCTGCTTGACGAACATTTTTTTTTTTTTTTGATCTAGAGATCTTGTCCAGAAACGGACAGTATGTAGTGAATGAGAACTATACCGGTGATTTGTTCGATCTAGGGCATAGGACCTAAAATGTTGCCCCATTATTTATCAGAATTCCCCACAAGTTCTCCAAACTGTATTTGTGCTGCTAAGAGGTTTGGAGAGAGATTCCAACCAAAAAGACACCGGTGGTAAAAATGGTTTTCATTGACACTAATTAATTGGCAGACATAGTTCATGAC…					Y
-0.187	-0.172	-0.058	-0.456	-0.099	0.231	0.122	0.094	0.106	NaN	-0.031	-0.082	-0.289	-0.26	0.219	46981	GGAGGCCTGTGAGGGAGGAAGCCGGGCTCTGAAGTCAGGAAGCTCCCGGGGTTGACAAGGGACACCCCACGGGACATGTTGCGGCCCGCTGCCTGAGCAGCGCAACCACCAACGGGGGGAGCGGAGTATGACCAGGCCGGGAAGAGGGAGGGGGAGCAACAGAGGAGGCAGGCGACAGCCACAAGCTCCGggaagaggaggaggagacaggaaaaggaggaggaACTGTAATGACGAAGGAGGTTCTCTCCCACAGCCCAAGGGGAGTAGCAGAAGCCAGGTGTTTACAGACACTTTGAATATAGAGTCCCCTGCAAGTGAAAGCAGTCCTAGCAGCATCAACAGCCCAGACACAGCAAGCGGTCCAGAAACCAGCTTTAACCAGAGCCAAGCAGGATG…				R
0.021	0.566	0.157	0.179	0.538	1.411	0.513	0.367	0.156	0.687	0.639	0.189	0.489	1.252	0.513	46984	GGGACTCAGGCTCTTCTGTACGTCCACAGCATTACCGGCTCTCTCAGGGGCACGGAGGTTTACGGACCCGACTTCGCCATGGCAACACCGCGACTTCTGTTCGGTACTGTGGGCTGTGCTCTGGTTTTAGCTGTCAGTGGTCTCTATTCTGCTAGTGACGATGTTATAGAGCTGACACCAACAAATTTTCATAAAGAAGTAATTCAAAGCGACAGTTTATGGTTTGTCGAATTTTATGCCCCATGGTGTGGCCATTGTCAGCGATTAACACCAGACTGGAAGAAAGCTGCCTCAGCATTAAAAGGTGTAGTAAAAATAGGTGCAGTGGATGCTGATAAACATCAGTCTCTTGGTGGACAGTATGGTGTCAAAGGATTCCCCACGATCAAGATATTTGGT…
0.17	0.359	0.245	0.143	0.334	0.672	0.107	0.055	0.165	-0.001	-0.27	-0.14	0.007	-0.275	-0.095	46985	GGGAGACCAAGGGCAGGTGTCCGGATAAACACAGCACGTCTGTCACAAGCGGCGCAGGCTCCAGAGGTCTCCAAGTCGTGGGTACTGAAAGTGAAAACCTCCACAGAGGGACGGCGCTGTGCTGGCTGAGGCTCCGAGAACTGTCACTATGCCTAGTTCTCTTTTTCTAAATGGCGGGTCGTGCTGGCCAAAAGACGTAGGAATCGTTTCCTTGGAGATTTACTTCCCATCTCAGTATGTTGACCAGGCACAACTGGAGGAGTTTGATGGTGTAGGTGCTGGAAAATACACAGCTGGCTTGGGCCAGTCCAGAATGGGCTTCTGCTCTGATAGAGAAGATATCAATTCGCTGTGCTTGACTGTCGTCCAGAGGCTTATGGAAAGGAATGAGCTTTCCTA…					Y
-0.278	0.371	0.051	0.308	0.465	0.953	0.373	0.162	0.394	-0.299	0.626	0.62	0.379	0.821	0.545	46969	GGGAAGATGGCGGATCTTGAGGAGCAGCTGTCCGATGAAGAAAAGGTACGCGTAGCAGCAAAGTTCATAATTCATGCTCCTCCTGGAGAGTTTAATGAGGTTTTCAATGATGTCCGGTTGTTGCTTAACAATGACAATCTTCTCAGAGAAGGTGCTGCCCATGCCTTTGCACAGTACAATCTCGACCAGTTCACTCCTGTAAAACTAGAAGGCTATGATGACCAGGTTTTAATAACAGAACATGGAGACCTTGGCAATGGAAAATTTCTGGATCCAAAAAAACAAGATTTCGTTCAAGTTTGATCACTTGAGGAAGGAGGCTAGTGACCCGAGATCGCATGAAGCTGAAAATGCAATTGAGTCGTGGAGAAATGCAGTTGATACTGCTATAAGATCCTA…
-0.518	0.198	-0.081	-0.11	0.176	-0.195	-0.496	-0.208	-0.368	0.215	0.518	0.574	0.3	0.862	0.3	46972	GAAAGAAGAAGCCCTTTATGCTGGATGAAGAAGGAGGAGAACCGCAAACCGGAGAGATGCAGGTCACTGAAATGAAAGAGTTGGAGCCAGAGCCTACAGAGGACAAGGAGGCTGATGCTGACGAGGAGGAATTCCGAAGGAAGGATGCATCTGATGATTTGGATGACTTGAATTTTTTCAATCAGAAGAAAAAAAAGAAAAAAACTAAGAAAATGTTTGACATTGAAGATGTGGAGGAAGGTGTGAAGGAGCGAAAGATTGAGATTGAAGAGCCAGAGCCCCCTGTTGAAACTGAGGACGACCTTGATTTTATGCTCGGCAAGAAAAAGAAAAAGAAGAATGTTAAATTCCCTGAAGAGGATGATATGATGGAAAATGAAGAAGTCTTGGAAGATGAAG…			P
0.023	0.083	-0.169	-0.043	-0.001	0.291	1.116	0.593	0.755	-0.53	0.102	-0.226	-0.303	0.034	-0.06	46973	GAAATGTAGTGGTGAGAGGGCTAACCTACTTAGTCAGCTATAGTTGCCTTTTGTGGGTTTCCTTATTGTTTTGCTCCTAATGGAAGTTGCAGTGTTATGATTATTGTATGAATGTGGACCCCAAAGATGGTATTGTCAGTAGACAGATTGGTGAATTTCCAGAAAGACTGGCACCTCCGAATGACTGGTAGGGCTGGGCATTCATTTGCACCTAAAGTCCTGATTCTTAGTCGATCTGAGTTTTCAGACAACTGCGCAAACCCCTGTTTGCATGGGGGTCTGAATCACGAGTTGTGTGGTATTTACTGCACCTAGTCATTACCAGGTGTGTTAAATGCTTCACTCTTCTGTAAATGTACGCAGGTCAAACTTACCAGAATGTAACGGGAAAACAATACA…
0.1	-0.121	-0.094	-0.216	-0.216	0.247	0.118	-0.004	0.236	-0.108	0.38	-1.499	NaN	NaN	0.884	46976	GGAGAATTGTGTTACATTGTGTATTTTCCCTACTTATGTGCTCAACTAGAAGAGTGTAGGGGTACCCCTTCCTTTTTTGTGCAATTTTTTTTTATTATCCGTAACTGCGCATGAGAATTTTGCAAAGCATGTCATTGTTTGTGATAATAATGGTGTCTATGTCCGATCTCAACGCGCTGAATAACCTTGCCCTTTTTGTTAGTACATCAACAATGCAAGAAATGTTTGATAAACAATTACGTGTGTACCAGGACGAGGACAGCTGATTAAACAACCGTGAGGCTGACCACTGGAGAGAAAAGAATTAAGCTGAATTAAAATGCAAGTGAAAAGTGTAACGTGTGCAAGAAGGCTACAGCATTGCTAACTGGGAGAGAAAGTCAGGCCGAGTTAACACAG…				R
-0.012	0.086	0.478	-0.34	-0.428	0.444	-0.205	-0.012	0.541	-0.446	0.009	-1.237	0.138	-0.016	0.1	46978	GCTGGAAGAGCAAACCATTGAAGAGTTTGTTGAAGAAGCAGATGTGAGATTGAGAACACTGATTAAGAAATGTAGTAATCGATACTGTGCTTTCAACAACAGAGCAAGAGGGGAAGAACAAGACCGACAGCTGTCTGAGCTCTTGGAAATGATAGACGAGATGGTGCAGGAGAACGGGGGGTCGTACTACACTCAGGCAATGTTTATGAGAGCAGAGCGCATGATCaaggaaaaggagaagaaaataaagaggaaatacaaaaaagagaaggaaaagaaaaagtgtgagctgcaggaaaagcttgaaaaagagttggaggaaataaaaacaaagaacgctgaagacctagaggaggaggagaagaagatgaaaaagaaACATGATGAGACCATGAAACA…				R
0.143	-0.125	0.059	0.009	-0.253	NaN	-0.167	-0.03	-0.171	NaN	-0.026	-0.469	-0.175	-0.417	1.085	47004	GTGAGATCGCACATTTAGAACTGCTGGGGTATCAAGCCTTTTCTGCTCGAGGGGCGAGGAGTCGAGTTACGTTCCCCTTGGTGTCTCGTTTTATTGTCTAGTGCTACCTTGCCATCCATGCACCTCGCGGCTACCTTCATGCGCTGGTCTTCGGGACTGAATCATAGACCGAAGTCTGGTGGTTGTTAGATTGGAGTCATCAGTGGTGTGCACGTGGTTAATGTGCTTCATTGTCATGTATGTTTTGCTTGTGTGTTTGAACTTGATTGTTCTTTTGTGTGTGTCTTCGGAGGTCGGTACCAGTCGTGGTGTGCCATCTGGGAGGATTTGCATCTGCATCGCTTGAGTGTGTTTCTAAAGTGCTTGACTACGATGTCTTGTAGGGTCCACAGTGTTCTT…				R
-0.107	-0.024	-0.091	0.137	-0.22	-0.76	-0.337	-0.441	-0.43	0.476	0.168	0.706	-0.123	-0.119	-0.777	47005	GGTCTTTTTTCTTCCTGCCGCCATCATGGGTCGCATGCACGCTCCCGGAAAGGGCTTGTCCCAGTCTGCATTACCGTACAGGCGAAGCGTGCCAACTTGGTTGAAGCTTACATCGGATGATGTGAAGGAACAGATTTTTAAGCTGGCAAAGAAGGGTCTAACTCCTTCCCAAATTGGTGTGATTCTGAGGGATTCACATGGTGTTGCTCAGGTTCGCTTTGTTACTGGCAACAAAATCCTGAGAATACTTAAATCCAAAGGACTTGCCCCAGACCTTCCTGAAGATCTGTATCACTTGATCAAGAAGGCTGTTGCGGTGCGAAAACACCTTGAGAGAAACCGTAAGGACAAAGATGCTAAATTCCGTCTCATTCTGATCGAAAGCAGAATTCATAGGCT…
0.15	0.129	-0.464	-0.283	-0.21	0.387	-0.181	0.061	0.453	NaN	-0.162	-0.17	-0.968	-0.495	-0.608	47010	GCAATGTTGGCTGAACATGCGATGTAACTTCAGAGGCTGACATAGATGGCGTTTTTCTACCACGGCACTGGTTTCAGAACTTTATTCTGAGAAACGTAAAAGCAAATCTGCTGAAAGGAAACAAAAGACAATCCGTTTTGCATGTTAATTTTTCTGGCATGAATTAAGAAAACTTGTGTGTTTTTTCTAGTGCAATGTGGTAATCATAGCTGCAGGCCTCGGCCTAGTCATTGAACCTTCCAAGTTGGTTTTACTTGCTTCTGTGAAGACTTAGCTTAAATATGTTCAACTTTTCCCTTTCTACACTATCATGCTACAGTTATTGGATTTCCAGCCATAACAGAAATCCAAAATAGTTTTCAGTATCATTCACTGGTTCTTTCCTAGTTTGTCTGGCTC…
0.146	-0.06	-0.029	-0.048	-0.155	-0.512	-0.293	-0.177	-0.14	NaN	-0.319	0.15	NaN	-0.383	0.315	46992	GGAAGATGGGTTTTTGTATGTGGCCTACAGTGGAGAGAACACATTCGGCCTTACCAAACTGACGCCTTGAACTTGCACATTGCACATTGTACTTCAAGATAGCTTTTGTGGCTTGTAAATAGATTGTCCTTTTTTCTCCTGGTCCTGCATTGTCTCTTAACATATCCTTTCATTTGTAACTATTTATATACAAATTTCTTGGAATGTCCTGTTTTATTAGACTGATAAAATACCTTATAGAATTTTAGTTTTTCTTCTCTGGTGTATGTTTTCATCCTGTTTGTGTCGGATGCTTTGCTATTCTGAAGTATGTATTTAATGAAGTTGTTGAACAGTGAAGTGAGGTGGTTGGACAACTAAACACTTTTATCATAAGCCCTCATTCAGGATAATGTCTTC…
-0.075	-0.002	-0.104	-0.095	-0.143	0.124	-0.044	-0.048	-0.247	NaN	-0.127	0.518	-0.003	0.305	-0.185	46999	GACCAGGAGTATCCAGGTCGATGGAAAAACAATTAAAGCACAAATTTGGGACACCGCAGGACAAGAAAGATATCGTGCTATAACTTCTGCGTATTACCGTGGCGCAGTTGGAGCTCTGCTAGTTTACGACATAGCCAAACACCTAACTTACGAGAATGTTGAACGTTGGTTAAAGGAGCTTCGTGATCACGCTGACAATAACATTGTTATCATGCTGGTGGGAAACAAAAGTGACCTGCGTCATTTGAGAGCTGTACCTACCGATGAGGCCCGGGCTTTTGCAGAAAAAAATAACTTGTCATTTATTGAAACCTCAGCGCTGGACTCCACCAACGTGGAAGAAGCCTTCAAAAACATTCTTACAGAAATTTATCGCATAGTATCTCAGAAACAAATAGC…
0.06	0.197	0.011	0.317	0.555	0.831	1.412	0.628	0.774	NaN	NaN	0.76	-0.158	0.404	-0.336	47002	GCATACATTCAACACTGCCCAATTTGCATTAGGATTTTTCAGCTAGAACTCCTACAAATCCCCACCACCTAAGGTATACATTTTAGGCATTACAGTAAAGGATCCCATAGCACCTCCACAAACTACTCACAACATTTTGGGAGATATCCTCTTTATGAATAACACAAGATGTGGATTGATGGGGTCTAACCCAAATGTTTTTTGACAGGAAATTATGCGGCTAACCGCTTGCAGCAGTACGGAACTTCAATGTGCACCATGGACACTCAACTGCGGGTTGATGTGACTTGGTGCTTTGGTCAGAGTAGCAAAAATGTCTAACCTCGATGCATATTTGTAGTGTCCTTAAAGGCTTTCCATACATGCAGTTATGCTGAGCAAGACAAGCTGTGCTTTTGG…					Y
-0.222	0.079	-0.258	0.363	0.117	0.472	0.232	0.117	0.075	0.465	0.785	1.322	0.273	0.32	0.327	47028	GTATGAGCAAGGCCATAGATCTGGAACTTAAAGGAGATATTGAAAAATGCCTAATGTCCCTTGTGAGTGTTGCCATCAGCAAACCAGACTACTTTGCGGAAAGATTCTTTTTAGCTATGAAGGGCTCTGGAACACGTCACAAAGCACTGATTAGAAACCTTGTTTCTCGATCTGAGATTGACTTAACGGAGATCAAAGTTCATTACAAGCGAAAGTATGGCAAGTCACTCTACGAAGCTATTAAGGATGAGAAATGCAAAGGAGACTATGAACGCATTCTGCTGGCACTCTGTGGACCCGACAACTAGATTTCACATTCTTTGCCTGTGGTGCGAATATTTACCATTAGGGGAAATAGATCTAATAGACTAAGTTGTCCAGCATCAAAAGATGGAGAGG…
-0.264	-0.15	-0.263	-0.191	-0.286	0.076	0.004	-0.074	0.015	1.019	0.369	0.678	-0.052	0.528	-0.915	47012	GGATCCAGCAGAATCCAAGATGGCGGCCAGCAGGAGGCTGATGAAGGAGCTCGAAGAAATCCGCAAATCTGGAATGAAAAACTTCTGTAACATCCAGGTTGATGAAGCAAATTTGTTGACTTGGCAAGGACTCATTGTTCCTGACAATCCTCCATATGACAAAGGAGCCTTCAGGATTGAAATAAACTTCCCAGCAGAATACCCATTCAAACCACCTAAGATCAATTTTAAGACAAAAATCTACCACCCAAATATCGATGAAAAAGGCCAGGTTTGCCTGCCTGTAATTAGTGCAGAAAACTGGAAGCCAGCTACCAAAACCGATCAAGTTATCCAGTCCCTTATAGCGCTGGTAAACGACCCCCAACCTGAGCACCCTCTGCGGGCTGACCTAGCTGA…
-0.079	0.026	-0.194	-0.013	-0.164	-0.415	-0.565	-0.01	-0.251	-0.495	-0.264	-0.123	0.074	-0.186	-0.873	47014	GGAAGGAAGACTTGTAATGGCTGTCCCAGGTGGCAACAAGGATAACATCAGGGCAGGCTGCAAGAAATGTGGATACCCCGGTCATTTGACATTTGAATGTAGGAATTTCCTTCGGGTTGACCCTAAACGAGACATTGTTTTAGATGTTAGTAGTACCAGTAGTGAAGAGAGTGAAGAGGAACTTGAGGAGGTCGGAAGAGTGCAAGTTATTCCAGATAAAAAGAATACCTCTGCAGAGAGTGATAAGAAGCAAAAAAGAAAAAGCAAAGAAAGACCAAAACATAAGAAAACAAGAAAAGGGTCGCATTCATCAAGTGACAGTGGAAATGATCGAAAGCACAAAAAACAAAAACTACAAAAGAAAGAAAAAAAAACTGATAAATCCAAGAAAAGCAAACA…
0.122	-0.299	-0.193	-0.323	-0.164	-0.207	-0.039	-0.076	0.037	NaN	-0.176	-0.298	NaN	-0.596	0.375	47016	GGGCCAGAACAGCTGCGGTCTCCCCCATCCCACCCACACCATGAAGTGGATGTTTAAGGAGGACCACTCTCTCGAACACAGATGTGTAGAATCTGCAAAAATTAGAGCGAAGTGTCCAGACCGAGTTCCGGTTATAGTAGAGAAGGTCTCTGGCTCACAGATTGTGGACATTGATAAGCGAAAGTACCTTGTTCCTTCTGACATTACTGTGGCGCAGTTTATGTGGATTATCAGGAAACGGATCCAGCTGCCTTCAGAAAAAGCAATCTTCCTCTTCGTGGACAAGACTGTCCCACAGTCTAGCTTAACCATGGGACAGTTGTACGAGAAGGAACGAGATGAAGATGGGTTTTTGTATGTGGCCTACAGTGGAGAGAACACATTCGGCCTTACCAAACT…				R
0.035	0.327	0.037	0.119	0.274	0.55	0.419	0.246	0.349	0.013	0.429	0.379	0.149	0.421	0.397	47018	GGTCCGTCGGGAAGGGGAAAAAAAGCGAGAAGAAGGGAAACGGCGAGAGAGACGATATGGCTGCCATACGGAAGAAACTGGTGATCGTTGGGGATGGGGCCTGTGGAAAAACGTGCCTGCTCATCGTCTTCAGCAAAGACCAGTTCCCAGAAGTTTATGTCCCCACCGTCTTTGAAAACTATGTGGCAGACATTGAGGTGGACAGTAAACAGGTGGAACTTGCACTATGGGATACAGCCGGCCAAGAGGACTACGACCGTTTGAGACCCCTCTCCTACCCTGACACAGATGTAATTCTAATGTGCTTCTCAATTGACAGCCCAGACAGTTTAGAAAACATACCCGAAAAGTGGACCCCTGAAGTCAAGCACTTTTGCCCCAATGTGCCTATAATCCTTG…
0.164	0.082	0.088	-0.119	-0.07	0.02	0.136	0.035	0.169	-0.247	0.14	-0.172	0.16	-0.792	0.612	47021	GGAGGGAAGAAAAGAGATGCGATATTTCATGCTCTTCCTATTAACTTTCTAAGATCAACACGAGATAGTATGAAACTGTTAAGACAGCCAAAGAACCAAAAGTATAGGTGTTTTAAGGAGGTCAAATGAGGTACAAGTGAAACTTTTTTTCTGTCAAAATCTACACAACATGTTGACAGAAAAGGAAGGTAAAAAAAAGGCGTGCTTTTTATTGGAACAAAGACAGATTTAGGGACTTAACTGCGAAGGTATTTTAGCGTTTTGTAAGGTAGTACTCAGGGCTCAAGTCCTAAAAAAAGAAATGGGGGGACTCACCAAGTTAGGCATCACAGGAAGTGGCATTACAGCCCATGACCTCACAGGAAGTGACAGCAGATCTTAAGACCTCACATATGTTTA…				R
-0.089	0.279	-0.23	0.197	-0.029	0.172	-0.24	0.023	-0.026	0.136	0.574	0.556	0.392	0.982	0.299	47023	GAGTTGTGGTGAAATACCAAACAGCTCTTTTGTTTGCTATTTTCCCCCACTGATCTTGACACTGCACTGAACCATCTTTGCAGACCTATCCTCAATACTGAAAATGTAGTGATATGTATTTGAAGACTGAGAAGGGCTCATGCTTTTCTTGGGTGAATGTTTTAAGTGTTAGTTTGTGAACTTGTATTATAGTAACTGTGGCAATATTAAATGTTTCACCTATTTTGATAATGTTCTCACCTAAAAGTAAATTGTGTATCCCCAAAAATAATTGTCTGAGAAGCAGCAGTGGTGCCTTCTACAAGCAGATCAATGTTAATTTATTAAGTGATCATCATTAATTATCAATATTGGCCACAGAAAACCTATTGAGCACTTAATTTATATCCTATAGGTAAT…
-0.026	-0.073	0.166	0.365	0.343	0.744	0.304	0.21	0.389	-0.017	0.649	0.456	-0.364	0.468	0.409	47024	GAGCATGTTAAATTCATTTTATTTCATTAATTTATCTCTTTCCCTCCCCCCCCAAAAAATAGAATGCCTTTTCTGATGTAGTCATGTTGCAATTTGTCTTCGGTTCATTCAGATAATATCTTATTGTAAATGTGTTTCTTTTCAGCTCTGTAAACTCTAGCCTCTTCTTTCTCTCATTCGTTTGCCTCCTCTCCTTCAGTCCATTTTACACATTGCTTTGTTTCTCTGTGTCGCATCAGGCACATTTGCTGCAACCAATCTTTGTGCATAACTGGAGGATTGTTCCGAACAAACTGCGTAGTCGTGTTCTTACCAAGCGAATCTTATTTAAGAAAGATTTGATGTAAGCTACTGGCAAGCCGAAGCAAACCCAAAGACTCTTAACAGTATTCTGATAAG…
2.238	0.29	0.148	0.243	0.056	0.392	-0.01	-0.063	0.225	-0.394	0.417	-3.226	-0.459	-0.629	2.734	47025	GGTTATCCAAAAGAGCTAGCTTGTAAAAAACTTCAGAAGGGACAGTGCAGTGCTTTGCGTAACGATGAACTTCTTGCTGTGAAATTTGCTGACAAGAGAGATGTCTACATGCTCACTACCATCCACGATGAAAGTACTTCACCTGTGCAAGTTTGGGGTCAGGGTGATGAGGTGCAAAAACCTGTTTGCGTTTTAGACTACAATAAGCACATGAGTGGTGTTGACAGAGTAGATCAGAGGTTGGAACCTTACGCTGCTGTTCGCAAGGCGTACGTTTGGTACAAGAAGTTGGCTATCCACTTATTCCATTTAGCAACCTTCAATGCTTTTGTTGTGTTCAAGGATCGTTGTCCAGAGTTAAAGATGACATTTGTACAGTTTCAGGAGTCTGTGATAGGC…				R
-0.016	0.066	-0.072	0.115	0.675	1.154	0.752	0.539	0.184	-0.018	0.74	0.392	0.063	0.65	0.406	47026	GTAATATCCGACAAGAGTTCCGGAAGAATTATGGAAAATCTCTGTACGCTATGATACAGGGTGATACCTCTGGTGACTACAGGAACGCTCTACTACATCTTTGTGGTGGACTTGATGATTAATTTGCTCTTAAATATAAAAGTATATTCTACACTGCCTGCTTAATAATTTTGTAATACTTCTTTCTTACAGCTTATATCTACAAGTTACTTAATCGTTTATTTATATGCTTCTTGCCTACTTCCATATCCTGTTCAGAAAGTTCTAGCTACACTAGCGATTACTCTTTCTTGCTTTAGGTTAGACAAATGTAAGTAGGACTGACTTGCGACCTGCACATTCTAAATTTATATTACTGTTTTCATGATGTTCACCATCTGTACGTATATTTTCTTTTGT…
0.016	-0.374	-0.076	-0.053	-0.126	-0.05	0.004	-0.326	-0.281	0.43	0.289	0.686	0.122	0.197	-0.525	47035	GCTCTTCCTTTGGCCTCTCCTCGGAGCAGGCGGACATTGTTGAGCCGCAATCATGGCTGCTCTAAGGCCTCTTGTCAAACCGAAGATTCTTAAGAAAAGAACCAAGAAGTTCATTCGTCACCAGTCTGATCGTTATGTCAAGATTAAGCGTAACTGGCGCAAACCAAGAGGTATTGATAACAGAGTGCGCAGGAGGTTTAAGGGCCAGATCCTGATGCCCAACATTGGTTATGGTAGCGACAAAAGGACGAAGCACATGTTACCCTCAGGATTCCGAAAGTTTCTGGTACACAATGTGAAGGAGCTCGAGGTCCTAATGATGAGTAACAAGTCCTTCTGTGCTGAGATCGCACACAATGTTTCATCCAAAAACCGCAAGACCATTGTAGAGCGGGCCGC…
-0.32	-0.118	-0.451	-0.364	-0.026	-0.06	-0.186	0.041	-0.043	0.171	0.105	0.069	0.18	-0.261	0.179	47051	GGATCCTAAAAGAGCTAAAGCACTGCAAGGGAAAGAGCCCCCGAAGAAAGTGTTTGTTGGTGGCCTGAGCACAGACACATCGGAAGATCAGATTAGAGAGTACTTTGGCGCTTTTGGAGAGATAGAAAATATTGAACTGCCAATGGACACAAAGACAAACGAACGGAGGGGTTTCTGCTTCATTACATACGCAGATGAAGCACCGGTGAAAAAATTATTAGAAAGCAGATATCACCAGATAGGATCTGGAAAGTGTGAAATTAAGGTAGCCCAACCCAAAGAGGTGTACAAGCAACAGCAGCAGCAACAGAAAGGTGGAGGTAGAGTCGCACTTGCGGGGCGTGGTGGCAGGAGCCGTGGTCGAGGTCAAAGTCAAAGCTGGGCTCCTGGCTATAACAA…
0.61	-0.096	0.155	0.047	-0.078	-0.386	-0.163	-0.016	-0.163	-0.3	-0.259	-0.031	-0.036	-0.196	0.527	47056	GCGAAGCCCAATTAAAAAAACTGAAAAAGAAACGTTCTCTTGGCATTTACCTTCGTTGCACAGCACCAGCATTGCGCATTGGCAGCTACTTAAAGGGCTTAGTGTATGGGTACAGGGTGGGTGGGAGTGGAAAATAAAGCAGCTCGGCGCTAGTCCAGGGTGAGCCAGTGGGAATAGGGTTGGAGCACTACTTTCCGGAGTAGCCAAGTTCCTGTTAAAAGGAGACTGGGTGCTGTCGCCAGGTGGGGTGCTTTTTAGGCCTTTAAAAAAACCGGATAGCTTTGGGGGGGGTTATTACACGTGGCCCTTGAATTTAAGGGTGGCGTTCTTTTATTGAAATATGTGATCCGGGGTGGAAACGCTTTGAAATAGAAGTAATTATCCATGGTTTAAGGGGGC…
0.124	-0.009	NaN	-0.051	-0.412	0.069	-0.316	0.045	0.03	0.125	1.031	-2.787	0.015	-0.344	1.12	47036	GTAGCCAGAACTAATTGAATAACCAGTAAAAAGGAATATGGCACAGGTTTCTAGTGGCCTAGTGCCATGAGCGTTTTGGCACAGGACATGCTCCTAAGAGTGGGCTTGTGGGTGCTTGTGGCGGCAGGGAGGCAGGAGGGTCGAGCACACAGTCCGCAGTTGGGCAAAGTACCCTGTGAGGAGATCTGGTGGATCACTTCCATCCCCCTAAGGGATGGCATGGTAGCATGTATTTCCAATGCTACTTACCTGGTGAGCGCCCTGAACTATTCAAAGGCATGTATTCTTGTTTTAGACGTTGCCATGTCCACATATTTGAGTGAGACATGGTTTTGCGTTTATACAGTGCTTCATGCCCCTGATAAGTGCCCGAAGTGCTTCGGCGATTGAGGAGAACGC…				R
-0.123	0.041	-0.186	-0.298	-0.33	-0.261	0.065	0.223	0.181	-0.004	-0.414	-1.321	-0.522	-1.961	0.254	47038	GGGTTTGTTACAGTGTAACAGCAGCTGCTTTCCGCACTCTGGAGCCTGCCCTGCCTCTGAACTCAGCTCTCACCCCTGTTCCCTATTTATGCCTTTCCCGACCTCTCTGCAGCTGTCCTCTCGCAGCCCCCTGTCTTGATTCGCCACACGACCCTCCATAAAAAAATAATATCCCAAGCAGATGATCTCCAAATGAGAAAAAAGAAAAAAATGGAGCTGCACATATTAGAACACAGGTTAAAAGTCGCGAGCATAGCCAAGGAAAACGTCCAGCTGTTTACCTATGGATTAATAAAACTTGCCTTCCTTCCATCGAAAACCCGGTGCAAGTTCTTCAGCCTGACTGAGACTCCAGAGGACTACACCATCATCGTAGACGAAGAGGGCTTTTTGGAACTT…
-0.421	0.378	-0.194	0.196	-0.048	-0.628	-0.746	-0.551	-0.445	0.098	0.032	0.741	-0.032	-0.086	-0.373	47041	GCACAAGTTACAAATGTCAAAAAATTGGAATATTTTGTACAGGTTTTGCTTTTTAATAAACTGGTATATGCCCAAAACTTCTGTTGCTACAGTCCACTGTTTTATGTCTTGGAGAAAGAAAACGTAATAAATCCATGACGCATTTTTGAGCGCAGACTTTCTGCCACTTAAGACAAAACTATAATTTAATTGTAGCTCCGTATTTGGCTTCTAGCTATTCAACAATTGTTATCTTGAAGTTTCACTACATGATAAACCTTATTTATACATACATTCCCATTTGAGGACCTTATTTTGAAGTTGAAACAAAGTATGTACCCTGTCACCATTTGTTAGTCACCTTGTTCGGACTGTTTCCATTATGTAAAAGTGGAAAAAATTACGTTTTTTCACTATGTT…
0.743	-0.106	-0.183	-0.455	-0.562	0.113	-0.041	-0.064	-0.024	-0.478	0.485	-3.734	-0.668	-1.521	1.829	47043	GGGACCCAAAGGGAATATATTTCATGCAATCAGTGAATTTGAATGTGGCAATAGGAAGAACGATAACCCCATTGATTAACCAGACTGTGGAGGACATTTCAGAGACAGTAAAAGGTAAACATTCTAATTTTTCTAAATGTAACATTGTGTAAGTGGCACTTTTTTGAGCCATCAATTGTTGTGAGTGTGACAAATTAAAATGTGAAAATAATGACAAAACATTCAAATAAGACCAGGGGACCTTACCATTTTTCAATGTTTGGAGGATCCAGCTAAAATCTAAAATGGACCGCAGTTGTGTTTGGCCATGATACAATGTAGAGGCATCAGACTGCACAATATCAATGACAGAGGAAAATACATTATCCAAATCATAAATACGTGAAGACAGTGTGCTGA…				R
-0.399	-0.294	-0.095	-0.051	0.072	0.054	-0.015	-0.146	-0.333	1	0.669	1.406	0.567	0.935	0.325	47044	GGCTTCCAGTGCCACCCCTCTCCCAAAAGGCTGATCTCATTACATTCCGTTTGAGGGACCAATGAAGGCAGACTACTCAGTTCTGTGTTACTTTGCTGGATGAATGACCTTCATATTCTAATATGTTAATTACCATTTCCCTCCTCCAGGTAAAAATTAAAACACATTGCAAACTACTTTCACCTTCCCAGTCTTAAGTGGTGCTTAACTTGACATGCCCTGTGCTCTTGTGCAAGTCTGGAAAGCCCAAATAGTACCTGGCCACTCCTGTGGGTAAAACCTCTTTTCCTGGCCAGTCTTGATTTGCGTATGCCACAGGCATGGAAAATACAGAAGCACCTGCCCTCTCCATGAATAGGAGTATACGACCCTTCCCCGGTATTCCATACTCTGCTGCTT…			P
-0.158	-0.017	0.08	0.244	-0.132	-0.376	-0.223	-0.18	-0.288	-0.001	0.129	0.33	-0.069	-0.036	0.041	47047	GTGATGGACTTGTCACTGTCAAGACGTTCCCTCTGAAAAAACTGCCCCGCTCCTGGGAGTTTGGTCTTGACCATAGGGCTATCTTGGGGCAGTGGATGACCTAACGGGGATGGCAAAATGGCATTGTCCGTCAGCTTCTTTATTTAATTAGGAATTTCCAGGAGTGCCATACCACCCCCACCCCCAAAACCTGGACCAATTTGCAGGTGACAGTTCAATCCATAAGAATTGATGCGCATTTGAATCTTAAGCGTTGCAATTGATGTTTACCCTTTTTCTTCACCCACATGGCTCGGTCAGGGGCTTGAACTGGGAATGGTTGGGGTACAGATTCCGGGAAAAGGCTAGGGTTCGTTGCACATGCAGGGTCTCTGGGACGGGGCTGCTGCCTGAAGGGAA…
0.657	0.261	0.115	0.319	0.171	0.242	0.02	0.327	0.071	NaN	-0.208	-0.327	0.216	-0.566	0.419	47048	GGATGATGATGCCGCGGGAGAGTTCTTCCCCGAAGCTGCCCAGGTGGCCTATCAGAGATGGGAGCTCAGTGCAGCGGCTCGTGTAGAGCTGAAAGGGACTGTGAACCCAGCATCAGACTTCGTTGCAGATGATGATGCCAAAGTCCTCAGAAAAGCAATGAAAGGATTTGGCACTGATGAAGACGCGATTATCAACATTGTGTGCCAGCGCAGTAACGCCCAGAGGCAGGAGATACGCAAAGCCTTCAAAAAACACTTTGGCAGGGACCTCATGGCGGATCTCAAGTCAGAACTCTCGGGGACCCTTGGAAAGCTGATCCTAGGGCTGATGATGACCCCAGCACAGTTTGATGCAAAGCAGCTGAAGAAAGCTATGGAGGGCGCTGGTACAGAAGAGAA…				R
-0.244	-0.018	0.493	0.084	-0.106	0.154	-0.204	0.085	0.065	-0.665	-0.168	-0.541	1.524	NaN	0.125	47050	GGGGTGGCAGAGAGGACAGTGATCATTGATAGAAGCCTTAGCCACACAAAAGAACAAATACTCTGTAAGGAGGCAAAGCTAGAAATGGTGAAGAAGTCAGGCAGAGAGTGTCCTGGGACTCTGGATTATCAAAGGGACAGAGCTAAGAAAGAGGAAATCCGTGACGGAGGCGCGGATCAGCCAGTGACTATGATTTTCATGGGTTACCAAAACATTGATGATGAAGAAGAGACGAAAAAAGTGTTGGGCTACGATGACGCCATCAAGGCTGAACTAGTCCTCATCGATGAGGACGATGAGAAGTCCTTACGAGAGAAAACTGTGACTGATATCTCAATCATTGATGGAAATGCTGCTGAGTTAGTATCTGGGAAGCTTTTGACAGACACAACAGAACCT…		G
0.541	0.23	0.368	0.649	0.443	0.304	1.101	0.222	0.659	NaN	-0.062	-0.383	0.48	0.397	0.182	47073	GATACATGACTGAGGCTGCCACATGCATACCTCGTGGGCCGCATATATATCTCAACCTACTATGGGTACATATGACTCAAGCTGCTTAAGGCACACATGACAGAGGCTGCTACGCAGACAGAGGACTGCCACCACCTCAGTACATGGGTGAGGCAGGACCCAGGGTGCCACATTTATGCAGCACTCAGCCTGCTTTATACATCAGTCATACTCAGTGGCACCCTGGACATCCTAGATATGGCAGCAGAACTTCTTTGCACACTGAAAGAAGGTGTGCTAGTGGTGATGGAACCCCAGCCCACACACGCCTGTGCAGCTCCGCAGCCAGGTTTGCAATGTCCAACAAGCCCTCAGCACCACCTCAGCTTTCGAAATCTGCACAAGTGTCCAAACGAATGA…
0.084	0.023	0.089	-0.077	-0.078	-0.42	0.149	0.11	0.167	NaN	0.23	-1.156	NaN	-0.658	1.836	47074	GATTGTGATCCTCTAAATTCTGAAACTGCATTTAAATACATTCTAGTTACAGGTGATTCATGCTCGAGGTTCCGCTGGGTGTGGCCACAGCGTTCGGCTGATGCTCGCACTGTGATTCAAGGCTTGCAAGCTTTTATTGGGACATATGCATGCTTTATATTCCACTCGGACTAGGACCCGGCTTTTGCCTCTAAGGCATATCGGGACACCATGGAATTCCTGGGTGTACAGGTGTATTCTTCTTCTCCCTATAGGCCTTAGGGTAATAGTATAGTGGAGAGGATGAACCATGAAATAAAGCAGTCCTTAACAGCAAGAGTATTAGTTACGGGGTCAGTTGGCACCATCACCTGTATGAGGTTCAGCGTGGTTTAAACAACCTTCCACGTCGATCTCTGT…				R
-0.297	0.113	-0.108	-0.201	0.172	0.456	0.192	0.175	0.071	-0.614	-0.362	-0.56	-0.171	0.273	0.368	47079	GGCATACTAAAATAAAAACTAAAGAAGGATTCATGGAGGGTTTATGTGTGCCATTGTACAGGACCGTCTTATGCCACGTAACGCAATAATGTTATGCATGAACATTTTTCCACGGACTTCCAGGATTGTGTTGAGGTATAGACAATGAAAGCAAACCCGTTCCAGGCCTTTTCTCCCCCCCAAGCCAAACATCCTCACAGTGGGAAAGCAAAGATAGACTACCACATCACTATAAATATACTGTTTGTGGGTGGATTTTGTTTTTTAACCTTCAACATTTGGCTCTGAATTTTTACCCTGGACTGGAACTGGATGTGCAAATATATATCGTTTTTTTTTAATTTGGCTTGAACCATTGAACTGTTAACATTTACTATACCTCAAGAGAGTCTTCAGGGT…				R
-0.392	-0.196	-0.109	-0.149	-0.139	-0.329	-0.32	-0.204	-0.205	0.039	0.155	-0.113	0.372	-0.056	-0.248	47069	GGAGGAGAGGCGTGTGCTTATTGACAACATAAACCGGCGTCTGACCCCACAGGCAGTCAAAATCCGTGCAGACATTGAAGTTGCCTGCTATGGCTATGAAGGAATAGATGCCGTAAAAGAGGCACTGAAAGCAGGACTGAGCTGTTCCACAGAAAATATGCCCATAAAGATTAATCTGATTGCTCCTCCTCGATATGTGATGACTACAACAACGTTGGAAAGAACAGAAGGCCTTTCCGTCCTAAACCAAGCCATGTCTGTCATCAAAGAAAGGATTGAAGAAAAGCGAGGCGTTTTTAATGTTCAGATGGAGCCCAAAGTGGTCACAGACACAGATGAGACTGAACTGGCAAGACAACTTGAGAGGCTGGAGCGGGAAAATGCCGAGGTGGATGGTGA…		G
-0.165	0.221	-0.117	0.367	-0.073	-0.116	-0.43	-0.364	-0.335	0.531	0.525	0.786	0.313	0.317	0.021	47070	GCAAATTATCTGCAGTAAAACAACACCTTTTTCTGCTATTGGAAGATATGGACCTTTCTGATTTTTTTATTGGGTCCTAGATCTACACGTTCTAAAAGATTTATTTATGCAGCATATAATGAAATGTGGAAATTAGCGCAAATAGAAGTTGCCTCTCGTTTGCGCCAAATTGATCAAGAGAATTTAGATAAAGTGCTTGCTGTTCTTGTATTTTAATTTGAATAACTGTGTCATCTGTGATTGATATTTTGCAAAGTGATATGTCTTCCTTATATCGTGGGCAAAGTCAGCTTAGATCAATCATGTAGTTTAGCTGAAAACTTCAAACATTAAAAAACAATTGCACTCCCCGGTGTTTTCTGAATGC
-0.146	-0.003	-0.06	0.173	0.15	0.289	-0.085	-0.042	-0.087	0.169	0.304	0.227	0.023	0.268	0.424	47071	GGATCCCTCTAGCCAGCATCACCTGCTCTCACAACATCAGTGTCCTCTCCTATGCTGATGATGCATCTGATTCTCTCCCTCATGGACAAGATGGCAGTATCCTGATCAAATTCAGTACCTACTTGACTGCAATTGCCCACTGAATGAAGTTAGGCTGTTTGAAGCTGAACACCAACATGACTGAAATTGTGATCTTTGAGAAGAGCACTTCACCGTACGACTCCTCCTGGTCACCAATAGGGCAGGACCAACACCAACTCCCGCCACCCATGCCAAGAACCTTGCAATTGTCATCAAGAGCAAACGCAACATGACTGCCCTAGTCAACGTCGTCAACGCTTCATGCT			P
0.426	0.2	0.157	0.147	0.207	0.563	0.274	0.03	0.059	NaN	0.124	0.096	NaN	0.35	-1.142	47080	GTACAGAAGTAACAAAAACATCCAAAATAGCAGATTGGTCAGTTTCAGGGTTTGTGAGTTATACTGTTTCAGAGACCATTATCTTCGAATAGCACCCAGATGGAGCATTGCTAAGAGATGATGGGCCCTCGAGTGAGATTAGCCTAGCCACCAACCATCGCTATTAACTCTATCAATATTAGTGTAAATCAGTTGCACTGAATGCTTGGTTGGAACCACGAGCTGTTCATGCTGAATATAAACTGTAGCTTTCCTTTGCGATCGGCACAAGAAGGAGTTACGTTGCTTTTAGCCAGTATTATTGGAGAGTAACAAGGCCATGAAATTACTGACCCTGTAAGTGACATTTACTCTAAGCAAATGTCTCAAGTTTGCTTGCACCTGGGCAAGAGTGAGAGG…	B
0.457	0.156	0.208	0.467	-0.072	-0.543	-0.148	-0.073	-0.234	NaN	0.156	0.789	-0.337	0.637	-0.203	47091	GTGCCCCCAGCAATTGACTGGGCCTATTATCAGACCGCTGTGGCCCGGGCTGGGATGGTGGCCGAGTTTGAGAAGAAGTTCAGTGCACTGACCATTCCGGAGCCTATTGACACTCAGACTGCTAAGATCAATGCTCAAGAGGCAGAATCTAACAAGAATGCGGCTGAGTATGTGCAAGCTTCTAAGGCCCGTGTTTCTCAATATGAAAAAGAGCTGGAGGAGTTCAAAAACATTATTCCGTTTGACCAGATGACTATTGAGGACCTGCACAAAGCCTTCCCAGAGACTAAGCTCGACAAGGAGAAGTATCCATACTGGCCACACAAGCCGATTAGTGAATTGTAAATCTTTGGGGACATGCGTGCGAAGGATGAAACTTTATCCTCCGTTTAAATCTCT…
-0.296	0.024	-0.153	-0.042	-0.115	-0.207	-0.556	-0.705	-0.481	-0.065	-0.055	-0.2	-0.034	-0.2	-0.249	47100	GACGCTATACAGATATGCCAAGTTCCAGTATGAATGTGGCAACTATTCAGGGGCTGCCGAATACCTCTACTTTTTAGAGTACTGGTTCCTGCGACAGACCGAAATGCTTTGAGTTCTCTCTGGGGAAAGCTAGCATCAGAAATTCTGATGCAGAATTGGGATGCAGCTATGGAGGATCTCACAAGATTAAGAGAGACAATAGATAATAATTCTGTTAGCTCTCCTCTACAGTCTCTCCAGCAGAGGACATGGCTCATTCACTGGTCATTGTTTGTCTTCTTTAACCATCCTAAAGGCAGAGACAACATCATCGATCTCTTCTTGTACCAGCCACATTATCTTAATGCGATTCAGACGATGTGCCCCCATATTCTCCGCTATTTAACAACAGCTGTCATC…
0.691	0.323	0.315	0.296	0.175	0.664	0.364	0.192	0.3	-0.48	0.421	-1.656	-0.485	0.186	1.877	47103	GATAGAACAGTATTTTGTGTGCCTTCATTGTTTCCTCGCCTGCAAGAGCTGCGTGAAGCGCTGAGAATCATATACAAAGTTTCATCTACATCCTGAGAAGGATGGACATTCGCTCGTCTTCTGCTAACTTCTTTTGACTACGTAATGTGTCCCTGCTCACCCCATGATTTCTATTGTGTTATTGGCTGAAAGAGGAGGTGGATATTTAGATCTGCCCCCTAATTTGTGTATAAAAATAGGGGTTCTAGACCCAGTAAATTAGCAAGTGTTCAGCTTTGCTGACGAGCGCTCCAACTATATCCTGTATCCTGCTGTATCCTGTTTCCTGTTTCCAGCTGAAGGGTGGTGTCTCCTTAGGGGATACCTGATAAGAGGTCTCAGCCCTCTTCGATACCTTTC…				R
0.322	0.149	0.037	0.302	0.216	0.847	0.232	0.074	0.077	0.408	0.001	-0.082	NaN	0.511	0.142	47081	GCAAATAGATCCACACTTATGAGCCCAAATTCTGGAACTTGGATGTTTGCAGGATTTGAAAGATCAGGTACCGCATAGGCAAAGCACACTTCCAACCGTCTGCTGTCTGCAGCTATCTTTGGCCTCTCTTGCGGTTCCCATTGAAAACATGGCTCGCTTCATTCGGCTAACGAGGTTGGTGATTTTTACAAGTTCTTTTGTGGCATTGATGCCACCAACACTTCCATGAAAACAATCACCTTATTTCACCACAGCAGCCAGTGGAGAATGTGTTGAGGAAACTCCCAACTTCGGTTAGACTTGCTTCTCGAAAGCCCATTACCAATGTGCCAAAATGCTGAGGAAGACTGTCCGTTGAGCCCCATTATACACAAGAAGTCCTTTTGGACTTGTAGTTTG…					Y
-0.162	-0.179	-0.32	-0.171	-0.202	-0.022	-0.234	0.079	0.083	NaN	NaN	-0.247	0.186	-0.517	-0.928	47083	GGACCAGCAGTGGAAAAAGGGTCTTTGAACTGTTTGTCACAATTGGCTATTTAAGTTCAATAGTAAAAGACTGGTTAATGATTAGAATGCATCGTAAAAGCTTCCGAAGGAAAGGAATGTTTTTGGACCATTTTTGTGGCAGCTTAGATTTCCAGAATTGGCAAACTAATAAATTCGAACAATGACCAAAATATGTTGTATAATTTGATGCCATTTAAAATAGTTATGCAGAACCTGTGTTATGGTTGGTGCTGATGTTCTATTGAATCAACCAGGAACCATGTGGTATTCATTGATGTAAGTTTTATCTATCTTTAAATCCAACTTATTTGGATTTTCCTTTTTTTTTTTTTTCCTCTACAGTGGCATTTAAATGCTAGTTGTATTTGAAGCGACTTA…	B
-0.654	0.65	-0.015	-0.044	-0.407	-0.766	-0.297	-0.075	0.229	0.464	-0.361	-1.181	-0.282	-0.836	NaN	47085	GGAACATGGTGCAAAAATCACTAGAGGCAGGAATAACAGTATATGGAATTTTCATACCTGGAATGAGTGCCGGATGATGCGAAAAGACCTCCCCGTGGGATATGATGGGTGGCAGGCTCTGGATGCTACACCTCAGGAAAAAAATGGAGGAAAGTTCTGCTGTGGTCCTGCTCCAGTACTAGCTATCAAGGCGGGTGATGTGGACCTAATCTACGATTCTGCCTTCCTCTTTGCGGAGGTGAATGCAGACTGTGCAGTCTGGCTATATAATGCTGATGGGCACTTGGAAAAAGTCTCCTGCAACACTAAATATGTTGGCAACAACATCAGCACCAAGGGCGTTGGCAGTGACAGATGTGAGGACATCACCCACTCACACAAATATCCAGAAGGTTCCCT…				R
0.333	0.158	0.124	0.186	0.109	0.831	0.222	0.178	0.179	NaN	0.088	-0.031	NaN	0.438	-1.16	47087	GAGAGCGCACACTACTTTAATATTTTAACTTGCACGTACCCTCTGGTTATCCCAAATGTCAGGCTCTGGCCATGTTCGCAATTTATGATTTCTTTCCCTTTCGATTGGTGTGTAGTTCGGTGTTAGGAGGCTTATTTAACTCACAACTCTTGGCTAGCACACGTTTCATTTCTATTTAACTTCTCCATGTATTTTACTGGACCTTATTTCGCTGCTGTAAATCCTGAATGGATGGAAAATGGTTTCCAGGACATCACAATTCCAAGAGAGGAAGATACAAATCAGATCTGTGTTGAAGACCATTCTTGACCCACATCCATAGGAAGCGATACTCTGTAGTGGTTCAACCTATAGTAGGAACAGTGCCCCTGAAAGGTAGTTGTAGCAGCTGAGAACCTG…	B
-0.067	0.13	-0.333	-0.044	0.009	0.226	0.159	0.234	0.17	NaN	-0.136	-1.083	-0.337	-1.028	1.341	47093	GGCCGCCAGATGTGACTAGTTTGTTTGCCAAGTAAGCTGGGGTCTTGTTGTTGAGCACTATATAAGTGATGCAACTGGTCTTGAAGATGATCCGGGTTGGAAGGGGGTGCCAGGGTAGGTCTTTTAACATTGATGTGTTTCAATTTATTTTAGCTCTTGATGAGCCATGTCACTGCGTGTAGGTGCGAAGGTGGTATTGGAGAGACCTCAGAGTAGGGTGCTGCCGCGTCCAGATGGGTGAGGACTGAGGTTTGTATGGTTGTTCTGGGAGTCCGCTTTCATGAGCAGTGTCTTCATTTTCTTCAAGAGGTGTAGCCAAACTAATTTGATCTTTATCAATATGTTGTTTCAATATGAGGTCCCGGTCTCTGTATATCCTTGTGTGAGAATATGTTTTGT…				R
-0.066	-0.077	-0.129	0.05	0.136	0.376	0.114	0.07	0.059	NaN	-0.005	0.037	0.133	0.787	0.288	47120	GCAATTTCAGTTCACCAGCATGCCCAACACATGAAAGAAATACTTCATCCTCTAGCCCTCTAAGGTGTGAATTAGACTCATTTAATAAACTTCTTGTCCTATCTGGGGGTTTGTAGCTGTTATTTTGGAGTAGAAAAGACATTTCCCCTAAAAAGAGAAATTATCCATTCTTTAGGTGGCGCAGTACAAGTTCATTTCATGCAAATAATGTGAATTGTTTGTACTTGTTTTAGATGCTCATTGAGCAATACTTTAAGGTTGTGTCACGTTTAGATCTCTGTACTGTGCCAAATGTTTTTATATGGTGGCAGCGCTCTACTTTTTTTTTTTTTTTCTGCAAAGGGATAGGTTCTTCAATTACCTTTTCTTTTTTAGCCTAACATTTGATAAAACCCATAG…
0.092	-0.078	0.002	-0.114	-0.153	0.645	1.133	0.738	0.573	-0.245	0.145	-0.281	-0.443	0.014	0.391	47122	GTGAACAGCACAGAACTGGGTGAGGTTGTCGTCGTGGGAACTGGTGCAGAGTACAACAGGACATTAGAGAAGGTGCTCAAGTGTCACGTGTGCCTGGATGTTTGCGACCCTGACAGTGTTTGTGGAAGCCGTAGTGCAGGAAGGACTTTTAGGGATAGAAGATCAGCCACTTCTGATGTAGACATCGATATAGCCTTTGTGCTGGATAGCTCGGAGACCACCAATCCATCTGAGTTCCTAGAAATGAAGAGGTACATTTCTCATCTGGTGGGTCAGCTGGAAATCTCTTCTGATCCCAAGTCATCAGCCCACCATGCGCGAGTGTCTATCCTTCAGCATGCCCCTTATGAGTTTGAAAGGAATTCCAGTACCCTGCCAGTGAGAGTGGAAATGTCACTT…
-0.076	0.096	-0.071	-0.079	0.053	0.259	0.086	0.053	0.28	NaN	-0.064	-0.102	0.812	-0.099	NaN	47123	GGCATTCGATAATGTTTATTTTGAGTACCTGGAGGGTCAGAAGGTACTCAACGGGCTGTCTTTCGAAGTCCCTGCAGGAAACAAGGTGGCGATTGTCGGAGGAAGTGGATCCGGGAAGAGCACAATCGTGAGGCTATTATTTCGCTTCTATGAACCGCAGATGGGAAACATTTACGTGGGTGGTCAGAATATACAAGACGTCAGCTTAGAAAGTTTGCGGAAGTCCATTGGTGTTGTACCCCAGGATGCTGTACTTTTCCACAATACGTTGTATTATAATCTTTTGTATGGAAACATCAATGCTTCAGAAGAGGAGGTATATGAGGTGGCAAAATTGGCTGGACTCCATGAAGCCATCCTTCGCATGCCACATGGGTACAATACACAAGTTGGAGAGCG…					Y
0.875	-0.064	0.205	-0.037	-0.03	0.295	0.06	0.036	0.102	NaN	0.106	-1.492	0.266	-1.229	1.232	47105	GGGAAGGACCCATAGACCTGCAAAGAATTGCATGTCTTTTTATGCTACACACGGCCAGTAGACTTGGAAGACTGTAGGATTAATTGTAACTCAGTCACTTCAGCGGTCCCTCCTGAAGCCAGTGGCTTGCCTGCACTGCTACTATTGCACTCGGAGCTAAGAATAGTAGACAAATGTTAGAACCTGAGTGGTGAGTTAGATGACTGTTTGAAAGAAGCAGGCTAAATAGAAGAGGACAGAGTTGACTAGGAGTTTACCAGCCAGGTGGTGATCAACCAGTCTGACGACGAGCGAGCATACCTTTCGGGTGCGTTGGCAAGCAAATACAAGATAAGTCAATATAAATAAAACAGGCGGTGTTTGACAGTATTCATCAACACTTGACAGCCTACTGAATTG…				R
0.678	0.359	0.47	0.232	0.343	0.506	-0.126	0.07	-0.174	-0.488	-0.074	-0.433	0.097	-0.477	0.728	47110	GGTCTGTGCTCCGCACAGAGCGTGCTGGACTACGGCACGTGCGTGTGTTGCGTGAAGGGGCTCTTCTACCACTGCTCCACTGACGACGAGGACGACTGTTTCGACAAGCCATGCTCCTGCACCCAGGCTCACTGCTGCGCCCGCTGGTCCGCCATGGGTGCCCTGTCCCTGCTGCTGCCCTGCCTGTGCTGTTACCTGCCCGGCAAGGGGTGCCTCCTGCTGTGCCAGGGCTGCCACGATAGACTCAACAGGCCCGGCTGCCGCTGCAAGCACTCAAACACTGTGTGCTGCAAGCCTCCCAGTGTGCCCCCCAGGAACCCTGAAAAGCCCACATAGCAGCAGACGCGGTCAGGATTTGTACAATAATACGACTGTTACGTCTAACACAAATATGCAACC…				R
-0.707	0.081	0.101	0.199	0.741	1.168	-0.246	-0.194	-0.347	NaN	1.401	1.28	0.555	1.593	0.973	47111	GGAGATGGCAAGCTCTATGGGCGTGGTTCCACAGATGACAAAGGTCCAGTGCTCGCATGGCTAAACTGTATAGAGGCTTATCAACAACTCAAACAGGAAGTTCCAGTCAACCTTAAATTCTGCTTTGAAGGCATGGAAGAATCGGGCTCAGAAGGCTTGGATGACCTAATATTTTCTCGGAAGGATACTTTTTTCAAGGATGTAGACTATGTTTGCATTTCTGATAATTACTGGTTGGGAAAAAACAAACCCTGCATTACATATGGTCTCCGTGGTATCTGCTATTTCTTCATTGAGGTTGAGTGCTGTGCCAAAGACCTTCATTCAGGCGTTTATGGGGGCTCTGTACACGAGGCAATGACAGATCTCATTGCTTTAATGGATTCTCTGGTTGACAGG…			P
0.102	-0.098	0.26	-0.065	0.318	0.219	-0.053	0.016	0.037	-0.316	0.204	-1.617	-0.692	-0.778	1.404	47112	GCTATCAATTGGACACTGACAGAATTATCATCTATGGAGATGGAATTGATAGTGAACTCACCCTTAAAAGATATGGATACCAAAATGGATGTCGATATGGAGGAAATAAACACACCATGAAACTGGCCATATATTTTTGAAGGATTTTTTTTTTTTCTCTTCCTCTCCCATAGACAGATTGTCCCTGCATTTATTAAATGACTTATTATCCATTCAGTATATTTTGCTCTTTCCACAAATCTTCAAGTTTGTTTATCTTGATTACACATAAATGGAAATCAGTATACTTTGCTTGAAGTAAATTCTATCACTTTAATATATTTGGTTGGAACAGTACTATCCACTAAGTTTACTAATCTTGATTTTATGTGATCTCAGTAGTTATCTCTACCCCCGATC…				R
0.208	-0.086	-0.222	-0.126	-0.111	-0.068	0.057	0.057	0.095	-0.237	0.14	-0.548	-0.353	-0.273	0.118	47114	GTCCTTTAACCCTCTGCTTTTGCTTCACCTTCAGTCGTCTCTCTTCATTGGTCCTTTCCCTTCACTCTTGTTTCTCCCTGTGGGTTTCAGTAAATCTTTCACTGGTTCATTTCTGTGGAGATATCTCAAAAGCTAAAAATGTAAGTCTAATGTTGATGTTTGTTTACTTTCCGTGGGTATTTTCTATTGATGTCATTAACAGATTATTTATTTTAATTATTTCTAGTGGGAACCTTTAACACATATGATGTTTAACGGCAAGATGCTCTGTCAATGCTAGACCAATACAAACTGAAGCACCGTATGTACACAACAAAAAGATGTTATATCTCAAACCATCAGACATAACAATATAATAGTATCTGGCACGACACATCGAGAAAAGTAAAGGATCAAAGA…				R
-0.019	0.198	-0.158	0.432	-0.175	-0.406	-0.492	-0.578	-0.413	0.464	0.533	0.866	0.203	0.412	0.112	47115	GGAATTCCCCCTGATCAGCAGCGACTGATTTTTGCTGGCAAACAGCTGGAAGACGGACGCACTTTGTCAGATTACAACATTCAAAAGGAGTCTACTCTTCATCTTGTACTAAGACTTCGTGGTGGTGCAAAGAAAAGAAAGAAGAAGTCTTACACCACTCCCAAAAAGAACAAGCATAAGAGAAAGAAGGTTAAACTTGCTGTGCTTAAATATTACAAGGTTGACGAGAACGGAAAGATCCACCGTTTGCGCCGCGAGTGTCCATCTGAGGAGTGTGGTGCTGGAGTTTTCGTGGCCAGCCACTTTGATAGACATTACTGTGGCAAGTGTTGTCTGACCTACTGTTTCAATAAGCCGGAAGACAAGTAAATGCATTTGTAAATAAAAAACAAAAATTAA…
0.065	-0.071	-0.03	-0.088	-0.08	0.038	0.099	0.146	0.114	-0.341	0.187	-1.043	-0.197	-0.145	0.094	47116	GGACGGCTGTAGGTGACCTCCTGTCAGTGTAGGCTCAGACTATACTGGTAATCACAGTTATGGGGGCGCACCTTGCCCGCCGTTACTTGGGGTACCCGGAACCCGATCCCCTGAACATGCCGACCTTCAGTCCCGAGTTGGGATTCCCGGAGGAGCGCAAGGAGCGAGTAATGATAGCTACCCAAGCAGAGATGGACGCTGCTCAACTCCCCTTAGAGCAGCGGGATTACTGTGCCCACCACTTAATCAAGTTCATGAAGTGCAAGAGAGACAACTGGCCAAACTTTCTAGCATGCAAACATGAGCGGCATGCTTGGGATTACTGCGAGCATCAAGACTACGTCATGCGGATGAAGGAGTATGAACGGGAACGAAGACTGCTAATGAGGAAGAGGCGAC…				R
0.355	0.092	0.235	0.282	0.183	0.029	0.468	0.306	0.297	0.261	0.54	1.325	0.324	0.723	0.397	47117	GGAACACAGCGCTGGTTTGCGGGACTTCGAACACCATAGCACTCAGGGAATTCCAGACTAGTGCAATCAGCCGGGACATTGACACTGCTGCCAAATTTATTGGTGCTGGTGCTGCCACAGTTGGGGTGGCTGGTTCCGGAGCTGGCATTGGAACAGTTTTTGGGAGCTTAATTATTGGCTATGCCAGGAGCCCTTCTCTGAAGCAACAGCTCTTCTCTTATGCTATCCTTGGATTTGCACTTTCTGAAGCCATGGGTCTGTTTTGTTTGATGGTTGCATTCTTGATCCTGTTTGCCATGTAAATGTGATGCTCAAGATGTTGGCATTAGATGATACGGATGTAATTCTACGTATTTTACTCTGGCTCCCAAGAGATGTGTTGTCATGGGAATGTACATT…
0.063	0.225	-0.048	0.099	0.205	0.414	0.173	0.193	0.244	-0.645	0.007	-0.424	-0.57	-0.079	-0.075	47118	GGAAGAGGAGGAGGCACAGGTACTCAAAGAAAACCAGTGGTGTGAAGAAAAGTGATACCTGGTCACTGGCACTGATGAACACACTGTAACGATTGCTCCAACACTAGGTGCACTGCTCTGTTAATACTTGTTAATATTGGACGTGGCAGCAAATAATTTGTTTTCCAGAAGGACATATTCTACTGCATGTGTAATTTTGAGTAAAGATTAAATCCCAAGACTGTTTTACCAATGTAATTGGATTTGTGACTTTTTTCTTTGCTGTAATGAAACATCTATGATCCCTTTATAGAATGAAAAAATGTGCTTTAGAACTTTTCACGCCGTAAAGCATTTTTAGTTTGTTTGACCAAATTACTTGTAAGTATTTGTTTTTGCTTGTTTAGGGATCTGTTCTAA…					Y
0.33	0.243	0.242	0.158	0.073	0.229	0.888	0.291	0.528	NaN	0.075	-0.503	0.799	NaN	0.921	47142	GGATCCGAGCCAAAAAGGAATATTACTTTCATTTCCAAGAAATGTATACACGTTTGAGGGGAAGCAGTCGAATGCCAAGAGACTGATTGTGAAAGACTAGAAAAAGCTACCTCACATTTTTTAACCATCTGTTTTTAATGTTGCCGGGAGGGATTTTATAATGTAAAACACTAGAAGTAATCCCATCTATTCCTATTGTTTATTTGGCTTCTTATCTCAAGACTAGCACAGACGGATCAGAAGCCTCACATTGCATACATAAAATACCAAAACAAAAAACATTAACCAAACATGAAGAGACCCTGACGCCTATTCAACTCATAAGGTAAACATAGCCAGAACTAATTGAATAACCAGTAAAAAGGAATATGGCACTTGTTCCTAGTGGTCTAGTGCCAT…				R
-0.048	0.048	0.189	0.029	-0.136	-0.063	-0.103	-0.082	-0.255	-0.278	-0.249	-0.5	-1.117	NaN	0.082	47143	GCACTCTCTGTGGCCCCGATAGAGTTGCCAGCTGAGGGATGAAACTTCCGCAATAGTGGGCCATCCCCAGAAAACTACGCACCTCTGACTGATTCTGGGGCACCTCCGCCGCTCTTATCGCTTCCACCTTCTGGGGATCCACTTGGAGTTCGTCCTTCGAAAACTTATAGAAGTGGCATAGAACAGGCACTTCTGCCGATGAAGCGTCAGACCTTGCTCGAACAGTCGTCTCATGGTGGCCCTTAGACGTACATGGTGTTCTTCTAGGGTGTTGGAGAAAATCAATAAATCATCACTGACGTTGATCACTCACAATAACCCTGACAGCACCTCTCACGTATCGCCTCCTGGAACACTTGTGCCGCCGCCGACATTCCAAAGCTGAGTCGTTTGAACCTC…
0.817	1.003	0.46	0.674	0.514	0.715	1.943	1.224	1.397	-0.041	0.008	-0.011	0.32	-0.067	0.297	47144	GGGGAATCCTGGAGATGGGGGAAAACAATTAAAGAAATCCTTAAATTAACAGCTACAGGTGAAACTTTTCTGTGCTGGAGTCGCACATTTTTGATACCAGCAAAAGGCGGAAGTTTAATTCCACTGAATCGTTGTAATGTAACTTTTTTTAATTTTTTTGTTCCGGTGGCaaaataaatataaaaaattaaatGCAAGGTGTCGTAATTGTTGTTCGAGAGTTAACACCGCATAAGGAAATGAATCAGAGCGAGATCAAGGGGGCTTGTTAAACATAGGGGTTGAGTTTTGCAGTTCTGGCGACAAAGGTGGTGTACTTGACTTTTCTTAATTGTTGGGTGGGCTTCAGCACCTCTGCATGTCCCACTACACAATGTCACCCAGGACCGATCTTTCAAC…
0.525	-0.243	0.046	-0.216	-0.257	-0.118	0.008	-0.018	-0.314	-1.014	-0.136	-2.6	-2.301	-2.828	1.233	47147	GGAGCCGATTCACGGGGTTGGGTTGCTCCTCCTCTCTGCCATTGCGCATGGGCGTCCACTCCTTTGACATATTGTTTTTTCCGCGACGGGCTCGGATCGTCGTCCTTCTGTTCCGACAGGAACGACTTCTCTGCTCTAGTTAGCGCTTCCAATCGACGGTATCATTACAGAAACCTGTAGATAATCATCCCGTGTCTCTCGCTTCGTCGAGTTTTCATTGAAAATTCATCTCGGACCGGCTGGTTCGACCTTCTACGTTCATTTACATTGTGGAAAGCAGGGCTTATGGAACGAACACCCTTCTGGTTCTGCCCTAAATGCCACTCGAAGTACCCACACGCCGACCAACATGACGTGTGTAACCTGTGCCTCTCTCCGACCCATTCAGAATCCACCTAC…				R
0.349	0.05	0.044	0.048	-0.081	0.212	-0.162	0.166	-0.034	NaN	-0.257	-0.467	0.305	NaN	0.58	47127	GGTGCAAGGAAGAGGCCGTACATCTGCAACGCTTGCTTCAAACAGTTTGAAACCCCTTCGAAACTGTCAAGACATTACCTCATCCACACAGGCCAGAAGCCATACCGGTGTCACACGTGTCCAAAAACATTCAGACAACTTGTTCACCTTGAGAGACACCAGCAGACACATTTGCTGCCATTTCAGTGTGGCATTTGTCACAGGAGTTTCAAGAATCTCGTTCCATTTTTGAAACATCAGCAGCTACACGGTGAAAGCGTCCAGAGCACGATAAAACCACCTGGAAGGTCCGTGTTCCACAGTCAGCAGCGAGCAGCTAGCGGGCCAGTTCACTGTTCCGTCTGTGAGAAGTCTTTCTCCACAGAAGATCGCTGGGTGCTCCATGAGTGCATCCCTTCG…				R
0.023	-0.328	-0.238	-0.011	-0.351	-0.287	-0.093	-0.048	-0.125	0.343	0.136	0.662	0.285	-0.091	-0.377	47128	GGGAATAATAAGGTGAGGGAGGGGGGGAACCCCGGAGGACCCTTCGAATGCAGGAGAGAGTATGGACTTGAGTGGCGTGTGCCACTTTCGTTAAAGCTAGCGCAAGCAATAATGTTAATGAAATTTTGTGGGGACGGGTAGGGTATGAATAGGTTTGTTTCCCACATGTCGtttttcttttttttttcttttttttttttttttATAAATTCCTGGTGTGCATGTTGCTCTCAAAGCTTGAGAAGAAATGGTTGGCTTCAGGTGGGGCTTTCTTTTGGTTTGTTTTCTCAGAATTTCAAGTCCCTCAGATTTACAAATGCATGGCAGGGGTTTTAATTGTTCAAAGAATTGGTTTTTACAGAGAAAGGTAGTTTAAATTGATTTTGGTAAACTTAAGAG…
-0.117	-0.15	0	0.059	0.131	0.38	-0.056	-0.058	-0.256	-0.465	-0.119	-0.366	-0.16	-0.284	0.163	47129	GAAGAGGCCATGGATGTAACCACAACTTCCACCAGAATTGGAAAGTTTGAGGCAAGGTTTTTCCATTTGGTGTTTGAAGAGGAATTCGGTAGAGTCAAGGGACATTTCGGGCCAATTAACAGTGCTGAATTTCACCCGGATGGAAAGAGTTACAGCAGTGGCGGTGAAGACGGCTATGTTCGGATCCATAATTTTGACCCTCAGTACTTGGAGTTTGAGTTCGAAGCATGACGTCTCGGTTTATGTGTTTCTTATTCCTCTTCCCCAAACCTGATCTCTCACTCTATCATTCTCATATTTATCCTCCAAGGTGCGAAACGAGCATTCTCTGATATATATACTTGGGAGCAGGTGACTGCCAGTGAAGCTGCTGTTTGCACAGTAAACAAAACTGTACAA…					Y
0.614	-0.129	-0.025	0.17	-0.003	0.296	0.476	0.456	0.301	-0.294	0.196	-1.181	0.314	0.895	1.174	47130	GGATTGTCCGAAAGTCTGAAGCTTACCTCCCCGACCCCCCGTCTTACTGACCAAGCTATGCCCCTAAGAATGAGGGAGGTAAACAACTCAAATACACAGAAATGGGCTGCATTCCACATTTAAAGAGTAGATGTGTTCACAAAAACACATTCGGGGAAAGCAAACACAAAATGCATTCTCGGTGGTCGCTAGAGGTTCAAAAATAGAAACTAAAATtctctctctctctctctctctctctctctctctATGTATATATACTTTCACCAAAAGTAAGGGAAGGGGTGACTAATCTGAACGTATTTC				R
0.877	-0.182	0.156	-0.175	-0.225	0.188	-0.07	-0.058	-0.133	-0.053	0.247	-1.342	-0.444	-0.418	0.839	47131	GTATCAATAATATTTTTACAAACTGGTCTGGTCTAAATTTTAGCGGCACCTTTCAAGTCCTCTGGTCAGATCACAAAGCTCTTCACTTCAGTTTCCTTTTCTAACTGTTCTAACGCTGTTCCCTCAGTTTCTCAGGTAAACCTTTAGGCCTTGGAATACGATGGTCGATAATGACCTAACTCAGTTTCTCTGGCCCCCCTGACAAAACCGCTGATTTATGTGCAGAATTGATTAGTAAGGCAGGAGATATGCTTGCTCCAACAAAAACGTTTAAGATTTACAAAGCACACCCTTCTGCACCTTGGTACTCCCCCAAACTGAGGGATTCTAAGAGGCGTTGCAGGAAACCTGAATGCACATGGCGCTTGGACTATTCCTCTGAAGAGAAAGCTACTTAGA…				R
0.444	0.206	-0.062	0.025	-0.106	0.049	0.058	0.097	0.098	-0.05	0.243	-0.42	-0.036	-0.492	0.754	47135	GGGAAAATCAGATTAAGAGTATGGCTTTTATTATGGGTAGGGCTATTTACTTCCATGGCTAACCCCAAAGCCACCATTCCAGAAATAACCTTTCTTGCCAGAGGGCTCATGGGTGTTTAAGCTCATATTAAAATCCCCACTACTAAAAAGTTAGTATTCTCAAGCGACCACAGGAGTACTGGGTCAAGAAAGGGATCAGTGAAAGCATCTGGCAGGTGATAATGCATCAACCCGCTAGATAGTGTGGTGGTTGGGGAGAATATCATGAAGCCCATGATTTTGGCCATTGATATTTCTGGCGTAAGTAGCTCCTTCATTGTAAAATCTTCCTGTAGGATGATTGCCATCCCACCACTGCGCTGACTTGGCCGCATACTATGTATTGAACCCTGGAGGCAC…				R
-0.313	0.131	-0.208	0.025	0.054	0.009	-0.311	-0.104	-0.172	NaN	-0.014	-0.043	0.503	0.249	-0.264	47136	GGGAAAACAGTTGAAACAAACAACGTGACTGCGTGTCAGCCGGGGGCCCAGTCTTTTTTTTTTAGAAATTAAGTGCATTCCCGTGCCCTTTCACACATCATGTCTACATCTGTTGGGCCAAAGAAAATTGGAAGACCACGAAAATGTGCATTTTGCAAGTCCAACAAAGACAAGGAATGTGGCATTTTGCTGACATCTAGCAACCGAAAGATTGCAGCACATCACAAATGTTTGCTTTTTTCATCTGCATTGGTGTCCTCTCATTCTGACGGTGATGATCTTGCTGGATTTTCTTTTGAAGATGTTCAGAAGGAATTAAAAAGAGGTAACAAACTGATGTGTTCATTATGTCACTGTCCAGGAGCAACAATAGGATGTGAGGTGAAAACGTGTCAAAAG…		G
-0.212	0.165	0.056	0.102	-0.132	-0.052	-0.021	-0.095	0.086	NaN	0.618	-0.421	NaN	-0.285	0.062	47138	GGTGGAATACAAAATGCTTTAGCCCTCTTACGTTTATCCCACTTTTAATGGAAGCATAAATACCTGACTTTTCATCCCAAAGCTAAATTTACAATGTCAAAGTGCTACCAAAAAAGCTTGAAGACTTACCATGTGAGAGGAAGTGAGGAAACCTAGGACTTCGACAAGGCTGAAGAGGAGTCCTTGTGGTGCAGCTTACCAGTAAGAAACTAAACTATTGTCACTATGTCCCTTCTCCTACTTCACACATTTCGAGGATATACCAAATAGTGTCATGCTCTCTATCCACAATACGTAGCAAATGTCTAGACCCTTGTGAGAGTACTGGTTCCAGAACACCGCTTGGGAAGGTAACCAACTGTATGGTGACCATCAGATCTTTGGCCAAGGGAGACTACC…
-0.1	0.128	-0.083	0.018	0.044	-0.284	-0.046	-0.251	-0.26	0.064	0.346	0.684	-0.071	0.151	-0.031	47140	GGAGACAGTAACCCGTGAAACATTATGGAGGGAGTCGAAAAGTTGAGTTTCTGGGCTGGTGGGCCTGCACCTGGCGAGTTTTACCACCTTCCGGGAAAGAAAGAGACATGCGGACCCATCACCCGTACCCTGAATCCAATGGTGACTGGCACTTCTGTGCTTGGCGTGAAGTTTGATGGTGGAGTGATAATTGCATCAGACATGCTGGGATCTTACGGCTCTCTAGCCAGATTTCGAAACATCTCGCGGCTCATGAAAGTAAATGACAACATCATTCTGGGAGCATCCGGGGACTACGCTGACTACCAGTACCTGAAACGGAACATAGATCAGATGGTAATTGATGAGGAGTTAGTTGGCGACGGTCACAACTACAGCCCAAAAGCCATTTACGCCTGG…			P
0.121	0.06	0.117	0.15	0.03	0.281	0.056	0.058	0.216	-0.317	-0.036	-0.368	NaN	0.088	0.509	47141	GAACCAAAGCAGATGAAGTTGTCCAGTTTTCCACGCCCAAGGAAGGATTTTTTCCATTCTGGGACCGTAGTGTGGAGCACCCCAACATCTACACTACAACCGTTGAGAGGTTTTTGTCCACTTGCATGTCCTCCTATGCTACACAAATAAATAAAATGGAGCCTGGACTGGCAGAGCCAGTGTTTGTAAGTCTAGCGGAGGAGGTGTTGGACAGACGGCTGCCCAGACGTGCCCGCAGTCGGCATGGGGGTCACATGACCCTGTTCCAGTACTGGAGTCATTTTGAGTCACTGAATGTGTCAGTTCTGGACTGTTATATCATGGAAATGGCAGAAAAAGTCCTTTTTGTGCAAAACCTGAACTCTGATGACCAGGATGTGGTGCTGAAGGCCCTGAAGG…				R
0.519	0.31	-0.035	0.229	0.178	0.715	0.033	0.063	0.17	-1.1	-0.572	-0.93	-0.226	-0.032	-0.057	47172	GATAGTCTCACGTGGAACAGCTGTTTGCCTAAATACTAGTTCCAGTAAATGGCCATTGACAATAACTGATGATGGTTTGAATCGTCTTAACTGCAAAGTGAAATATGTCCTGGTTAAACCAAATTTCTCAATGTACCTGAAATTAAATAAAACTTGTCTCTGTATTTGCTTTTGAGTCCTGCGATCACTCTTTAGAAAACGTGCAAGGACATTTGATGCTTAGTTTATGAGCAGAATAATTTGTTGACTACAGTTTTTCTGAATAGATAATGTGCTTGGGCTACTCtaaaaaataaaaaataaaaaaaaatGCCCTCCAGTCTGAAATGGCACAGCCCAATTATTAAGCCATATGCAGAGACATTGGGAATTGTTATATTGGCTTGTATGCAGTGGCAC…
-0.246	-0.139	-0.507	-0.63	-0.58	-1.853	-0.815	-0.472	-0.216	-0.352	-0.876	-0.843	-0.258	-0.57	-0.636	47150	GAATGCTTTTATGTTTTTCTACAAATTTGTCACATCACCCTTGAGGCTGTGATTTTGCTGTGATGAAAGCGCCTCGAGAAATATACATATATGACCGTGGGCTAATGGTGCTTTAGAGAATCTAGGGGTGGAGGGTATTGTGTCCAGTGTAAACCTTTGTGTTTCCACTGGTGCACATTCAGAAAGATGTAATGTTTGTGAATTCTTGACTCCAAAGGCAGCCCTAAAAGAGTGTGAAGTGATGGTGTTGGGATACCTAAATTACTCCGATTACGAATGGTAAAACTGAGTGTCTGTCCCAGTCCCACCGTGGTAAGTCCTTTGATGTGTGTTTAAGTCACCAGTTCTGAATTTTCTGGGATCCCCTGTTAAAGATCAGCACAGGAAGCTTGGTGGGCG…
0.332	-0.184	0.038	-0.065	-0.137	-0.018	0.122	-0.016	-0.277	-0.187	-0.195	-1.095	NaN	NaN	1.253	47151	GGGCGTGGAAAGGGATACTCTTCAGAGATAGTCGAGGACCCTTCGCAGGAACGGGGCCATGGAGTCAGTGATACTCTTCCTCTGCTCTGTCATTGTTCCAGTGCTTGCTGCAGCAACTGATCAGGAACCGAAGGAGCCCAATCCATTTTATTACGACTATGAGAGCTTGAGGATCGGTGGTTTGGTGTTTGCTGTGGTGTTGTTCACGCTGGGAATTCTTCTTATACTGAGCAGGAGGTGCAGGTGCGGTAATTTCAACCACAAGCCAAGAGCTCCTGGGGATGAAGAATCC				R
0.035	-0.088	0.068	0.007	-0.148	0.096	-0.067	0.012	0.074	-0.243	-0.164	-0.922	0.106	-0.348	0.578	47152	GCAAGTACGGTCCAGTGATGCCTATGTATTATTCTATGAGCTCTCCAGCCCCTCCTCCGGAATGTAAACACGCCTTGTAGGCTACTTGGGATGAAGTAATACAACAGAAGAGGTGGAAAGATGAAGAGCAATGAAAACAATCCAAGAAGAGGCATTTGTCCACCTAAGTTCCAGAGGTCCTGAGGCTGGTGGGTGCCTGCGAGGAAGCGAGACCGATCACCGGCCCAGCAGACTCTGACAGAGACACTGAAAGCTCATAAACAGCAAAGCTGTACCGCCTGTGGCCTTGTATTTTAATAAGCTCATTTTGAAATGTGCACGTGTGTGTGTTTGTGTGCTGGCAGTGTGGGGAATTAAATACACCAGCAATATGATTGTTCTTCCCTGTCGCTGTCTGTT…				R
-0.172	-0.215	-0.089	0.059	0.001	-0.293	-0.12	-0.265	-0.288	NaN	0.386	0.966	0.164	0.528	-0.073	47153	GGCTTCCGGCGCTGGTTTCCCACGCTGCAACCATGTCCTCGTTCGAGCAGCTTCGAGCTAATGTGGGCAAACTTCTAAAAGGCATCGACAGGTATAACCCTGAAAACCTGGCCACTCTGGAGCGTTATGTGGAAACCCAGGCCAAAGAAAATGCCTATGATCTAGAAGCCAATCTAGCAGTACTCAAGCTGTATCAATTCAACCCTGCTTACTTCCAGACGTCTGTAACGGCTCAGATCCTGTTGAAAGCCTTGACAAACCTCCCTCACACCGACTTTACGCTCTGCAAGTGTATGATCGATCAGGCACATCAAGAAGAACGGCCAATCAGACAGATCTTGTACCTTGGGGACCTTCTGGAGACCTGCCATTTCCAATCGTTTTGGCAAGCCCTAGATG…
-0.128	-0.109	0.117	0.018	0.158	0.54	0.321	0.083	0.187	NaN	-0.021	-0.139	-0.298	-0.134	0.402	47155	GAGAGTGGAGCCAATGACCCGCAGACGAAAGCAGACCGAATGGTACAAAAAAGCATATGCACATCACTGGCACGGACGTTCCCCCTCTTGACAATCATTGGAGAAGAGGACTTGCCTTCATCAGATGTCGAGGAGGATCTAATGGAGTTAGGCCAGTCTGCTGAAATACTAAAGCATAAATGTCCAACAGAGTACAGCAACATTAAAGAGGAAGAGCTTGTTGTGTGGGTTGATCCGTTGGATGGCACTAAAGAATACACCGAAGGTCTGCTGGACCACGTCACAGTCTTGATTGGAATTGCCTACGGAGGAAAGGCAATTGCAGGAGTAATCAACCAGCCCTATTACAACTATGAGGCTGGGGACAATGCAGTGCTTGGAAGGACTATATGGGGAGTG…				R
0.104	0.015	-0.018	0.241	0.23	0.527	0.184	0.112	-0.04	-0.234	0.079	-0.232	NaN	0.302	-0.104	47156	GGTGTTTTATGTTAGTCCAGACATCTTAAAGAACCACCTGTCCTCTCCCACATTCAACCTAACGGTGCTTGTTATAATGGCGTTCCTCAAGCCCTTACTCTGCACATTTTAGTTGTTGTGAACCAGCCATCCCCCTTAAACCCACCGCAACGTCTTAGATTTAAAGGAGTCCTTAATTACAGTATGAACTGCGGAGTTCACGTTTTGTTGAACAGCATGGGGATGGGTAGCTGCACCCACAAGAAAACTAGGATGAAGGTCAAAGCGGTGGCTTTGCAAAAGAACTCTGAAGACTTTTAGGTGAGCACAAACGTCAGAATTGCAATTCTCACCAAATGTGGCACGTGGTCAGATTTTCACCTGCTGAACTTGTCAAAGATGAGCAAGATACCCATCAAC…					Y
-0.279	0.188	0.046	0.07	-0.057	-0.216	-0.159	-0.48	-0.52	0.691	0.566	0.466	0.435	0.536	-0.461	47157	GGCAGTGTTTTTACCATTGAAACTAAAGGAACTCAACCTGCTCCTGAAGGAGGATGCTCTGAATATTTGTGACCTGACAATAATTCATGCGGAACTGGATATTCCTATTCCAGACCCTCCTCCGAAAGAAGATGAGGGATCCACTAAGATGGAAACTGATAAGGAGGAGAAGAAAGAGACTCCCAAGTGTGGCTTCCTGAAGGGAAATGAGCAGATCCTGAGCCTGCTTAATCGTGTAAAGCCGGAGGTGCGCATCCTGAAGGAGAAGTGCATTCTGGTCATTACCTGGATCCAACATCTAATCCCCAAAATTGAAGATGGAAATGATTTTGGAGTCGCAATTCAGGAGAAGGTCCTGGAAAGAGTGACAGCCGTCAAAACCAAAGTTGAAGCATTCCA…
0.913	0.226	0.365	0.248	0.124	0.091	0.339	0.305	-0.002	0.103	0.686	0.26	0.328	0.726	0.456	47158	GGGCATGAAGGTCATCGAAAACCGAGCCACCAAGGACGAGGAGAAGATGGAGATCCAGGAGATGCAGCTGAAGGAAGCCAAACACATAGCGGAAGAGGCCGATCGTAAATATGAGGAGGTGGCTCGAAAGCTGGTCATTCTGGAGGGGGAGCTGGAGCGATCGGAGGAGAGGGCAGAGGTGGCTGAAAGCCGGGTCAGACAGCTAGAGGAAGAGCTTCGAACGATGGACCAAAGCCTGAAATCACTGATTGCTTCAGAGGAAGAGTATTCATCTAAAGAAGACAAGTATGAGGAGGAAATCAAACTTCTGGGAGACAAACTAAAGGAGGCTGAGACTCGAGCAGAATTTGCAGAAAGATCTGTCGCAAAGTTGGAAAAAACCATTGATGATTTGGAAGA…
-0.182	-0.146	0.022	-0.118	0.119	0.149	0.11	-0.014	0.039	0.393	0.117	-0.338	-0.091	-0.588	-0.186	47162	GCACTACAGGGAGCAGATCAATCGAGTCAAGGATTCTGACGATGTTCCAATGGTATTAGTGGGCAACAAGTGTGACCTGCCCTCAAGGACTGTCGACACAAAACAGGCACAGGAGCTGGCAAAGAGCTATGGAATTCCCTTCATTGAGACCTCTGCCAAAACCAGACAAGGAGTTGAAGATGCTTTTTATACACTGGTCCGGGAGATCCATAAACACAAAGAAAAGTCCAGCAATGGAAAAAAGAAGAAGAAACCCTCCAAGAGGAAGTGTATCCTACTGTGAGACACGTGGAGCGGGTCATACAGACACCTAAACCTTACCCTGCCAAGAGCATATCTTTTCCTGGCATTCATTCTAACCGCAAGTGTGGAATTCTAAAACGCCTGCAAATTGATTCT…
0.172	-0.309	0.045	-0.192	-0.156	-0.241	0.187	0.036	0.024	-0.305	-0.023	-0.854	-0.526	-0.505	-0.188	47163	GGTTGCTGTAGATATGTATGCTCTGCATACTCCTATCAACTGGTTTTGGGCTCATATTTTTGCAAATTGTTTTTCTTAGAAGAAGTCTTTCGAGACACCATGTGCAAGGCATGCTTCACCTTTCTTTTAAAAAAGAAACTTCAGTACAGACATGAGCGGAAGTGAGCCTTTAGGAGGATGCAGAGATAGGAGTTAGAAGACAGACAATATCTTCTGGTAGCAAGGCGTTGAGGAAGAAATTGGACTCTGGACCTCCAGGGGCACAGCTTGCCCAATAATTGCCAAGCCTGGAAGTGGTCACCTCCTCAGAGTCCAATGAGGAGCAGCAGTAGAACCTGGCTTCCTTGCACATTCGAATGAAAACATCGACTGTAAGAACCATTTCCTCCAAAACACAGT…
-0.349	-0.108	-0.031	0.172	0.774	1.327	0.099	-0.191	0.058	0.327	1.266	1.071	0.781	1.573	1.114	47164	GGTTTACAGATGTGGTGTAAATCTGGGCTTTTCCTGGGCACATCGTATGCCCCATTGCCAGTGGTAGCACTGTGCATGTCATCCTGATCACCACACCCCAACCAATGCCAGTCCAGTTCACCGATCCAGAACCCAAGCTTAGCACCGCCCCTCTCCATAGCACTACATGCGTTCTCCATTCTAGATTTTTCAGCCTCCTTACTACCAGCCAGAAGATGCACATAACCAGCATGGTATTTCTGGACTTAGTCCTGAATAAAGTGCACAATTGAAGCGTTCTTCATTTACTTTTTGTGAAACGTCTACTTTTTCCAAATAAATGTTCAATATTGAACAATGCTTTGAAATGGGTTACATGAATAACCACTAAGAACTCCACAAATTGTATTATTCTAGCTC…			P
-0.18	0.119	-0.033	0.15	-0.078	0.027	-0.421	-0.034	-0.057	NaN	-0.086	-0.351	NaN	-0.156	0.66	47182	GGATACAGTGATGGATGGAGGAGGGCAGTAGAGGAAGGCATTGGGTTTTGTTTTTTGGTGATATTCGACAGATCTAAGGTGACAAGGATGCAAGAAAGAGATTGGAAAATTATAATGGCTGTGTGAAGAATGTACTCTTCTCTGAAGTACCTGCAAAGAAGAATGGGGCCATATCATAACCTTTGAACGGGATAACATCAGATTACATCATGGGAACGTGCAGGATGGCTGCTGCGGAGACATTGATCATTCAGTTAATATGCTTCCTACGAGCAAGAAACTTGTTGAGCCATGTTCAAATACAGCTGCTTCTTTGACTGTTCCTGAATGTGCCATTTGCCTCCAGACATGTGTGCACCCCGTCAGTTTGCCATGCAAACATGTCTTTTACTACTTGTG…				R
-1.03	-0.199	-0.576	-0.43	-0.045	0.98	-0.079	-0.353	0.178	-0.075	0.63	0.193	0.02	0.604	0.596	47190	GGTGCCAGATTGTTGTTGGAAAAATCGTTGATATGCTTGAAGACAACAAGACTGAGGCAAATATAGAGCAAGCTTTAGATAAAGTTTGTGCTCTTCTTCCTCAAAAATATAGTGACCAGTGCAAAGATCTTGTAAATACATACACCCCAGCTCTCATTAGCCTGTTGATGCAGGAAGCAAACCCAAAGACCATATGCTGCACCCTTGGACTTTGCAGCAACGGACCAAAGATGCAATATGCAATGATCTCTCCAAAACACTTGCAGTCTGGTCACTTTTGTAAAACTTGCAAGATGATTGTGATGTTCCTGAATGAGATGTTGGAGAAAAATGCCACTCAGGTTCAGATTGAGAAGGCACTCGAGAGTGTTTGCAACTTCCCTCCACCAACGATGGATC…
-0.332	0.1	-0.223	0.018	0.195	0.669	-0.128	-0.022	0.039	NaN	0.242	0.354	0.263	0.761	0.007	47184	GCAGTTCAAAAGAAGATCTACTGCCAACAATGTAGAAATTCACATTCCAGTACCAAATGATGCAGACTCGCCCAAGTTTAAGACTACTGTAGGAAGTGTCAAATGGATTCCAGAAAACAGTGAAATTGTTTGGTCTATGAAATCATTTCCTGGTGGCAAGGAGTATCTAATGCGTGCTCACTTTGGACTGCCTAGCGTAGAGGCAGAAGATAAAGAAGGAAAGCCTCCAATAAGTGTGAAGTTTGAGATCCCATACTTCACGACTTCAGGAATCCAGGTTCGCTATTTGAAGATCATTGAAAAGAGCGGCTACCAGGCCTTGCCATGGGTTCGTTACATCACGCAGAATGGAGACTATCAGCTTCGAACACAGTAAGAAGATGTTGACCTCTGACTGGC…
0.312	-0.135	0.049	-0.531	-0.142	0.234	-0.061	-0.04	0	-0.398	-0.012	-3.162	NaN	-2.144	1.193	47187	GCCTTTTCCTTCCCTTAATCTGCTTATCAGTCACCCCTATGGTAGGCCCAAGAGAGCCCTTGGGCAGGGTGCATTGCAGTTGTAAGGTAGGACATGTGTTGGTGTTGTTAACATGTCCTGGTAGGGAGGAAAAAAAAAAAAAA				R
-0.228	0.224	-0.034	-0.084	-0.025	-0.102	-0.044	-0.215	-0.555	NaN	0.609	0.283	-0.559	NaN	0.572	47210	GGTTTCTCAGTGCGTTCTTCAACAGGATGGCAGAGGAAGCTAAGAGATTGGCGGGCTACGCTGCCGTGGATAACCACGTGAAGAATAATCAGGCCCTCGGTATTGGAAGTGGTTCTACTATTGTCCATGCAGTTAACAGACTAGCTGAAAGGGTAAAACAAGAAAATCTGAATGTAGTGTGTGTTCCCACATCTTTTCAGGCACGTCAGCTGATTTTACAGAATGGATTAATTTTAAGTGACCTGGACAGACATCCAGAGCTTGATGTTGCTATTGATGGAGCCGATGAAGTGGACTCCGACCTCAATCTTATCAAGGGTGGTGGAGGTTGTTTGGCGCAAGAGAAGATAGTCGCTGGCTGTGCAAAATCTTTCATCGTCATTGCTGACTACAGGAAAG…
0.211	-0.008	-0.35	-0.176	-0.171	0.585	0.167	0.085	0.323	NaN	-0.266	-0.438	-0.296	0.2	0.256	47211	GCTTGCTAAAGGGATGTTGATCCAAGGATAAGGTGCCTTGCTAGTCTCGAAGCCGGACCTCCTGGAATCCCCATGTTTAACTGTTGAACAGCTGTAGTCACACTTTGTAAATCTCCTCAGACGTCTGACCAGGGTTTTGGTTATTGAGTAGGTCGATGCGTGAAAAGCATGGAACAGGTATTTACTTGGGACCCGATCAGCTCTCCTTCATTGCCAAACAGTGGGGAATGACTGAGATGATCCGATTCCAGCAGAAGTGAGGTTACACATGGAGGAGAGAAATTTAAAGAACCTGTCACCTGGGTTAACTTTCAGAGAGTGTAGCTTGGGCGGGGACTGGTTTCATAGTAGGGATTTCTCCCATATTGAGCACTCAAACAACACTCATGTTTGGGGTCA…				R
0.352	0.19	0.173	0.399	0.469	0.765	0.266	0.023	-0.005	0.392	0.465	0.627	0.391	0.756	0.015	47212	GGGGTCTGCGCCGAGGCTCCGGGGCCAATCACCATGGACCTGACAGGAGACCTTGCAGCCCTCAAGAAACAAATATTCGTCATGAAGGAGGGAGTAGAGTACAGAATCAAAGTCTGTTTCAAAGTCAATCATGAGATCGTGTCGGGACTGAAATATGTACAGCACATCTATCGGACTGGGGTCAAATTGGACAAAGCTACCTTTATGGTGGGCAGTTACGGGCCACGACCGGAGGAATATGAGTTCCTGACACCAATGGAGGAGGCACCCAAAGGCATGATCTCCCGTGGAACCTACCACAACAAGTCCTATTTCACTGACGATGACAAGCATGACCACCTATCCTGGGAGTGGAACCTGTCCATCCGCAAGGAGTGGACTGACTGAATACACCCCCTC…
0.074	0.499	0.242	0.462	0.273	0.405	-0.053	0.167	-0.298	NaN	0.719	1.154	0.866	1.167	0.391	47213	GGCTTGCATACTCTTGCCCTATTTTCATTTTTGTGCAGGTTTTGATCCTTGTTCTAATTGTTTTGTTAAGGGTCATATGTCTAACCTGGTTAAGGTAGCAGTGTGGGCAAAGAGTCCTTAAAATTTCCGAAATCTTACCTGAGCTGATTCTCAGATGTTGGGTAAGCACTTAACTTTAACCAAAGTGAGTGCAGGCCTGGGTGATCAGATGTGCAGTTTTTGCTGGCTAGCTATTTTGTGTTGAGCTGATGTCCATGATCTCTTTATGCATTCCTCATTCATTCACTTCCCTAGTCTTTGCTTTAGCTTTTAAGAAGCGTTAGTTAAACTTTGACCATTTGTACTTTATTTGGATATCTGCTTGACTGACACCCTTCATAAACTGGGCTGTTAGTTAAC…			P
-0.497	-0.443	-0.316	-0.576	-0.143	0.016	0.145	0.092	0.044	0.396	0.446	-0.738	-0.284	-0.227	0.591	47214	AGAAAAATCAAAAAGGCTCCAACTACTGGCGGAACAGGGTTATGATGGTGGCAAAGAAGTTTTTGGACAATGGACATAAACTAAATTTTGCTGTTGCTAATCGCAAGACGTTTGGCCATGAAGTTTCTGAATTTGGTTTGGATGGTAGCAGTGGTGAGCTCCCTGTTGTTGGGATCAGAACTGCCAAAGGAGAGAAATATGTCATGCAGGAAGAATTCTCTCGTGATGGAAAGGCTTTGGAAAGATTTCTCCAAGATTATGTTGATGGTAATCTGAAGAGGTACCTGAAATCTGAACCTATCCCAGGGAGCAATGATGGTCCTGTGAAGGTTGTTGTAGCTGAGAATTTTGATGAAATTGTCAACGACGACAGCAAAGATGTTTTGATTGAGTTCTATG…				R
0.225	0.403	-0.047	-0.056	-0.226	0.483	-0.165	0.057	-0.02	-1.374	-0.525	-2.476	-0.989	-0.95	1.207	47215	GTGCACAGACAATGGAACAACAAAAATATATTGTATACCCGCAAGCATTGTGAAATTAAACATATTAGAAACGTGCGCTTTCTCTTTTCTTTCTTTCCCATTTAACCAGACTGAGCCACAGCAACGCGTGGCCAGGTACAACTAGTCTTTAATAAAACGGAATTTGTCCTACTAGTGGATTGTTGTGGCAGGAACAAAAGAGTCCAGAATCCACAAAGTCTGTACAGATGGTAGAACACGTTCTTGGTTGTTGTTTTGAAAGACAAAGGGGAAGTGATCGACAGGGTAACTCAAACCTGGGTGCAGATTTGGGGGGAAGTCCTGGTTGGTTCAATGGAGGGAAGCTAGCTGAATGTGAATTCAGTTGCAAGGTCCGTCTCATGGTATTTGGGTACCATT…				R
0.144	0.04	-0.017	0.04	0.11	0.218	0	-0.016	-0.019	0.13	0.174	0.302	NaN	NaN	0.138	47195	GCAAATGCAAGTGGTTAAAGAAATGGATTAAAAAGTGTGATGATGATAGTGAAACTTCCAACTGGATCGCAGCCAACACTAAGGAATGTCCAAAATGCCATGTGACAATTGAAAAGGACGGGGGCTGCAATCACATGGTGTGCCGCAACCAAAACTGCAAAGCGGAGTTCTGCTGGGTGTGTTTAGGCCCCTGGGAACCTCATGGATCTGCTTGGTACAACTGCAATCGTTATAATGAAGATGATGCAAAGGCAGCCAGAGACGCACAGGAGCGATCCAGAGCAGCCTTACAGAGGTACCTATTCTATTGCAACCGCTACATGAACCATATGCAGAGCCTGCGTTTTGAGCACAAACTCTATGCACAGGTGAAGCAAAAGATGGAAGAAATGCAGCAGC…
-0.034	0.106	-0.017	0.021	0.192	0.259	0.376	0.267	0.179	0.241	0.945	1.05	0.231	0.827	0.848	47196	GGGCAGAACCCCTGCTCACAGCGGTCCCGTCGCCTTGAAGATGGAAAGAAGTTCGATTCATCCCGGGACAGAAACAAAGCTTTCAAGTTCAGGATCGGCTTACAGGAGGTCATCCGTGGTTGGGATGAAGGAGTGGCTCAGATGAGCGTTGGTCAGAGGGCTAGATTGACATGCAGTCCAGACTATGCTTATGGGAGCAAAGGACATCCAGGTATCATTCCTCCTCATGCCACACTAATTTTCGATGTAGAACTCCTTGGGCTTGAATAAAAGCAGTCTTCACTCCATCTCGCTCACATTGAGGTGTACCCAAACGAAGCGGCCTAGAGAGAAGCTGAGAATACCCTCACTCCAGAGCGCACATGAGCTTACTGCTTTTCCTGGTGACCAACAGCAGTC…			P
0.083	0.03	-0.091	-0.108	-0.118	0.32	-0.06	0.052	0.072	-0.664	0.16	-1.062	-0.393	NaN	0.802	47199	GAATACAAAAAAAAAACCACATGGAACTAACCTGAACAGGAGGTCAGGAAAAACCAAGGGCCCGGCTACTGTCCCAAAAAGGAGGAAAATTTCATGACACAGACAAATCATCCAGGACCCCTAGGCCTGGCCATCAAGGAACAACCAACAAAACCTAC				R
0.747	0.647	0.073	1.431	0.841	1.283	0.041	0.169	0.086	NaN	NaN	-0.052	-0.228	0.869	0.064	47200	GGGGAAAAATAAGATTAGTAGTTGATTACATCAACTAGAGGGGGGAGATGTTGCAGGAAATGAAATAACCATCACATAAATATATATTTTATGTACAGAACTTTTCCATCAGTATTTCAGTTTAACGCAAGGTCAGCTAAAAATGATAAAATGCCAGCAAGCCAAGTGAAGCTACGTGTGAGAACAGGAAATGTCTTGGGTTTTCAGGAAGCGTCGTGATCAGGAAACAGGGAAGGGGTCTTACAGAAACAGAGAAGGCTTCTCGTGCTAAAAAGCAGGAAATGCCTAAATATATAAAGTAATTTATATGTGAGAAACATTTTACGTAAAGACAGGAAACCATTTCCAGTAGAGAATAGCTGCACCGGAATATCGAACGTCAAAACATGTATTTTAAAC…					Y
0.047	-0.009	-0.082	-0.19	-0.273	0.155	-0.231	-0.036	-0.267	-0.044	-0.122	-0.273	-0.47	0.294	-0.039	47201	GGTGTGGTAGAATTTAAGGATAAGAAAAACTCAAGACAAATTTACAAAAAGTGGGGTGAGCTGCAAATCAAGTTTCCACAATTTGACATCGGAGAAATGGACATAGATGATGACGATGAATAATTTGTTAAAGACTATAAAAGGAAGGCCTTACCTGTGCCCTTTATACATGTTCAAATTTGATATCCAGTGTCTAAATTGCAAAATGAAGGCACAGAACCATTCCTAATATAGCTGATCAAGAGGGTTATAAGGTAAAGTATATAATTTCAGGTATCCAGTCAATGTTTTATAGGGTACAGGAACAACATACATATTTAGTTCAGGGTTGTGTTCTTCAGAGCACTGTAATAAAAGAGGAGGACAATGTATTAATTTCCATATTCGATAAACTAATAA…
0.233	-0.125	-0.124	-0.453	-0.465	-0.114	-0.189	-0.004	0.186	-0.412	0.176	-2.208	-0.811	-1.077	0.819	47203	GAACACAAGATTGAAGCTGTAGTCCCATTGAAACGTCACCACAGGAATCACCTCCTCAGGAGGAAAAAGAGGATATAGTGGAAGAGATTTATGAATCTCCAATAACTCCACCACCAACAGATATAGTGGAAGAGATTTATGAAGCTCCAATAACTCCACCACCATATGTACCAACACAAAGTGTAGAAGATGAAGACACAAACTAGGGATGAATGGGACACACATGGGGAAGACCCACAAGATAATACGGAACAGGTAGACTCACAATCTTACCCAACACACCCTTCTCCTCCAGACGATACATCTTCATACTTAGAACTTATTAGCAGAGCAGCACAATATCATAATGTTCCAATTTATAAGGAAACAGTGGAACGGGACTTCCTATTGGAAACACTA…				R
0.217	-0.043	-0.283	-0.093	-0.097	NaN	0.006	-0.016	-0.032	0.883	-0.09	-0.974	0.528	NaN	0.643	47204	GTGTTCTTAGACATCCAGAGATTTCTAGTACTCTCTCCACTTTGTTAAATTCTTCTCTGGAAGAAGGGTTGGTCCCTTCCGGCTGGAAGACTGCCCAATTGCTGCCTCTCCTGAAAAAGCCGTCGGCTGATCCTAAGGTCTTTGCCAACTATAGACCCATCTCGCTCCTCCCATTTCCGGTAAAGGTTCTTGAGAGATGGGCCAATGCTGCCCTTAACACCTTTCTGGAATCCACAAACTCCCTGCATCCCACTCAGGCGGGTTTTAGGGCTGGCCATAGCACGGAGTCAGTGCTTCTTGAGGTGTCTGAATTTGTGAGGATGTCGCTAGATCAGGACAAGATGGTCTTGGTGGTTTTGTTGGATTTGTCGGCCGCCTTCGACACAGTGTCCCACACAA…				R
0.233	-0.199	-0.125	-0.144	0.134	0.308	0.181	0.188	0.111	-0.117	0.061	-0.21	-0.245	0.024	0.036	47206	GGAAACACTGAATGCCGCACGCTGTGCCTTTTTCCAAACCTTGCCCTCCAATGAATTTTGGCAGGTTTGGCCATTCGGAATGTATTAGTGAAATCTGAAGGGGTGTGATAATTGTCGTACAAGTCATAATTCCGATGCCTGCATAAACTCCTATTTGCACAGGGATTGGAATTTAGCTCGGAACTTGTAATCAGTGTCTTTAAGTGTCCATGTGTGTTGGTCAGAGATTCATCGGAGAGTACAAAAATAAAAAATATTGTTCCATGCTATTAATGTTTCAACTATTGCTGGATTTCCCAATCAAAAATAGTTATTAGTTCTCTTCACTTTTTGTAAGCTTTTTTGCTTGGACTGTGAAAATCAGGAGATGGTATCAGCAGAGGATAGGGAATTTCAGTT…				R
0.139	-0.196	-0.209	-0.173	-0.141	0.033	0.095	0.035	0.065	-0.167	-0.28	-0.836	-0.536	-0.674	0.338	47209	AAGTGCCAGATCAAAGCAGCCTTCTCCGTTTGCTTCCACACACTCCGCATGCTCCAAAAGATCTTTAAATGACTCCCTGCCGACATCAGGAAAGCGGTCACTCAATCCCTAATCATCAGCTGGGTGGACTAGAGCAACGCACTCTCTACGCAGAAATCACCACCCAACTCCTAAAGAGACTCTTGATGATGCAGAACTCATCCAGCAGACTCATTCTTAACCTTCCCAGATGAACCCACATCACCCCTCACCTCAGGAATCTCTACTAACTCCACATCCAGAAAAGATGCCAATTCAAGATGCCGACACACAGCCTACAGCCTACAAAGCCCTCCACGACCAAAGACCAGCATACATTAACCATCACCTGAACCTTCACAAACCCTCCAGATAACTGCA…				R
0.546	-0.038	0.027	-0.206	-0.279	0.659	0.501	0.17	0.176	-0.52	0.387	-2.247	-0.589	-0.738	1.81	47235	GGCCGGTGTGTTCGACCTGTCAGAAATGTTCTTTTCACCAGGACGAATAGTGAAACATTTCCTAACTTCACTTTCTTTGCAAGATAATGAAGGTAACTGATGTTCATCTTTTTCTTGTCCTTCACACTTGACCACTTCTGGATCTGTGGAGTTATCTGGAAAAGCTCCTTCTTCTGCAGCATGTAGAGGAGAAATGAATGCTTTGGGGAGTGGTTCCTCTCAAAAGGAGGTGTGGTCCCATATTACCCAATCAGATTGCAGAATTTCGGATCCAGAAGTTTCGAGTCCACGGTTAATGGAAGCTGTGGACCCACCGCAAGGCGATCTGCGGGTCCACGCACCTCAGAAAAACATCTGATTGGCTGGACGCACCCTGAGAGAAATGATGCGGCCGCCTTT…				R
0.27	0.116	0.005	0.044	0.135	-0.25	0.109	0.142	0.013	NaN	0.227	0.601	-0.168	0.755	-0.124	47239	GCAGTCAGTGGCACAGTTGCAACAGTCTTTGGAGCAACAGGATTTTTGGGCCGATATGTTGTTAACAGACTTGGGCGCATTGGATCCCAGGTAGTGGTACCCCACCGCTGTGACCAGTATGATCTCATGTATCTTCGTCCTATGGGTGACCTTGGCCAAATCATCTTTCTGGAATGGAATCCAAAGGATCGTGATAGCACTCGAAGAGCCCTGGAGAACTCAAACGTTGTCATCAATCTTGTAGGAAGAGAATGGGAAACAAGGAACTTCCGCTTTGAGGATGTGCATGTGAATATTCCCAAAGACATTGCCAAGTTAGCCAGGGAAGCCGGCGTTGAGAAGTTCATCCACATGTCTCACTTGAATGCAGACATGAAGAGTCCATCCAAGTACTTGAGA…
0.004	-0.186	-0.004	-0.012	0.039	0.41	0.023	-0.02	-0.126	-0.889	0.061	-0.361	0.299	-0.248	0.027	47220	GGTTGTTGGTCTTGTGCACTGCACAGTGGAAAACATTCTGCACTCAACAAAGACCTGAATAATTGAAAAGCAGACTTTATTTTTAGAAATCACCAGAAATTGGAAATTCAATCAATGCTGCTAACTTATACACCGATTTTAATACTGGTTTCGGTCACTGACGGGTTCCAACATTGACTAAGATCTCTTTGTGCAGAATGTAGATCAGGCTTCTCCAACGAGTAGCTCGTGAGCAACTGGTAGCTCTCTGGCTATTTAGAAGTAGCTCTCTGTCCATTCCAGCCTACTAAATTAGATGCGTTTGCTTGACTGAATTATTATATTATACCAAAATTGAAAAATGTGTATTCAAAACCAGAATGTGTGTATTTTCGGAACTGATAAGCTGATGGTTGAATT…				R
0.07	0.243	-0.011	0.077	-0.016	0.081	-0.107	-0.019	-0.032	-0.131	0.173	-0.63	-0.025	0.537	0.166	47221	GAGAATGCAACAAGACATTTATTACAAGGGGAAGTTTAATAATACATCAGAAAATCCACACTGGGGAGAAACCATATGAATGTATAGAATGCAACAAGACATTTATTACAAGGGGAAGTTTAATAATACATCAGAAAATCCACACTGGGGAAAAACAATATGCATGTACAGAATGTGACAAGGCATTTATTACAAGAGGACGTTTAATAATACATCAGAAAATCCACACTGGGGAAAAACAATATGCATGTACAGAATGTGACAAGGCATTTATTACAAGAGGACGTTTAATAATACATCAAAAAATCCACACTGGGGAGAAATCGTATGAATGTACAGAATGCGACAAAGCATTATAAAAAATGGAGAGCTAAAACAACATCAGAAAATACACACTGG…
-0.215	0.38	-0.146	0.075	0.056	0.159	-0.161	0.068	0.374	0.016	-0.17	-0.094	0.144	-0.309	-0.106	47225	GCACATTTATTAAATTAGACAATTGGTTAAACGAATTGGAAACCTACTGCACAAGAAATGACATTGTGAAAATGCTTGTTGCTAACAAAATTGATAAGGAAAATAGAGAAGTAGACAGAAATGAAGGCCTGAAATTTGCTAGAAAGCATTCCATGCTGTTTATAGAGGCAAGTGCCAAAACATGTGATGGTGTTCAGTGTGCCTTTGAAGAACTTGTGGAAAAAATAATTCAGACACCTGGATTGTGGGAAAGTGAATCTCAGTCTAAAGGAGTAAGATTATCAAATCAAGAAGGAGGAACAGGAGGAGGAGGAGCATGCAGTGGATATTGTTCCTTACTGTAAACTTCTACAGTGCTTTCCTTCATATCTAATAATCTAGTGACATTTTTTTCTGTAC…	B
0.133	0.078	-0.074	-0.095	-0.094	0.271	0.032	0.052	0.229	NaN	-0.255	-0.624	NaN	-0.884	0.521	47228	GGGGGGTATCCAATTACACAGACTGGTTCGAGGTGTACAATGCCACCCGTGTGCCAGACTTCTGCTGCCTGGAGTTCAGTGACAACTGCGGCCTCCACTCCCCAGGGACCTGGTGGAAAGCCCCTTGCTATGAGACAATAAAAACGTGGCTGCATGAGAATCTGGTGGCACTCGGCATTTTTGGCATCTGCACAGCCCTGGTCCAGATTCTGGGACTCACATTTGCAATGACGATGTATTGCCAAGTGGTCAAAACCGATACCTTCTATGCATAAGAAATAACCCCAACTGCGGACATCTTTCCCGCTTCCCCTGTCACTGCGCGCAGCAGGTGGAAAATACTGACGTCGCACACTTCCATACAGTTTCCTTTTTCCCTTCCCTCCCACTACTTTGTGA…				R
-0.158	0.223	0.144	0.305	0.3	0.863	0.467	0.393	0.438	0.525	0.584	0.468	0.268	0.959	0.571	47240	GGGCATTGACAGTGAAGCTCCCCTCGTATTGTAGCAATTGACTGAAAGCTTGAGCGAGCTTCCAGGTACTTTTTCATTGCATTAATTGTAAGTTATACATGGCAGTGGTAAGTTAAGCATTGTTTTCCAGGAAATACTGTTAAGTAACTATTGTAGATAAAATAATGAATACATTTCAAATTGTCTGTCCAAGTATATTGATTTTCTTAGTGTTCTTTAGTTAATTTGATCTTTCCAAAATCTGGCATTTTCGTATTCATTTCACTTTTACAGGGGCTCTTAGCATAACAGACTTATTCATTTGTATCTGTTTGCGTTTTTGATATGTTTCAATATGTTGAATCGTCCCTTACATGTCTAAACATTTGCACGCATCTTACCCTATTCCCTGATTGAACC…
-1.443	0.765	0.088	-0.105	-0.143	-0.567	-0.592	-0.465	0.337	NaN	-1.339	-1.558	-1.401	-3.063	-1.101	47250	GGATGGAACAACCTCAAGCACAAGTGAAGTGTTCATGTGAGTTTTGCAAGGCATATGAATTCATAACCACGATGTCTGTTGAAGAGTTGATGAGTGAGGCTGGCCTGAAAGAGCTACTGAGACTAGAAGATCTACTGGAAGAGTGTAAGAAGAACGGCAGCCACTATTTGCCACCACCCGTAGCGTTACCTAAAATGGCGGGTCCGGAGATTGCACTCACGACAATAGGAAGATTTCTTTATTCAGCAATCGATAATATGGAGATTGTGGGCAAACTCTTGAAGAGTTTTCATGACTGGGAATGAGGGAAAACCTATAATTACCTGTACGAATGCGACACAACAGATAATACTATCCCTAAGGAGCTTGCGGGAAAGAAGTTCATCAACTTGGTTGATG…
0.008	-0.035	0.152	-0.036	0.13	0.708	0.509	0.418	0.36	NaN	-0.141	-0.381	NaN	0.589	0.588	47255	GCAAGCTCATTACATAGACCACCACGACCACCTTCATTGACTCTCCACGTCTTTTCCTAGTTGATTATCTGCCCAGTTTCCCCATTGTGTGGGTGTTATTCAGTGGGATGATTGGTGGCTTAGAAAGGGAAACTGATTTTTATTTTTTAGGCTCTCCCTTTGTCGATGTTTGCAGAGGAGGATAGCCATGTTTTTACACCGTGCTCCTCCCCTGAATTGTTGTCCCTTTCCCTTCCTATGTTGGGCCATTCTTTGTTTACATACTCCTGTACTGAGGAATGAATTTGTCCTGGGAGTGAAATGATCCAGTCAATTAACTTCTTCCCAGTTTCTCTGATTTCCTCTTGTTCCATAACATTTCTACTTGGGAAGAATGCCACATACAGCCTCTTTTAATAC…				R
-0.358	0.423	0.114	0.298	0.387	0.223	-0.351	-0.039	-0.543	0.492	1.101	1.343	1.433	1.87	0.377	47257	GAGAGAGTACCTCGCAAGATCAAATAGAGAGCGATGCAGCGGAAAGTGTTGGTTCTGATGGAGTCTCACAAAGTGCTACTTCTACTCCTGCTCGCTCCCCACTCACCCGTAAGAGAGGAAGACCCATGAGGGGTGGTCGGGGAGGTCCAGCGAAGAGGGCATGTCCAGCAGAGGATCCAAAAGTTGAGGAACCAAACAGAGTTGGTAATGAAAAGCCAAGTGGACGACCAGCTCTAAGGAAGAAACAAACCAAGCAAAAGGAAGCTGAACAAAATGCTGAAGATGATGGTATCAAAGTGGGTGATGCCTCAGGAGATGAAGGGGATGAATGAGAATGCGTAAAGATACAACCTAAGTCCACAAGAAGACTCCATCTGAATAAAGCTCTTCCGTCAATGG…			P
0.176	0.207	-0.125	0.072	-0.032	-0.435	-0.322	0.025	-0.197	NaN	-0.35	-0.283	-0.312	NaN	-0.512	47241	GCGTTATTTCTGGCAAGGTGAAGCCAGTGCCCCCTGTTTGCATGGGAAAGCTACAGAGGTTTTTGGATCCGGCCTGACGCCTGGGGATTTTGCGGGTCACAAATCTGCAGGTAGATGAATTCTGCTAGGAGGATGATTAGCTTTCCTAAGATAAATAACTTTTTCTTCTGGTGTTCTGTCTAATGCAAACTTTGAAAGTGACAGAGAGCACCATCCAAACGTATGTTTTTTGTTTTTTTTTAACCACGCCATGAATCCCAAAGTGGGCCCATAACACCACCAAGATGGCTGTGCTTTGTAGACTTTTCTGTATAACTCACCACATGAACCAAAACTCAAATCCTGGCACAGTAGTATTAAGGCTTATGTTAGCTAAAAAGTAAGGAAACTGTTTTTACA…	B
0.235	-0.008	-0.155	-0.239	-0.376	0.067	-0.193	-0.015	-0.07	NaN	-0.472	-0.148	-0.095	NaN	-0.824	47242	GTCAGTGCATGTAAATAAGGAAGGCTGGCGCAGCGTCTGAGATCATATGAGCAGTTTTAAAAGCAGTCTCCAGATTGTTGGCCTTTGAACTGCACAGGGAATTTCAAAGGAAATATATTGTGTAGATTTCAAGCAATATTTTAAACCTGGAAGCGTTTTATGGGTGAAAAAGCAGCCCAAGACCAAGAAGGTGCAAGTCAGCTGTAGTTAAAGTCCACCCTGAGGCCAGGGCGCAACCCTCTCCTCCCATGTGGCTTAAGTGAAATGCATGTGATTGGTAGATTCCTGTTAGTTCATTTGCTCAGTGTTGCCCATTACGGAATTTTGCTAACATTCCAAATGTATGGCAAGTGGAATTTGGTCAGGGGTAGAGATTAGTGTAAGAGCATGGCAAGTAAC…	B
0.443	-0.278	0.05	-0.114	-0.217	0.066	0.06	0.003	0.041	NaN	0.124	-1.811	-2.075	-1.734	1.854	47245	AACCAGTTCTCTTTTTGTTTTTCAAACTCCTTGGACTCACGAGTACACTCATGAGCTTACAGGGCTCC				R
-0.39	0.328	0.108	-0.436	-0.371	-0.672	-0.293	0.011	-0.18	0.044	0.014	-1.306	-0.988	-0.65	NaN	47247	GGCCATCAGAAAAGCTTGGATCGTGTAAAGAATATGGAGAAAGATCACATGGATGCCATTAACCATGATACCAAAGAACTAGAGAAGATGACTAATCTGCCAGGCATGCTTCTAAAGAAGAAAGA				R
0.196	-0.249	-0.049	-0.133	0.011	0.505	0.129	-0.059	0.02	0.071	-0.093	-0.309	NaN	NaN	0.229	47251	GGGTGGACGCTCTCTCATGTGATCGGCTGGCCTCTTCTCGGTCAGTCATTGTTCTTGAGCCCACTGCAGCCCCTGGACCGCCCCTCTAGCCTTTCAGTCGGTCGCATGTACCTGCCCTCGGGTGGGCTGCTGTGGGTCGGAGTTTGAGAGCTTCTGCAAGAGTTGTACATTAGGTTGCGATGGCTTCCCGTGCAGGTCCCAGGGCGGCAGGTACCGATGGCAGCGACTATCAGCATCGGGAACGAGTAGCCTCCCATTATCAGATGAGCGTCTCCCTGAAGTCCGAAATCAAGAAGCTCATCTACGCACACGTGGTCATCTGGCTGGTGCTGGCAGCCCAGATGTGTGTGTCGCACCAGAGGCTGGTGTCCCATGACCTGGTGGCAATGCCCTACCAGT…				R
0.46	-0.183	-0.17	-0.232	-0.395	-0.39	0.075	0.071	0.107	-0.429	0.173	-0.862	-0.621	-0.778	-0.31	47252	GCACGCTTTCTTTTCTCTCTGTTCATATCAAATTTCTATATTTTTCTCTTCCTTGTCACTTTCTTTTCTTTGACCATGTTTATTTTTTCTCACTGTAAATGCTTTTGATTTTGCCATTACTTTTCCTGTTCTATTACtcctcccttttctctctttatttttattttgctttttattctctctgtgctttccctttcgttctgctctttttctcgttccatgttctctcactctttcctttagccatactcttccttaattctctttcaattctttttcGATGTCATTGGTTTTGTTGGCTTTCCACCCCTCTTTTTCTCTTACCTAAGTCTCCTCGCTTACTCACTTCTCTTGCTTTTTCCCCATTGCTTTTCACTGCACATCTTAATTTTCTCTTTT…				R
0.114	0.007	0.276	0.085	-0.042	0.278	0.036	0.129	0.127	-0.479	0.088	-1.271	NaN	NaN	0.928	47253	GATTTTGAGAGAGCACAAGCACTTCAGCACTGGTTAGGTGTGGTAAAGTATGCAGGGTCTTAAAGCCAGCAAAAACGAAGTAAGCAAAACAGGAGGGTTGAAGGCAAAATATTAGGGGGGAAAACAACGCCAAGGATGGCTGGTCTAACAGTGATCATGAATAAATTAGTGAGTGTTAGAAATAAAGAACTACTGAGCTTTTTTACTACACTATACAAGGTCACTAAAATGTCAAACAGAGATATAAGCAGTGATCATTAACATTGTTTGGCAGAGCCAATAGATCTAACTTTTAATGTCTATGTTTGCATGCTTTAGCACTATATAGCCAGATCTATTTTTTTTCTTTTTACAGTGCTTGCACTTCACATTGTAGTCAGAGACACAGGACTTCAGCAG…				R
0.241	-0.126	-0.017	-0.192	-0.292	-0.168	-0.016	-0.046	0.153	0.079	0.655	-2.129	-1.2	-0.567	1.573	47254	GGTTTCCATGAGTGCATCAGTGGTGGATGGATGATTGGAAAAGTGGATGAGTGTTGTATGAATTATTGGGCGACTGCATAAGTGATATTCGAATGATTAGATAACTGCATGAGTGGTGCATGGATGAGGCAATCGGTGTACCAGTGGTGCATGGATAATTCAAGAAGTGTACAAGTGGTGCATAGATGTTCCAATGAGTGTATCAGTGGTGCATGAATGTTGCATAAATGTTGCACGAATGGAATGTTTCCATGAATGCATCACTGCTGCTTAAATGTTTGGATCACTGCACGAGTGCTGCATCTATTATTACACAAGTGAATAAGTGTGTATATATCAATGCATGGCTGCATGAAATGGGCATCGATGTTTTGATGTCTGTATTAGTGCTTTATGAAT…				R
-0.046	0.089	-0.217	0.19	-0.268	-0.603	-0.544	-0.269	-0.094	NaN	-0.261	0.339	0.206	-0.271	-0.704	47271	GGAGGAAGAATATTTGTCAGTTCCTCTTGGAGATTGGCATCGTCAAGGAGGAGCAGCCGAAAGTTCATGGTTTCTAAAATGTCTACCACCACATGAAATATAGTGCATGTTTTAATATCGCCCAATTGGCTGTGTCACAATGATTCTCGGAAATGAGCGGACTTTTCACCTATCTAATCATCTGAAGTTTGACTCATGTTTGCATGGATACAGAAGATGCGTAGTATGTAGGCGAGGAACACACAAAACTGCTGTCAGATGGTAACATAAGACTTTAGTGGATTTTAGACATTTCCAGTGGAAATGTAATGTGGATTGTTTATTTGACCTGATTAAAGATGTCTTTGTTGTATTAAACCATGAATGTTAAATTTTAGTATCAGTTTGCCATAAAGGTAC…
-0.079	0.213	0.069	0.159	0.408	0.794	0.272	0.228	-0.004	0.218	-0.002	0.289	0.647	0.976	0.259	47281	GGAGAACGGGAGCGACAGACCAATCCTTCAGCCATGGAAGTGGAGGAGGATGATCCAGTCCCTGAAATCCGCAAGGATCATTTTGAGGAGGCTATGCGCTTCGCCCGGCGCTCTGTCAGTGACAATGACATCCGGAAATATGAGATGTTTGCACAGACATTACAGCAGAGCCGTGGATTTGGCAGCTTCAGGTTCCCATCAGGCAGCCAATCTGGAGCTGGACCAAGCCAAGGCTCTGCGCCTGGAAGTGGTGGTAACGTGTACAATGAAGACAATGACGACGATCTGTACGGTTAAAGTACTTATTTTAGCTGGACCAAAAACAACTGGCAGCCACCACTCCACGTTGTGCAGATATTCCAGTGTTCATGGACTTCTTGGCTTCTTCATTCCTCAGTC…
0.086	-0.104	-0.381	-0.396	-0.44	0.008	-0.499	-0.184	-0.112	-0.197	0.161	-1.236	-0.208	-0.018	1.111	47283	GACGGTATTTGCGGCTGTTTACACCATTAGCCATGGGACGCCTCTATTGCAGTTCTACCAGACGTGTTGAAACAGATTCAAAATGAGCACGGGGCAGCTACTGCCCTGGACGTGGGTATGACACTCCTGGGAAATTTGCCCTTGGTCGCTTCAATGATTCTCAACAACACTAAAGGTAACGCCGTTCGATGGCTGTCGGCAAGAGGGTTGCAGCGGTTGCCGTGGTCAACCGTGAGTGTGAGCTGTCTATTATTATTGCCGCTATTTATTCATCCTTAAAACGCAATATTTTGGGAAATAGACTAAACCTGCTCATGGCAAACCTACTTCTACAGACAAGGATGCCAAACAGCCCTGTGAGTTTGCTAAAAACCATGGGAATAATCCACAATACCAATA…				R
0.545	0.431	0.164	0.426	0.159	-0.735	-0.064	0.09	0.278	-0.501	-0.447	-0.481	-0.618	-0.368	-0.741	47265	GGGGACCAGAGGAAGTGTTGCAAGCTGAAGCCTGCAGCACAACTGAAGATGGGGACGAGCCTCTTCACTGTCCCACCGGGTACGAATGTCACATCATCAACCCTGGCAGCCCAGCGGAGGGAATCCCTAACAGAGGTCAATGCATCAAACAACGCGGAAACTCAGATGGACGCAGTTTGAGGCACAAATATTACAAGGAACACTTGGGAAGTAATTCCAATAATGTGGCTGGCTATGAGAAGCAACAACAGAAGCATCTGGGCTAGCCAAGACCCTGTACAGGAGCACATGGCCAAAATAAGCTATAAAAGAAGTAGGACTCAATTCTAAGCCGCCGTGAACCTCTTCAACATTCAGTCCAGCTGGTCTTATGATACCCACTATGTGTTTCCATATCCA…	B
-0.381	0.095	-0.16	-0.111	-0.037	-0.006	-0.063	0.01	0.029	NaN	0.195	0.14	NaN	0.177	0.254	47266	GGAGTGTGGGTCTGGGGCTGGGCCAGTGGAGCCAAGATGGCTGACTTCGAAGATAGGGTGTCCGAGGAAGAGAAGGTCCGCATAGCTGCCAAATTTATCATTCATTCTCCCCCTGGAGAATTCAATGAAGTATTTAATGATGTCCGGTTACTCCTCAGCAATGACAATCTTCTCAGGGAAGGGGCAGCGCATGCATTTGCGCAGTACAACATGGATCAGTTCACCCCAGCAAAAATTGATGGCTATGATGACCAGGTGTTGATAACAGAACATGGTGATCTGGGCAATGGGAGATTTTTGGACCCAAGAAACAAAATACCCTTTAAGTTCGATCATTTGAGGAAGGAAGCCAGCGAACGTCAACCCGACGATGGAGAGGCAGCATTAAAGTCCTGGAGA…
-0.052	-0.224	-0.02	-0.101	-0.249	-0.037	-0.227	0.037	0.189	-0.264	0.057	-1.313	-0.354	-0.674	1.191	47270	GGTGTGCATCTAGGAGCATTGTGGGTGAATTGCCATAAGCAGGAAGGAGGATT				R
-0.514	-0.117	-0.504	-0.393	-0.734	0.143	-1.122	-0.396	0.007	0.677	0.458	-0.064	0.301	0.133	0.558	47273	GCAAAATGCAAATCATTTGCGGAAAATATGAACAACATCTCTCCAAAATAAGAAAGAAAATGAATTTGGTGTTTTTCCTGTGTGTTAAACCTGAGCTTGtaatttatataaaataatctttattgtttttaaaaCATGCTTATGTTGCTTTTAGGTTTATCCAACTAAGGGGGTTGGCCTAATTAGACAGGTGTTATTAAACTCTCAATGCTTTTTGTAGCTTGTTTCGTAAATCAAGGCCATGCATATTTTTTCAGTGAGACACGATCTAATATTGTGGTTTCTTGTGAGGGGGGCAGTAGGAGTGTTAAAAGGCGGTGACAACTTGAACACTTGTGTTTCTGGCAATTCACCAGAGCAGTTTAGTGCACATTGTGTGTTGTAAACTCAATCAAGGAC…
0.465	0.023	0.432	0.686	0.623	0.934	1.195	0.451	0.305	0.539	0.844	1.277	0.207	1.163	0.322	47300	GGTCTGTGAAGACCACGTCCTCCCCCTGTGCAGAGCAACGAGAGCGCAGAGCAGTCATGGCTAGCTACCAGATCCTGGGCCCACAGCCTGTCTACAACCCGGCTATTCCTTACTCTGCTGAAATCCTAGGAGGATGTCACCCAGGAATGATCTTCACCATCCAAGGGACCGTGCCGCCCAAGATGGAGAGGTTTGTCGTGAACTTCGCCACAGGACAGTGTGAAGGCTGTGATGTGGCTTTTCACTTTAATCCTCGCTACGACGGGCGTGACAAAATCGTCTGCAACACTTTCAAAAACGGAGCTTGGGGAAAAGAGGAGAGGAAATACGAGATGCCTTTCAAGAAAGGGAAGGATTTCAAACTTGTTTTTGAAGTCACCAAATATACCTTTCAGGTGG…					Y
-0.043	-0.08	-0.064	-0.549	-0.412	-0.37	-0.064	-0.081	-0.568	NaN	1.798	0.365	0.145	0.45	NaN	47305	GGCAGCAAAGATTCCATGAGATCTGTTGTAGCCTTGTTAAAACTCGTCGAAGAATTGTTGGCTGGTGGAAACGTCTGTTCTCTTTGAAAGAGGAAAAGCCTAAAATGTACTTCATGACTATGATCAGTACTCTGGCTGTGGTTGCATGGTTAGGACAGCAAGTCCACAACCTTCTCCTTACATACATTATTGTGACCTTCTTACTGCTGCTTCCTGGGCTAAACCAACATGGACTTATCACAAAGTATATTGGCATGTGTAAAAGGGAGATCAACAAACTTCTGAAGCAAAAGGAGAAGAAAAATGAATGAAGCATGCATTGAACAGAAAAATGTGATTTCCAAGGGAACAGCAGTCCGCATCATTCTTCACTGATGTCTTTTTAATAATGTTTTGTTA…
-0.339	0.06	-0.045	0.098	0.23	0.421	-0.247	-0.15	-0.228	NaN	0.218	0.245	0.642	0.586	NaN	47306	GGAAGTGCCAGCAGGCTGAGAAGATCTTAAAGGAACAAGAGAGATTGGCGTATATCAATCCTGAATTGGCACTAGAGGAAAAGAGCAAGGGCAATGAGTGTTTCCAGAAAGGCGATTATCCCCAAGCAATGAAACATTATTCAGAAGCCATTAAACGCAATCCTGAAGATGCCAAATTATACAGCAACAGAGCTGCCTGCTATACAAAGCTGCTAGAGTTCCCTTTAGCTCTGAAGGACTGTGAAGTGTGTATTCGCCTAGACCCCACTTTCATAAAAGGATACACGCGGAAAGCCGGTGTACTAGAAGCAATGAAGGATTTTACCAAAGCAATGGATGTTTATCAGAAGGCTCTTGAGATGGACTCTGCATGTAAGGAGGCAATGGATGGTATCCAGC…
0.267	0.339	0.494	0.61	0.099	0.303	0.022	0.174	-0.15	NaN	-0.132	-0.806	NaN	-0.106	0.961	47290	GAATGTTCACTGCGGGAGATTTTATTCATGAGATCTTATTAATGAGATCTGATTTTATTAATGAGTTCTGAGGACTGCAAAAGACTCAATCTTGTGCTCATCTGTTTTTTTTTAAAAATGTGAAAAAGGAGAAATCCATTGTATAAAGAGTACTAGTTCACTACATCGCCCCTATTCAATGAAAAGATGGGCCAATCTATCAGCGCTTCCATCCAAAGTGCCAAGACCCTGCTGAAGTACAGTGGAATAGCTACATATCCTATCAGTAGCGTAGTACAGTTCCAGAAAGGGTCCAAACGTGCAGTAGAGAGGCCAAAGACCTACCTTGAGACAAGTATATTGATCAAAACAAATCCGAAGTATGGAGAGTAGCTGCAATAAACAATCACCCATTTCTAC…				R
0.384	-0.12	0.075	-0.188	-0.028	0.157	-0.185	-0.073	-0.049	-0.653	-0.057	-0.83	-0.121	-0.156	0.289	47293	GAAGACTTTGGTGGTTTAATCTTTAATTTACCCTTCTGTAGCTCCTGCTTGACAGTACGCCGTAGGACATAGATCGCTGGCCAGATAACTTGATTTAATTTATATTTTTTACATTTACTACAAAAATGCCAGCAGTTCTCTTTCATATTTCAAGTGCAGGATTTTGTATTTACAGTTTTCGTGGAATGTGTAGAAGGCAACAATGTGGCCAGCCACACCATATTTACTTTGTTGTAGGGGATGGCAGGATGATGACATGGAGTTTTGACAGCAAATTGCTGGTGCCAGTAAGGGTATTTTGGCCAGTGTGGACTGGTTTCTCCTGCTACATTGTTCTATGGGATACAACTTAGAAAAAAAGATCTGACTGCCAAGGGAGATTCTACTTGCAAATAAACG…				R
0.089	-0.474	-0.063	-0.874	-0.609	-0.583	-0.322	-0.087	-0.054	-0.727	0.194	-2.801	-0.982	-0.555	0.637	47296	ATACACCTGGGACAGGCAGTAGCGTATTCAGCCCCGCAACCATTGGACAAACTAGAAAGACGACGCTGTCTCCTGCTCAACTTGATCCTTTTTATAGTCAAGGTGACTCTCTGACTTCGGATGACCAGCTAGATGACACATGGGTGACAATTTTTGGTTTTCCACAGGCGTCTGCTTCCTACATTCTGCTACAGTTCGCACAGTATGGAAACATTTTAGAGCATGTGATGTCTAACACGGGAAATTGGATGCACATTCAGTACCAGTCAAAATTGCAGGCCAGGAAAGCCTTGAGCAAAGGTGGAAGGGTGTTTGGTGAATCTATCATGGTTGGGGTCAAGCCTTGCATAGATAAAAGTGTAATGGAAACCAGTGACAGGACGTGTTCCACATCCTCAG…				R
0.064	-0.136	0.062	0.002	0.07	0.498	0.026	0.075	-0.004	0.349	0.129	0.345	0.215	NaN	0.1	47298	GGCGCAAGGAAAAGGCCCAGCAGCACACCTTCACTCATCAGCTTCTTGCCTCCACATTAAAGGCACACAGTGGGAATGTGACCTGTTTGGATTTCAGCAGCAATGGCAAGTACCTGGCTTCTTGTGCCGATGACCGCACTATCCGGATCTGGAGCACCAAGGACTTCTTGGATCGAGAGCATAAAAGCTTGCGAGCAAACGTTGAGCTTGACCATGCAACGCATGTGCGCTTCAGCCCAGACTCTAGAGCTTTCATCACCTGTTTGGCTAATGGAGAGACTATACGTGTCTTCAAGATGATCAAGAAAGAAGACGGCAGCTTTACCTTCTCTGCAGCACCTGAAGACTTCCCTAAAAAACACAAAGCCCCCATTATCAACATCGGAATTGCTGAGACCG…					Y
0.13	-0.194	0.165	-0.072	-0.261	0.134	0.107	0.106	0.239	-0.415	-0.108	-1.656	NaN	NaN	0.746	47299	GGATGGCATGAATGGTCAAGAGACCTGAAATCTGGCAGCAGCAAAAGCATTGTCAACTTTGGGAAGGGGTTGCAGATTCAGCGAGAGATACCCTTATGGTCACAAATAAACAGATCTACTACAGGAACGGAAATTACCAAATCAATCAGAAGCCAACTAGCCAGAGGTGGGGGTGATGAGCAGGCGAAATGTGTGCACAGAGTAGGGTGGCGTTTTGTACATTGTGCAAATTAAAAATGGAAAACTAATCTAAACCACTTGACAACCAACTTTTGCCACCTGTTTTCTAGTTTGTACAGACCAATTTGATAAGTGGATGCAGAAACCTTTGCTTGGAGTGCGGAAGCTGTAATCTTAAGGGCTAAATTAGTCTCCCATTCCTGGATGTTTTGGGGACGA…				R
-0.035	0.422	-0.218	-0.251	0.002	0.166	0.409	0.581	-0.367	-0.301	0.177	-0.025	-0.498	0.074	0.214	47322	GCAATTTGAGCACATTAACAAAGAACTGCAGTTCACTCGTTTGCAATTGAAGGATGCTGAACAAACTTGCAAGAATCTCACCAGTCAGGTTTGCAGCTTGGAAGCACAGGTGTCAAAGGTTGCTGCTTACGCCTTTAGCGCACTGTCACAGATTCGCGTGGATGCGAAAGAAGACTTGGTTGTACAGTTTGGGATCCCATGAGACCTTTAGCTGTTCCGCTACTTTTTTCTCACTATCTTTTTTTTTTTATTTCCCGTTTCTGGCTCAGTCTTTCTATTTCTACAATGGCATCTTGCCACTAGGGAATGTGTACAGATAGCAGGATTTACTACTGATCAAATAGGCAACCACTCACTGACAAGTACCTACTGAGTCATATCTATCAGCACCTACTAGGG…
-0.13	0.298	0.243	0.319	0.326	0.67	-0.16	-0.155	0.041	NaN	0.413	0.105	-0.856	NaN	-0.105	47323	GGCTTGACGCAGCAGTGGAGTACATCGAGCCTCTGCTTATCCCAGACACACAAACCTTGGACTTACCGATCACAAGCATGTCATATGTATTCACGAAGTTGTTGGAAGAACGGTTGGAATCTGCATTGGAAAAATTAAGTGCTATGGCAGAACGATTGGCCAATCAGTTTGCGGTTTACCGACCTGCCACGGATCTTTTCCTTCAATATGTGGACGCTGGTAGAGTGGATGATGCACGATTTCTTCTGCAGAGGTGTAGTGCAGTTGCTGAACAAAAATCGCTTCTGGTGGCTTTCATTGCGCGGACAGCACAGACTACAGGAAAGAGTTGGAAAATTACAAGTTTACTTGATTTAATTCCCGACTTTCCAGAAAAGGATGTTGCCTACACTTACCTCA…
0.383	0.122	-0.678	-0.306	-0.185	-0.294	-0.259	-0.01	0.174	NaN	-0.149	0.131	0.824	NaN	0.071	47325	GAGAAGATGCAAAACGGTCAACAGAAAAGAAAAGGCAAGAAAACCAAAAAGCGACAAGATAATATTTTGGAAGAAATAAAAAATTCACTCAGATCCATCTCTGATAAGAGAGTAGAGGAAATATCCAGGCCTTCCACTCCACAACGATCTCTACATGATGATCTGATGTCAGCCATTCGTGACAGCAACATAAAACAGCTACGGCGGGTGGAAGTGCCCAAACATCTTCAATAAAGATCCTGGTGTACAGAAGAAGAACAGTGAATTAGTGGTCAGAGGATTCATGTTGAGCTGCTCAAATACATTTCATGGACTGGATAGTGAGAGCACACCAAGATGGCTGCCGTGGCTCAGAATGTTGCTTTTCTTGTTAAGGGTTTTCGAAGTACAAAACCAGCT…
-0.063	1.014	-0.179	0.557	0.517	-0.05	0.03	0.302	1.165	-0.8	-1.071	-0.783	0.126	-0.155	-0.106	47328	GACATTAGGATATGCTGATGTACATTCGGAAATGTTTTTGTATGTATATTCCTTTTTTTTTTTTATGAACAATGTTTCTTGGATGTCTTAATCCAAATTGGTCATTATGGGAAGGAATTTTTATTTTTGCCTACCT
-0.365	-0.021	-0.015	-0.078	-0.009	-0.302	-0.418	-0.262	-0.177	1.031	0.153	NaN	0.779	0.47	-0.005	47311	GGAAGAAGGCAATGAGCAAAacgaagatgacattgatggtgaaaatgatgaaaatgaggatgctgataatgcggatgCCACAGAGGATGCGGATGCTGCAGACCCAAATGATTACTCTGGGGATTTAACCACCACCGATGAAAACTAGTTGAGAAACTGTCCTGAAAGGCAAAAAACTTTGGCGCATTACATTGGTGGGCTCAAAGGACGTTTTACGCAAAGCCAAGCAATTCATTCGCTCTGCATGCATTCCACTTCTGTTTTAATTGCCTAAAGGCAAACATGTTTTAAGTTTGTTTTTTTAGTAAACTAAAGCTTGTATTAAACACAGCAAGTGCTTCAGTATTCTTCCAATGTAAATTTATTTGTTCATGGTTACGTTTTGGGTAATTTTGAGCA…			P
-0.117	0.33	-0.126	0.279	0.095	0.266	-0.099	0.086	0.275	-0.17	0.131	-0.445	-0.01	0.175	-0.822	47313	GGTGGTTTGTTTTCAAGGAAACCAGGTTATCAACCCCTCTACCAGACCACCCCTCCACTCAAAGTCCTGGAAATATCCCATCGCCATGAGCCGTATAATTAAAGGAAATGTGTGAAGCATGTATCATTACATTGCCTTGCCAGGTGTTTTGTCACTTCATTTATGCAACTAAAAAGTTTTGATAACTTGATAAATCAGTGGATAAATAAGCATCCTGCTGTTCATACTCAAATGTGCCAAATGAGTCAAAAATGTTCTACTCTGTTTAAACATGTTATCGAATGTAGACTTGTTTCTTATCACTGTTTACAGCCTGTAAAGCATACGACTTTGCTTCTGAAAAGGTTGTTTTCTCCATTTAATTTTGTGTTTGTAAAATATGCTCTGATGTTTCTCACT…	B
0.673	0.046	0.086	-0.362	-0.059	-0.197	0.146	0.038	0.073	-0.604	-0.271	-1.58	-0.218	-1.139	0.545	47316	GCAAGTCTGTGGTCCATGAATGGTGGGGCTCAGCTGCTGTGTTGAACATGCTCCTTACAGCCCCACATGCTATAAGATGCTGATCATTGTCATTATGATTGTGGAGGAGAAGGCCGCTTCATGCTTTACACAATGGAGGATGGCATATTGAAAATTAGGAACTGGTGGACTGGGTAATGGGGCAAGTACACCTCCATACCCTACCAAAATAGATGCTAAAGGCCTCAACCATTATAAGCCATTTTTTTAAATTGCTATTTAAGGCAGTTTAAGGTGGCAGACAGCTAATAAAGCACTCTCAAATGGCCCATATTCTTCCTCAGATGTCAATATACTGAACACATTTCTGCTTATGCATTTCTCTTCTGCAGGCACTGAATGTGCAATTGTTCACCAATG…				R
0.22	0.051	-0.091	-0.009	-0.005	0.546	0.267	0.327	0.346	-0.277	-0.017	-0.505	-0.053	0.282	-0.382	47343	ACATTTAAATGTCTTGGGGAAGGGGAAAGCTTGTGATTAACGCCTGACTCATTCAATCAGGTAGATGCAGGATAGGATGTTGTGCTGAATTTTGTACCTGTTTCTAATAAATGTAGCGAAGTTCTTTTCTTAGTGCACTTTTAATGGTAGATTTTTTTTCCAACTATAAGTATACAGTATGTAGTTTATTCAGATATTTATCTATTTTTTTCACATGCACCAAAAGTCTTTAGACTTTGTACACCTCAACATAAGCACTATTACAACAACTTTTGAAAAAACTTTTCTTTTAAAATGTATTTGAAATGTAAATACGGATGTGGCACAGTGAAGTGTCTTGGGGAAGGGGGCAGCTTGTGATTATTGCCTAACTCATTCAATCAGTGGATGCAAAATAGA…
0.325	-0.342	-0.286	-0.424	-0.804	-0.354	0.33	0.083	-0.006	NaN	-0.196	-0.208	NaN	-0.201	0.649	47344	GTAGTGTAGTTTCAAGCACGCAAATCCCTTTTTATGGTGTGTATGCAGGGAATCTGAGGGGGCATTGGAGCCAGTTGGCTACATCTAGGATGGTAAAGTTCTGCAGCACATTGAAAGGCATTCTGTCACGTTGTTGAACTTAATGTCAGGCAGGTGGGAAGGGTCTAATTACTCTACTGGGGATGTACAGCAGGCAATTAGTAACTCGCATCTGTACTGAAGCCCCCGTTACAAACTGTTGCTGGCTAGTTTTTTGGGGGGGTGGGTGGTTCTCTTAAAATATACTATTCTACCCTTGTTCTTGACCAGCTGTATTACTTGTTATTACAGGTATTTTTGCAGAGCTTTTATTTACTAGTGGAACTGATTTAAAAAGATGGTCTCGATAGCAAGTTATTG…
0.16	-0.127	-0.03	0.071	-0.006	-0.308	0	0.02	0.02	0.186	-0.243	-0.432	NaN	-0.804	0.477	47345	GCAGAAGCCCGTGCAATTGAACGTCAGTGCCCCAATACCAAGGATGCATAGTCTTTAGTCCACCTCATGCCTCTGTAATCCTGCACCAGACATCCCCTGCCCTTTGTCTCTCTTGCTGGTTCCAGCTTTCTCCCTTTGAGACGGGTTTTCCATCTTTCACTTCAGCTTTGTTTTTCCCTGATGCAGAAAAATAAGTGCCGGTCCCCAAAAATAAATGCCTGTTGCCCCACCAGCTCAAATTAAGAACCGCCTGTACCCAATGAATGTGGGTAGAGTTGATGTCTACAAGTCAAGTCCACCATAAACAATGCAAAGTTCAGCTGCCCTTGCTTTCAGAATCCCAAAATGAATTAACAGGGAATCAGTTTCGTATAATGCTACAATAAATAAGCCTGCCAT…
-0.072	0.017	0.25	0.324	0.539	0.71	-0.119	-0.075	-0.294	0.769	0.351	0.409	0.894	0.646	0.087	47346	GGTTAGATCTCAGACCCAATGGGGAAGTTTTCAATGGCTCATCACTCTGGAAATCTGCCAGTATTGTTGGACCACCGATAAATATGAATATTTCCATAGAGCGTACAGATTTCCAAGAAGGGGATAACTTCACGGTAAAGTGCCTTGCCGAGGGAAACCCCTATCCAATGTTCACGTGGCTCATGCCCTCTAATGAAAGCACGCGGACCTCAAGTAATGGGTCGACAGTCACCATCATCTCTGCACAAGGGGTACACAATGGGACCTACACGTGTAGGGCCTGGAACCGCCTTGGATTCACCACGGCCAAGGTTGACATTCTTCTCAAAGCACCTGGCTTTCCTGTTTGGGCAACGGTCATCATCATCTTCGTTAGCTGTTTGACAGTTGGCGGCGGGG…		G
0.081	0.104	0.147	0.198	0.143	0.652	-0.063	0.043	-0.152	0.561	0.131	0.222	0.79	0.509	0.182	47348	GGACGTCCTGTCTGATCCAAAATGGCGGCGTGCATGATGCTGGTGAGGAGCCGTGGGATCGTTTTAGGAAGGCCAGTTTCCAACTTTCTGCATAGCAGCCTCCAGGTGAATCAGCTTGCCCAGCCAGCCGCTCTATGCTCTATACTACTACGGCAATATGCTGTGGAAGCAAAGAAAACATATCAGCGTGACAAACCTCATCTTAACATTGGCACCATCGGGCATGTGGATCATGGCAAGACCACCCTGACAGCAGCCATCACAAAGATTCTTGCCGAAGCTGGGGGAGCTAAGTTTAAGAAATATGAAGATATTGACAACGCTCCAGAAGAGAAGGCTCGTGGGATCACGATTAATGCGTCCCATGTGGAGTACGCCACTGCAAACCGTCACTATGCA…		G
-0.17	0.244	-0.275	0.198	-0.127	0.239	-0.328	-0.069	-0.025	0.049	0.283	0.377	0.151	-0.031	0.011	47330	GCTTCAGCTTGCAAGTTGTGGTGAAATACCAAACAGCTCTTTTGTTTGCTATTTTCCCCCACTGATCTTGACACTGCACTGAACCATCTTTGCAGACCTATCCTCAATACTGAAAATGTGGTGATATGTATTTGAAGACTGAGAAGGGCTCAGGCTTTTCTTGGGTAAATGTTTTAAGTGTTAGTTTGTGAACTTGTATTATAGTAACTGTGGCAATATTAAATGTCTCACCTATTTTGATAATGTTCTCACCTAAAAGTAAATTGTGTATCCCCAAAAATAATTGTCTGAGAAGCAGCAGTGGTGCCTTCTACAAGCAGATCAATGTTAATTTATTAAGTGATCATCATTAATTATCAATATTGGCCACAGAAAACCTATTGAGCACTTAATTTATAT…
0.196	-0.1	0.031	0.018	0.043	0.685	0.073	0.09	0.116	NaN	-0.077	-1.141	NaN	-0.001	1	47333	GAGAACCAAATCATCCTGTGATTGGGCCATCGGGATCCTGGAGTGTTGGGCACAACTCATTGAGAGGGATAGTGGGACAGTGGGGTGTGAATGAGACAGGTATGTGCTAGCCACTGCCTTTGTGAGTGTGGGCATCTGTGAGTGCATGAATAGTAGTTTCTTGAGTCTGAAAGCTCAAAGGAATTGTATTTGTAATTTAATGTAAGAATCCCTAATGCTGTGAGTCACAGCAGTTGAAGATCTTCTCCATTGTGTTTGAGGAATTATACAAAAAAGACTGCCTATTTGCTGTGGCAGACTCTTGACTTGCATGGACAAATAATGTTATTAGCCACGGCTTACACAGTGGCTATGATGGACAAGAGATTTTTTACAGAATTGACGCTGTTACAGATAGAT…				R
0.126	-0.397	-0.06	-0.436	-0.212	-0.127	-0.06	0.037	0.077	-0.624	-0.041	-1.686	-0.89	-0.87	0.395	47339	GCTTGCTAAAGGGATGTTGATCCAAGGATAAGGTGCCTTGCTAGTCTCGAAGCCGGACCTCCTGGAATCCCCATGTTTAACTGTTGAACAGCTGTAGTCACACTTTGTAAATCTCCTCAGACGTCTGACCAGGGTTTTGGTTATTGAGTAGGTCGATGCGTGAAAAGCATGGAACAGGTATTTACTTGGGACCCGATCAGCTCTCCTTCATTGCCAAACAGTGGGGAATGACTGAGATGATCCGATTCCAGCAGAAGTGAGGTTACACATGGAGGAGAGAAATTTAAAGAACCTGTCACCTGGGTTAACTTTCAGAGAGTGTAGCTTGGGCGGGGACTGGTTTCATAGTAGGGATTTCTCCCATATTGAGCACTCAAACAACACTCATGTTTGGGGTCA…				R
0.308	-0.618	-0.101	-0.922	-0.744	-0.675	-0.198	-0.083	0.073	-0.985	0.403	-2.828	-1.308	-1.334	0.424	47340	GCTTTAAATCTTTAAGAGAAGACCCCAGTCAAGAGGACTTCATTTCCCATTTCCAAGTTCCAAAGGAAGTGACATCACTATACTTCACATAAACCATCTGCGCATGAAGTGACATCACTTCCTGCATTTTCCCTAATTCTATCAACTCTTGAGGGCATCCCATCACTCAGGCATCCCCAGCAACAGGTGGACACAGGCAAAGGCATTGCCTCTTTTTGTCTGTTAAGGGCAACCACAAACAAGGGTATGACCTGTTTGGGTTTATAAAGGCCAGGAATGGCCTTGGGCAAGAACCTGTTTCACTGAAACTTACAATGTAGGATATAATCATGTGCCTCACCTAGAACCATATCCTGCCAGTCCCTTCAATCACACCCAGACCTAGACAACCCAAACGCT…				R
0.16	-0.415	-0.028	-0.534	-0.446	-0.44	-0.045	-0.05	0.034	-0.558	-0.142	-2.036	-1.106	-0.641	0.403	47342	GCTTGGATGACGTGTCGGTGCTCCTGCAAGAGATCATAACCGAGGCGCGGAATCTCAGCAATGCAGAAATATGTTCTGTGTTCCTGCTGGAAAAATACAGTCATGAGTTGGTGGCCAAAGTATTTGATGGTGGTGTGGTGGACGATGATAGCTATGAAATTCGGATTCCAGCCGACCAGGGCATTGCTGGCCATGTTGCAACGACAGGGCAGATCCTTAACATCAAGGACGCGTATTCTCACCCACTCTTTTATCGGGGAGTTGACGACAGTACTGGCTTCAGGACAAGAAATATCCTCTGTTTTCCTATAAAAAATGAGAGTAATGAGGTGATTGGGGTGGCAGAGCTGGTCAACAAAATCAATGGACCCGGATTCACCAAGTTCGATGAAGACCTGG…				R
-1.074	-0.15	-0.61	-0.325	-0.052	0.639	-0.202	-0.263	-0.067	-0.02	0.324	0.167	-0.017	0.709	0.372	47350	GAACACTGCAAGCGTCACGTTGGAACTGAGATGCTCATTTCTTCTGCTGCTGCTAAAGGTTGAATATTCGGGATACAAGACACCCATGACTAGATTTCTTTGCCAACCTTTCTGCAAATGCTTCTTCTAAAGAACTACAGCTTAATGTCAGTTTCTTGTTGTACTAATTGCCTCATATGTAAATCTTGGTTGGGGGTTCTTATACATTACAAATTTGCAGCCTAATGTGGATGTTCCATGAATGCGGGAAACTTTATTGGGTGCTACAGAAGGCTGCCTCGATATTATGAAAATATGTGCGTCTGCATTTTTAGAATTGATTGTGTTACTGGACAGGCCTTTTTAATCTTGGCATCAAATTACACTGTCAGACTAGCGGCTGTCTTGATCTAATCGGTG…
-0.078	-0.237	0.53	0.043	0.279	0.299	0.391	0.231	0.042	0.824	0.711	0.442	0.468	0.648	0.746	47371	GCACCAACGTGAGGGCTGAAGTGCAGAAGTTGCAGTCCGAAGCTCCCCACATTATTGTCGGCACACCTGGTCGCGTGTTTGACATGATTAACCGACGATACCTATCCCCCAAATGCATCAAGATGTTTGTGCTCGATGAAGCGGATGAGATGTTGAGTCGTGGGTTTAAAGACCAGATCTATGACATCTTTCAGAAGCTGAGCAGCAACACACAGGTAGTGCTCTTGTCTGCCACCATGCCCGCCGACGTCTTGGAGGTGACCAAGAAGTTCATGCGAGACCCCATCCGTATCCTGGTGAAAAAGGAGGAGCTGACCCTGGAGGGTATTCGACAGTTTTATGTCAATGTGGAGCGAGGGGAGTGGAAATTGGACACCTTGTGCGATCTTTACGAAACGT…			P
0.232	-0.007	-0.017	-0.056	-0.077	0.169	-0.1	0.074	-0.039	NaN	0.077	-0.767	NaN	-0.064	0.237	47372	GTCCTCTGGGTCCGCTCTTCATCACGTGTGCTGGGAGAGCCTGGAAAGGCTACATCTTATTTTGTGCACTTAGAACTGCCCTAAACCTCAAGCCATCATGCACCCTACCACTGCCCACATGCCCTGTCTAAATGGCATCACTACCTCCACGGCCCCCTACCTCTGTGAACCTTAGTCCCTCTTCCGCAGGAGATTGTGGAGACAAGCTGTTTGGAACAGTGCCGGAACAGTTCTGGGTCTCCTGCTTACACTGTTCTTCAATCAAGAGAATTCAGGGAGACTGGCAATAGTAGTTTGTGTACGCGTGCGTTGCAGCCAGTCCGCACATGCTTTCTGTATTTAGTGTTAGCACCTAGGAGGTGAAACTTGTGCAACAAGGGACACTATGCACGGCACTCA…				R
-0.456	-0.003	-0.225	0.017	0.267	NaN	0.19	0.109	-0.111	0.321	0.236	1.188	NaN	1.497	0.342	47352	GGGGGGCCCTCGGAGCTGCTGTAGCTGGTGTAATGGTTGCTAACACCGACTGGTTCTTGTCGAAGCCAGAGAAGGCAACTCTGGAGTATCTGCAGAATGCAGAACTAAAATCTATTGAAGGAGAAATTAATCCACGGTCCTTCACAGCTGCAGAACTGTGGCAGAAATCTGGTGCTGTCATCATGGCTGTACGGAGGCCAGGATGATTCTTGTGCAGAGAGGAGGCCTCTGAGCTGTCCTCTATCAAGCCCCAGCTGGACCGGCTGGGCGTCCCTCTCTATGCTGTTGTGAAGGAGAATATTGGGACCGAAGTCACGGACTTCAAGAAGTATTTCAAGGGGGAAGTCTACCTCGATGAAAAAAGATGTTTCTATGGCCCTTTCATTCGCAAAATGGGCT…			P
0.008	-0.108	-0.036	0.178	0.172	0.239	0.014	-0.021	0.003	NaN	0.046	-0.112	-0.294	0.009	0.222	47364	GCAACCACCTCTGTCAATTCCCCATCTCATGGTAATGGGACCCTCAATTCAAGAGATGCAGCGCGGCACACAGCGGGGGCTAAACGATACAAATACCTACGCCGACTCTTCCGCTTTCGCCAGATGGACTTTGAGTTTGCCGTTTGGCAAATGCTCTATCTCTTTACTTCACCTCAGCGAGTTTACAGAAATTTTCATTACAGGAAACAAACAAAGGACCAGTGGGCAAGAGATGATCCAGCTTTCCTTGTGTTACTAAGCATCTGGTTGTGTGTGTCTACACTCGGATTTGGGTTTGTCCTGGACATGGGATTTTTCCAGATACTGAAGCTTCTCCTTTGGGTTATATTTATTGACTGCATAGGTGTTGGCCTGCTTATTGCAACCCTCATGTGGTTC…
0.244	0.005	0.025	-0.029	-0.027	0.773	0.023	0.029	0.218	-0.564	-0.095	-0.633	NaN	NaN	0.56	47365	AGGGAAGGAAAGATGGAATCGTGAAAATGTTCTACAGGATCGTTGCAAGGGTAATCAGAAAACATTTCAGGACCATTCAGTAAATCTGATACAATTAGAGAACTCTGCAGAATACAGAGCCCACCTAAATGAAGAATATTGTTGCGCATCCTAACAGCTTACCGGCCATTTTCCATCTCCTTTTTCTTCTAAAATTGATAATTTAATAGTTCGTTATGCAGCACTGTTCGCTCCAGTCATGTTCAAAGTCCTGCTTTAGCCTGATGCTAGACTACCCTTTGATCTTCCACCCTAACAGATAACACCTGTACATCTTAACACCTTATGTGCAGTGAGTGGTATGGTTCCGCTGGCTAGAATCATGTAAGAACATATGAAATCTTCGTCCCAGCAAATACC…				R
0.072	-0.141	0.203	0.058	0.102	0.468	0.628	0.069	0.331	-0.662	0.031	-1.17	-0.577	-0.591	1.325	47390	GGGTGGGGAGAGGTTGGGGGCGCGGAGGTAGGAAGGATGGACTGTGTCCCGGTGGGATGCAAAACTGTGGTGAGAATTTTGGTTTTCTCGCGGAGGTCTATTTGTTCCTGGAGGCTGGGAGGATGGTGCTTTTGGCGACGCAGGCTATTCGTTGATGCCATTTGCGGGGAGGAGCCCAGACGCTTCCTTCTGCAGCCCTTTTTTTGCAGTGTTGCAATAAAACTCAACATTTGGCTGTATTTTTGCTGTTTTCTCGGTCCCCTCCGGGGGAGTCTACAAGCCCTGGGTACCTTTATAATGCACAGTATGTTGGGGAAAGAGGGACGCAAATTTGGCGTGGCTACCTTATGTGGGCCTAAGCGCGAACTACCCCAAACAGCCCAAAAAAGGCCCGGCACA…				R
0.213	-0.164	0.15	-0.116	-0.112	-0.377	0.122	0.024	0.191	-0.106	-0.171	-1.157	-1.48	-2.017	0.167	47393	GATAGCGATGCCTGTCCTGTAACAGGGCTGGTGTCGCCTGTGTGACAATTGGAATGTCACTGCTTTGACGAGTAAAAAAACAATAAGTTTCAAACCCCAGTCAATGGCCATGATTACAAAGTGGGCGGTGAAGGGGGAGATATGTACTGCTCTCGGTAAATACTGATACCCCAGGGCGCGGTAATTACAGGGATCAGAAACTATCTTATGTTCTGTATTTTGAGCTGGAAAGTGAGAAATTACAAGCGGAAGCCCGGTTTTTCATGCTGAATTCCGCATTTAACAGAATTTACTGCACATTTTCCTACGATATATTTCAACAGGATTGACCTGCCTAAGTTTGCCTCTGGCAGATGTTTGGGGTGCAGCAATTTCCGCACTGTCCAGAGTTTTCATTCC…
1.124	0.058	-0.134	-0.012	-0.598	-0.692	-0.372	-0.205	-0.092	-0.711	0.657	-4.535	-1.159	-2.153	3.727	47394	GGACTATACAAAATGGCCGCTGGCCACATGGCATGGGGAACAAAGACAAATGGTGGCCTATGGCAAACACACTTACACACTGGCAAGACAAAAGAGGCATGATAACACAGGAGAATACAACATTAATTAGGCAATGGCAAAACCGAAAATTAACTGGGCTAAAACATTTTACACAACACACAACCTCCAAAGGCATCAAGTATATATTACCCTACCTATACACTGTTTGCAGAAAAAAAAACGTGAATACCGCCCAAAAAAACATTTTGTAATGCAATACAATGCCATCCATGGCCTTAATGAAGTTTCAATTCAACAGACACCACAGAAACAGTTGTTTTATGCACCCATGACTAGCACTGGGCCTACTGGCTGGAAGGTCCATTGGCAGACTAGGAC…				R
0.051	-0.051	-0.355	-0.345	-0.172	0.078	0.078	0.063	-0.092	0.543	-0.2	-0.159	0.09	-0.047	-0.013	47395	GGAGGTAGTGAAAGAAAGGCCGGAAGTTCACGTCCTGCAAGATTCTCTCCGATCCTGACGTCACGCACGCTTCTTATCCGTACCCTTTCGGTAGCTAAACCTGTGCTGGAGTTAAAGTGGACGGTGCTGACGCAGGGATAGCTGACGTGAACATGCCGGTCAATATGGTGGTGGAGTACTGCGAACACTGTGGGTTCGAGTCCCACTATCTGGAATTGGTCAACGCAGTGAAGGAGGAATTCCCAGATGTCACTATTGAGTCACGCTCCGGGGACACAGGGACTTTTGAAATCGAGATAAATGGTCAACTGATTTTCTCCAAACGGGAGCTTGGCGGATTCCCCTATGAGAAGGATCTGATGGAAGCCTTAAGATGTGCCAGCAATGGGGATCCAGTGG…		G
-0.295	-0.112	-0.196	-0.381	-0.335	-0.561	-0.266	0.011	-0.346	-0.122	0.201	0.368	-0.268	-0.031	0.445	47396	GATTCCAGAAGTGGAGGATACAGTGGTGGATCGCGTGATTATTATGGCGGCGGAGGCAGGAGTGGTGGCTATGATCGCTCTGGAGGATCCTACAGAGACAGTTATGAATAGCTTGTAGCTGGCAAGTAACAGTCCTTCCTGACCTGATCATCAATCCAATGGCCGAATTTAGAAAGACTTGTGGAGCTTCGCTGATCATTATTTAGTGCACCTGCATACTTTCACTGTCTGGACTTATCCATTTGAAAAAGTTTTATCCTGTATTTTGCTCTCCTTGAACTTTTTTTATTATACATGGCCTAGTTGTCAACCACTCAATGTTAATTTTACTGTTCAGTGGATGCTATGGACGCTGTGACGTACTCCACACATGAATTGTCAGCATCACATTGGTAGCAT…
0.219	-0.049	-0.142	-0.086	0.137	0.313	0.007	0.032	-0.084	NaN	-0.587	-1.193	-0.875	0.34	1.154	47378	GGAGGTGTGTTTTTTTCTGGTATTACTTTGCTGTGCTGTTCTTAACTCAGTGTCGTTATTACGGAAAAAAGACTTCTATTAAAAGTGAATGCAGACAGCAAATTATAGTTCTATTGGCGGATGGCCCTGAGTAATTCTGAAAATGAGGACACCATAGGACGGTGTGGTAGACGGTGATGTAACAGTACCCTCCTTTACCCAAGACGGAGTGTTCTTCTGAGGTGCTTGTACCTGAAACCACAGAGGAGACAGCAGCTGTTTCTAGCGAACATCAGTACCTAGTTACACCCAGGGGAGGTCACTGTAGAAATGCGCAGACCTCTCGCGTATTGGGATATAGTGTGTGGGAGATGACGTTATGAGGTGAAGACATATGCTGCAAATCTGTGACAAGAAATG…				R
-0.551	-0.022	-0.276	-0.194	-0.516	-0.384	-0.432	-0.058	-0.162	NaN	-0.177	-0.019	-0.19	-0.091	-0.23	47379	GGGGATCATATCTGTAAGGATATGAGTGCATTAGTCGCTGGTAGAATGCGACACATTCCCCTGGCTCCTGGTTCTGACTGGCGAGACCTGCCAAACATGGAGATCCGCCTTTCAGATGGTACTACCACAAGGAAACTGCGGTACACGCACCATGACAAGAAGAATGGATTTCTAAAAGGGGTCTGCTCTTGTGCTGAAGGGAAAGCCTGTGATCCAGCGGACAGACAGTTCAACACTCTTATACCCTGGTGTCTACCCCATACTGGGAACCGACATAACCACTGGGCCGGGCTGTATGGAAGATTGGAGTGGGATGGCTTTTTCAGTACCACAGTCACTAATCCAGAGCCAATGGGTAAACAGGGTCGTGTGCTTCACCCAGAACAACATCGTGTCGTA…
0.052	-0.085	-0.152	-0.312	-0.245	-0.104	-0.038	-0.025	0.243	NaN	-0.05	-1.083	NaN	-0.728	0.966	47380	GATATCCATTTAAAACTAGTTGATAAAGACCAGGTACATAGATTTCCGAGTTCCAAGCATAAAAAGGGGTACAACACTGTATTCAAAGAAGGTGCTATATCATTGTCTGAAATAGTTGGATTAAAAAGAGGGAAACCAGCCTGATGTTGCAACCGACCTATGAAGTCTATAGCCAAAAAACGTGACTTTTTGCATTGATATTGCAAGTACTGATTGGGCATATTTGGTGCCTATTGAAATAGTGTAACCTGAAGTATGTGTAGCAGTAAATTCAAAAGTGAACAGTATTTCGTTTTAATTTTGTTTCAGAAACAGCTTTGTTTGTATTGGGCGGAGCTCTGCAAACATGTCTTTATACAGAACATTCTGTGGCACCTTACACAGAGCTTATGTGGCTCG…				R
0.207	0.052	-0.1	-0.199	-0.244	-0.089	-0.348	-0.12	-0.214	-0.294	-0.181	-0.543	0.575	0.292	0.691	47382	GGAGAGCTCATGTGTAGAAAAAGGGAAATGGCACAACCCGGAGAAACGCCTAAATGTAAGTCTGTGAGCAAGACCGGGCGGCTCCTGATTAGCCACGAGGCTCCCGTGACAGGAGGCTTTGCCTCGGGAATCAGCTCTACAGTGCAGGAAGAATGCTTCTTGAACCTGGAGGCGCCAATTGCACGAGTGTGTGGATATGATACACCCTTTCCTCGCATCTTTGAACCTTTCTACATCCCAGACAAATGGAAATGCTTTGATGCTCTTCGAAAAATGATAAACTACTGAATGGAAGGAGTTCTGGAAACAAACACAGAAAACAGCTTCTTTAAAGAGAAATATATAAAGTCTTTGGTTTCCTGGCTGTCTACAGATGTTCATCCTCCTTGAGATGGGCCG…
0.205	-0.183	0.053	-0.165	-0.118	0.009	-0.03	0.005	-0.284	NaN	0.06	0.128	NaN	-0.068	0.243	47383	GGGACCCTTAGCTGCTTCCTTTCTGATTGTCTTGCTGTTTCTTTGGGCAGGAGGACCCTGTAGATAAGGGGATGCAGGGCTTGGGCCGCGGGCTCCTGCTGGGGCTGAGCCACCTAGAAGTGAAGGTGGAACGGTGCCTGAGCATGACGCAGAGCAGGGGTACTGTAATTGTGGAGAGGTGGTGGCAGGTCCCACTGGCACCTAAAGAAAAAGAACCCTATCTTCACCCGAGGAGACATCGTATCTATCGGCTGGTGGAGGACACAAAGCATCGAACACCAGAGAAGATGGAGCTGATCCTGACCCAGAACGTTAAGAGTCTGGGAAGCTGGGGGGACACTGTCTCCGTGAAGAAGTCAATTGGGCGAAACAAGCTCCTCCCTCAAGGGCTGGCCGTGT…		G
-0.05	-0.074	-0.167	-0.339	-0.256	0.247	-0.091	-0.082	-0.022	-0.428	-0.047	-0.872	-0.237	-0.803	-0.068	47385	GCACTCTATAATATGAAATCCCTATGGTAAACTGACGGATATCACACTATAATGTAATTTCAAACTATAATGCAGTGAAATTCACATCTTAAAATCCTATTCCTACAGCTATGGATTACATACTGTAATGTTATATTCCTACCATAATACTATGGTTTTCACCCTACATTATATCACATCACTATGATAATCCTATGGCTATCACACTACAACGTGATATCCCGGTGTTAAACCTTCACATCATAATGTAATTTTCTTCAGTAATGCTCTGCCTTTCACTCTATAATGAAACATTCCAATGCTATGGCTTTCACACTGAAATGTGGTATTTTAGTGGTCCTAGTGTGGGTTTTAGTCCTATGGTAATGCTATAGATTTCTCTTTATAATTCGATATGCT…				R
0.256	-0.444	-0.023	-0.608	-0.437	-0.324	0.137	-0.024	0.115	-0.73	-0.534	-2.42	0.135	-1.037	0.206	47387	GATTCCGAAATTGTCCTCGCTGCCGAGGAAAATACCCGCGAACTGATTTACATCCAGTTTGCAACCTCTGCCTGTCTCCTGAACACTCCGAGACATCGTGCCAGTTTTACAGAGCATTCCGGTCGAAGAAAACTCTTCGAGATCGTCGGAATCGAGGTACGAACTCCAACGCAGCAGAGAGGGCCTAGACAAAATGGCCGACGCGGAGCAGACCACGCCCGGCGCCATTGAAGAAGCAGAGATCGACTCGGACGGAAGCGATGTACAGATGTCCGATACGGAGATCGTGAGTACAAACCCTGTCCCTGGTACTCAGCCCCGATCAAAATCTGCAGGGTCGCCACTGCATTCCAGCCATGGCGCATCCCAAGATCAGCCGGATACCCGCCTGCAAAGCCC…				R
0.06	-0.479	-0.224	-0.432	-0.702	0.08	-0.024	-0.077	0.159	-0.75	-0.074	-3.298	-1.864	-1.761	1.191	47407	GGGAAAAAGAATTAATTCACAAGCAACTGGAGAAACACCACCTTCAGATAAAGAATCAAAATTAATTGAGGCTTCAGGAAGAAGAGTAGCGACACAAGCAATAAACCAATGGCGTATCGCTAATAGTCAGGCATTACTTGCACGCTATGATAGAGCAAGCTGGGACGAAATTGCTACACTCATGCAACACCTTCCAGAGCAATATAAACAAAAAGCACAACAGATCATTAATGAAGGACAAACAATATCTAATAGTGTAATTAAATCTTCTCTTGATGCTGCAGACACAGCAGCACGTACCATTAATACCAGCGTGGTACTTAGAAGACATGCTTGGTTAAGAATCTCAGGGTTCAAAACAGACGTACAGTCACAAATATTGCACATGCCCTTTAATGG…				R
0.753	-0.384	-0.012	-0.71	-0.756	-0.052	-0.223	-0.134	0.148	-0.485	-0.241	-3.825	-0.862	-1.362	0.42	47414	GCAGAAAACTTTTCCCGAAGCGGAAAGAAAAATTCGGGAATGAAAACTATTTATGGAGCGGACACAGTTTCGTTTGTGCCCTAAATGCCACACTAGATTCCTGCATACTGATCACCACAACGTATGCAATCAATGTTTATCACCAGAATACTCGGAAGAAAACTGTTCGGCCTGTAAAGCCTTCAAATCGAAAAAGACGCTACAGAACCGAAGGCACCGAAGAATGGAAAAACAACAAAGGGCCGAAAACCAGGCTACCCCATCGGGATCAATGCGAGGCATAGTGATGACCGAAACAAAGACTCGGAAGCCTGCTCGAAAGACCAGGCACCGAAGTTGCCGAAAAAATCTGGTTTGAATTCCGCGCAAAAAAACCCGGAATCGAAACATCATAAAAAA…				R
0.346	-0.229	0.023	-0.427	-0.143	0.243	-0.034	0.113	0.245	-0.957	0.026	-1.902	-0.609	-1.666	0.688	47416	GCGAGGGAGAAGGTGCGAAAACCTACACACTAAGAGTGCTTCATGCAAAAAAACAAGCATTTGCAATGCAATCGGTCTCGCATTTGTGAAAGTTAGAGCTCTTAGCGTTGAAAATTACAATGTTTTTTACTTTTGATTATTTTATTTGCAGTGGAGGGATCATATTTGCCTAGAGCTATTTCCATCCATATGACCTTGCGGTGCTGATGAACAAGAGAATGGGAATTAAGTTATGAGGGAGGGGTGACGAGAGTAATATGCTGCTTGGAAAAAAGTAAGAATTTGGAACAAGCAGGTCAAGGTCTGAAGTAGGAAAAGGACTGGCCCATTAACCCCTTGCAGTACCATAACGAGGCTGCGGTACACAGCATATGCTCTCTGCCGCTCCTTGAAGAGAGT…				R
0.319	-0.369	0.742	-0.296	-0.354	0.407	-0.012	0.008	0.005	-0.979	-0.239	-3.363	-0.278	-1.042	0.917	47418	GGAGACGGACCCGCCTTTTTATTTTGTTTTCAAATTAAATTAAGGAGCCAGTGAAGCAGCGAGGCTGGCATTTTGTCCTAGTTCAATAAACTTGGAGACAAAGATGTGATGAACTGTATCGGTAACTAGGTTTCTGACCAGTAAGGAGAAATTAAAGGGAAGAGGTATGAGAGACTGCTCCTCTTCTGTCGCCTGGATACCGATCTCAGGCCAAGAGTCCTGGGTGGGAGAGGAGTCGTACCTGAACTCTAGGCAGACTGGCAGGAGTTTGACAGACTTCTACTTGGGCCTTGCAGCTTCCTATTGTAAACGTTCTGCTCCAAGTCCCCCTCCCTCCCAACGAATGATGATTATATTGATAAAGCGCCTCTTTCACATTATGTAAATATGTCTGCTCCG…				R
-0.081	0.21	0.032	0.235	0.31	0.121	-0.094	-0.208	-0.329	NaN	0.801	0.846	1.527	0.72	0.49	47408	GGACGGCGCTCAGCTTTATATGATTGATCCATCCGGTATCTCTTATGGCTATTGGGGCTGTTCAGTTGGCAAAGCACGGCAAGCAGCAAAGACGGAGATCGAAAAACTCCAGATGAAAGATATGACCTGCCGGGAAGTTGTCAAAGAAGTTGCAAAAATAATCTACATCGTCCATGATGAAGTAAAGGACAAAGCTTTTGAACTTGAACTCAGCTGGGTTGGAGAAATAACCAAAGGCAAGCATGAAATTGTTCCAAAGGACATCCGAGAAGAAGCTGAAAAATATGCAAAGGAGTCTTTAGAAGAAGAGGATGACTCTGATGATGATAACATGTAATATTTACATGTATTATTTTGTTCTTCTGAAGATGCTGCTTGACTTATCTTTATAATTCTGAA…			P
0.118	-0.027	0.285	0.011	-0.039	0.207	-0.03	0.068	0.06	-0.816	-0.051	-1.319	-0.217	-1.074	0.424	47410	GGTAAGGCAGAGGAGCACTTTGCTGTCATTGCGAGGTCACTACGTGCTCAATCTTAAGCCCAGCTGCTCGTTGATTACTCAGCGAGAGATGTCCAGCTTTTGACCGAGACGGAGACTTACACTCTTTCCCCTCAGATAACTGGGTTGGATCATTCAGACTGGGGGTTCTTGGCAGAACACCGACACACACCTACACACTAGGCATCTAGTTCAGGGAACGCATGATAGGAGTACGATTTATATAGTTCTTATATGTCTGCATATATACATTGTCTTAGCTAGATGGTGGAGCTTTTCGTTCTGTCGTTATATTGCTAATCACTTTTATCCGCTCTTGTCTATTGATCATCACGGCACATATATTCCATACAAGGATCACATTGGTTCAATAAATAAATA…				R
-0.159	-0.269	-0.161	-0.128	-0.075	-0.114	0.305	-0.035	-0.035	-0.342	0.426	0.849	-0.051	0.448	-0.15	47420	GGAGGGCGTTTACGCGTATGCTCTGGGCCTCTTCAGGTTTTGTGTCTAGTACGTGAAAAGAATTGAGGAGAGCTAACTACATCGTCGGCGGCATGGCTGAAGTCGAAGAAACCCTGAAGCGGATTCAGAGCCAGAAGGGAGTACAAGGCATTATCATTGTTAATGGTGAAGGAATTCCCATCAAAAGCACCATGGACAATTCAACCACATTGCAGTATGCTGGTCAAATGCACAATCTCATAATGGAGGCTCGAAGCACTGTGCGAGATATAGACCCCCAAAATGATCTCACATTTCTACGAATCCGGTCCAAGAAAAATGAGATAATGGTCGCACCAGATAAAGATTACTTCCTGATTGTCGTCCAGAACCCATGTGAATAATCGTTTACAGTTCCAA…
0.17	0.053	0.294	0.411	0.264	0.53	0.56	0.232	0.354	NaN	0.008	-0.182	0.805	NaN	0.213	47431	GACTCCAAGAAGGACAAGCCCCTATGCAAGACCCACGCCTTCTCCCCCGTCTGAGAGTCGCACAGTCTCCTCAAGCTAGAGTCACCTTCTCCCCGCACAAGTCCTGAACTCTGCCTGTGTGAGCTGCAGGAGCACTGTTCCTCTTCCAGGGACACCGAGAGGTGCATCTTGTATCTCCCTGCAAGAGAAACCCATTTACCTTTGTCCAAGAGCCACGCAATTTCCCTGCATCAACTGTGAGAACCACGTCTTCTAAGAATTGGATTGCAACATCTGTGAACTGCAGGAGCCACACCTCCCACTGTGAGTGCGCCACAACCACACCAGCAAATGAGCTATGGAAGCAAGCCATTTCTCAGGGTGTGCTACACACCTCCTGGCCGAGACAGCTCTGAAGTT…					Y
-0.268	-0.152	-0.129	-0.019	-0.094	-0.393	-0.261	-0.32	-0.466	NaN	0.179	0.551	0.334	0.236	-1.369	47437	GGTCGTCGTGGTTAGGGGAACTCAGTGCCTACGCGTGTTTTACAGGAGCTGCATAGACTAGTCGTGATATGGCGGCGTTGAACGGATTCCAGAAGGCTCCTAATATTCTGCTCACTGGCACACCAGGTGTTGGAAAAACCACACTAGGTATAGAACTGGCAGAACGAACAGGACTTACATACATCAATGTAAGCGATCTGGCAAAAGAAGGTAATTTATATGAAGGTTATGATGAAGAGTATGATTGCCCTGTTCTAGATGAAGACAGAGTGATTGATGAACTCGAAGATAGGATGTCCAGAGGAGGAATGATTGTTGATTATCATGGCTGTGACTTCTTCCCGGAGCGGTGGTTTCAGATAGTATTTGTGCTCCGCACTGACAATACTGTGCTCTATG…
0.559	0.284	0.088	0.206	0.07	0.486	0.151	0.32	0.059	-0.291	-0.045	-0.148	-0.198	0.329	-0.347	47438	GCAGAGGCGCAATCTTTTTAAAAGAGGTCCACCTCTACTTTCTGAAAAGTGGTATCCATCACTTCTTGACTGTACAATGAGCTTGTCTATCCTTAGGCCACCATCGTGAGCGTGACTTCACCTGTAAGAGCTCTTCCTAGATACCTTTATTGGTGCGCATGTTATCCAGTCGGCCTATTGATTCCTCATCATGTTACTTGTTATGGAGCTGATGGCATGGGTTCAGGCTTGGGTACGAGCTCTTTGTGCTCTTAACCCAACAGGCTGTGTGACTTTTTTTGTTGCATGAACTGAACACCCTCAAATCCTTTGTGCAGGCTCCAACTTGAACTGCCGTCTATTTGATCCAACGCTATAAGTGTTTGGGGAACGATCTGTCCGGAAATCACTGCCAGTCAG…					Y
0.033	-0.082	-0.068	-0.018	-0.293	-0.17	-0.03	-0.097	-0.174	-0.942	0.442	0.019	NaN	NaN	1.414	47439	GGTATACTAATCACATTGGAAGCTGTGATCCACCAACTTCAGAAGAGTATGATATTGATTGGACACATTCCTTATCCAATTTCAAACAGGATCCACAGTATGATTTGGAAAAAGTGAAAAAGTATTGACAACGGGGTGCCACAAAAAAAAAACTGTCAAAAAGCTTGAACCTTTAATTGAAGATCCATCACACACCTCAACAAAAGTGTTGTATGCACCTAAAAAAAAACTTGACAAAATCATTGCAAGCTAAGGACGTTGTAGTTTCCCCTGAGGTCTTTTGACATCTCGCTTGAAGGCGAGATTTGAGTAACATTGCTGTGACAAAATCCTCTACAGCAACAAACAGCATAGAGATGCCAAGCTACTGTATGCCTAAAATGATATGAGATGGAGCAC…
0.135	0.044	-0.041	-0.124	-0.192	-0.213	-0.187	0.026	-0.072	-0.219	-0.277	-0.545	-0.429	-0.393	0.118	47442	GTAAGAGCCTAAAGGTGGACCCGCGGGCCTGCTTCCGCCAGTTCTTCACTAAGATAAAGACCGCAGATCAGCAGTATATGGAAGCCTTTAATGATGAGCTGGAATCCTTCAAAGAGCGGGTGCGAGGCCGTGCCAAGGTGCGAATAGAAAAGGCTCTCAAGGAGTACGAAGAGGAGGAACGGAAAAAGAGGCTTGGACCTGGGGGTCTTGATCCAGTCGAAGTGTATGAGTCACTTCCTCCGGAACTTCAGAAATGTTTCGACACAAAGGAGATTCAGATGCTTCAAGACACGATCAGCAAGATGGACCCTACCAAAGCAAAATACTACATGAAGCAATGCATCGATTCTGGCCTCTGGGTGCCAAACTCCAAATGTCCAGAAGACGAAGACAAGGCTG…
0.02	-0.206	-0.082	0.648	0.143	-0.156	0.367	-1.214	0.502	-1.844	0.315	-1.725	NaN	0.113	-0.448	47443	GGCATTGCATGGTTGTTGGACCTGAAATTTTGACAGGATTATCCCGATTTTTTTTTGCTTTTTCCTCCTATGTTTCTGACTCATTTTTGCTGGGTTTTCGCTTCTGTGCACGTTGCCACTGCTAACTACTCATGTCAGAAAGGAAGACCATCCTGGAATTATTCTGAAGTCATCCAATGACTTCAGCTGGGCTATTCCTCTAATTATCTACTGAAGTCATCCCAAACCATCCTGGAGTATGCCTATAGGGTGAAATATTTAAATGAGATTACTTCAGGATTGTCTTCCGATTACTTCTTTGGAGAATATGTGATTATTTTTAACTGCTACAGGATGACTCCATGACAGAAAGGAATCAGAGCAGATTACTTAATGATGACTCCACTGCTACAAAAGGAT…
0.449	0.189	0.282	0.315	-0.379	-0.276	-0.209	0.471	0.352	-0.821	-0.83	-1.3	-0.279	-0.53	-1.649	47427	GGACTGCTGTGATGCAAAATAAGTCACAGAAAAGCATTGTGTTGCACCAGTGCCCCATTCCTATTCAACTTCTACTGCACATTGCCTTTTCTGAGAGTCTGTCAAACTAAACTCCCGCCATCATACAGTGCACCTTGGAAACCATGATACAATCATTAAAATCACCATTTCTAAAACGTATCTTGAATGAGCTGCTCCTGAATATGGTTTAGTAAACTCTCCTGGTTTGATAAACCCCTTGCTTGGCAAGTGTTTACGTTTGCTGAGTTTGCAACTCTGCATCTTATATTGTAGTACAATTTGAAATTAATGTAATGGCCCACACTTAGGAGTGAAAGCTAGGACAGCAATGTATGTGTTAAGGGTCTCACAAGAGTGTGTGGTCTCATAAGAAATGTT…
0.874	-0.196	0.063	-0.317	-0.32	0.086	0.11	0.104	0.193	-0.719	0.27	-2.488	-0.548	-1.661	1.884	47429	GTGCGTGACCAAATCTACACTTCTGCCAAATTTGGCGTGGATCGGTCCAGCGGTTTGGGCTGTAGCCTTGTCTAAATGTCCTATGGAAAAATTAATGGGATAAATGCTCTCTGTGACACCCCCTTTTTCTCGGCCCCCGCTTCACCAATCACCCCGAAACTTTCAACATAGCAGCAGAACTGGATGTAGCATTTTTTTTTGTGCAAAATTTCGTGAAGATTCGTCTAACAACGCCAAAGGTATTT				R
0.241	0.121	0.04	0.275	0.204	0.227	0.074	0.186	-0.051	-0.801	-0.043	-2.457	-0.149	-0.036	1.635	47432	GCTATGACGTGCCTTACCTTAGAAAGTATGGGATATTGCAATATCGCTTGATCAGGATTATTGAGATTAAAACATGGGTAGGGTAATTGAGGGCAGTGTGTGTGAGTGAAATCCTGGGTTTGTTAAAAGGAGATGTGTAACCCTGAATAAAACTTGTTAAATTATTCCTGAACAAACCTATATAGTTTTATTGCCAAAAGCCCAGAATTAATGCTTGTTGCCAAGTGTGTGTGTGTGTGTGTTTTCTTAAGAGCACTTCTTGGCATTCCTGGTTGGTTTGCTCCCTTTGCTGTTCAGTTGCCTTTTGTGATTTAATTTCTTACAACCACACATACGTTTAATTTGTTCAGCTGCTTCATCATTGCAGCTCTTGAAGTATAAAAACCTTTCAACAAAACT…				R
-0.104	0.12	-0.371	-0.145	-0.222	-0.233	-0.354	0.022	0.232	-0.673	-0.531	-0.745	-0.607	-0.613	-0.659	47455	GGAGACAAAGAAACTTTCAAACTGCAGCGTAGAGACACAATTCGAGGAATTCAGAAGCGTTCTGCTGCTAACTGTGTCAAGATTCGTCACTTTGAGAACACATTTGTTGTGGAGACTGAGATTTGTGAGCAGTAATGATGGCTGTCACTAATGCTCATAGAAACCTGACTCCGCGTAATAGTATAAAGTAGCTTTACTCTTCCCTTTCTATTGTGTGCAGTGTTTTTAACCTTTATTTTTGTTCTTGATTATTAAGCTTAATCTTGGTAAAGATTTTCTAAACATCAGCTAGGTATAGCATAGCAATTAGCAGGTTTGAGCGAATTTTTCACACTATATAACGCATGGTGTCCATTTTTTTTTACACATATTTTAAATGTAACTGTATTAAGTCATAAT…
0.056	0.163	-0.181	-0.125	-0.274	-0.266	-0.388	0.003	0.12	NaN	-0.212	-0.182	NaN	-0.385	-0.093	47461	GGTGGAATTTCCCTCTGTTACTAATTTAATGGAAGTGGTTAGTAGTACAGAGTTTAGAAACTCAGCGGAAGACTTTTTTTTTTAAAAACAAAAAAAAATCTGTTATGTGTCAATGGAGTTGTCGCGGCAGTTTATTTGCattttaatatctttttttttaaatttattaatCTAATGCTAAATCAGAAAAAAGGCAAAAGAGAAAATGGATACAAGGACTCAATATCATTTGATTAATTGCTTATGTTACATGAAACTGAAACAAAATGGATTTGGCATGCTAGTGTGTCACAGTTTTAGGACCTGCTCCTTGGCTTCTCTGTCCTAAGAAAATGGCTGCCCTCCGGTGCCGTTGTTTCCAATGGTGCTTAGGCTGGACATTGAGTTTGTAGAGGGCCA…
1.026	0.236	0.275	0.123	0.148	0.603	0.814	0.717	0.487	-0.627	0.025	-1.663	-0.814	-0.407	0.051	47462	GTGAGTGATTCTGGTCAGAATCACAGGATGTTGAGCTGATGCCGAGACTCGTACCTGGATCCTCAGCTCCGGAGTCGGCAGCTCTGGCCGCTGCGCCACAACCTCTACACAGTGACCACCTGAAAATCAGTACAGCCTGCTGTGACAGTTTGCGTACCATTCTGTGAAAGTTTATGTTCGAATTGGTTACTCTCTGAAGAAAGGTTCTGACAAATGGACCAGGATTTTTTAGGAATCCAGACCAACAAGCAGAAACACAAGTAACCATATACTTTGACTTGAAGTTTTGATATTCCTCATTATAGCCTCTGAGCACAAGTGTCACAGCCAGGCAAGTAGGTACTTTGTTGGAGGACCACTCTATGCCTGAATTACAGTATTTTCTGCCTGTTGCGTGGT…
-0.306	0.179	0.055	0.115	-0.05	-0.141	-0.447	0.011	-0.352	-0.461	-0.512	-1.265	NaN	-0.039	NaN	47463	GGGAGAAAGCGTGTTCAATCTAGAGTCTGTGTGGTTTTTTTTTGCTTCGGATCCTCTTTTAAGGTGCATAGGTAGCCGTGTCTTTCCTTATTGTTTCCCGTGGTTTTATCCTAATTATTTTCTCGAAAGCTCCTCTGGGCTGCTTAACGCAGCATGGAAATTCAGGGAGAACTGACCTACCGGGACGGAAGGAAGCAAAAGTTTCTTGTGCCATGCGACAACAGCTGCAAGGGGCTGATCGTGGGCGTGGAGCAGTTCAAAGCAGAGGTGTCCCACGTGCTGAGCGAGTTGGTGGTGAAAGAGAAAACAGGTGCTGGAGACCAATGCTTTGAAGGTGAGGAAGATGATGCTGATGAAGATGACGAGGAGGAAGATTTAAATGACACTAGCAAAAATAAT…				R
-0.336	0.007	-0.115	-0.293	-0.216	-0.493	-0.521	-0.265	-0.403	-0.418	-0.188	-0.44	-0.479	-0.15	-0.062	47464	GGAAATGACATCCCTTTAAAGGTCAGCAAGGGAAGACTGGTGTGGCGTTGAATTCGCAGAGGGTTTGTAAAATGCCTAAAAAGAAGACAGGTGCCCGTAAAAAAGCAGAAAGCCGCCGAGAACGTGAAAAGCAGATCCGAGCCGCAAGAGGCAATATAGATTTAGGTAAACAGCCTTGCAATGCATCAATGGAATGTGACAAATGCCAAAGGCGACAGAGAAATAGAGCCTTCTGCTACTTTTGTAGCTCTGTGCAAAAGTTACCAATGTGTGCACAGTGTGGGAAGACTAAGTGCATGATGAAATCATCTGACTGTGTCATCAGGCATGCTGGAGTTTACAGCACCGGCCTCGCTATGGTGGGAGCTGTCTGTGACTTTTGTGAAGCGTGGGTGTGCC…
0.105	0.293	0.158	0.251	-0.011	0.238	-0.3	-0.064	-0.116	NaN	-0.12	0.196	-0.175	-0.093	-0.561	47466	GGAGCGCTGACCCTAAATAAGGACTGCCAGGGACGCCGTATACCCATGGTGGAAGCAGCAATCTAGGTTCGATGCGCGCCTTGTCGCTTTCTTACAGCAAAACTCGGAGTTGCGTCATGCTTGGTCTGCGTGCCACCAGATGTAAAGTGATTGCTTCTCTTGGGAGCATTATATCCAGACTGAAGCACAGCCTGCCTGATTTGCCTTATGATTATGGTGCACTGCAACCCCACATCAGTGCAGAAATAATGCAGTTACATCACAGCAAGCACCATGCAGCGTATGTGAACAACCTGAACGTGGCAGAAGAGAAATATGCAGAGGCATTGGCTAAAGGTGATGTTACAGCACAGGTGTCTTTGCAGCCTGCCCTGAAATTCAATGGTGGTGGTCATGTGA…
-0.065	-0.077	-0.057	0.068	0.174	0.494	0.147	0.087	-0.246	0.517	0.925	0.763	-0.223	0.655	0.876	47445	GGGCTGTGACTCCGGAAGTAACTTTCGACCGGCTTGTTGTTGCTGGCAGTGTGGTGCTGATAGAGTAGTCTAGTCTCAGCATTTGCACCACTTTATCCGTCCTGCGCCTCGTTCCCAGCGTTGCCATGCCGGAGCTCGCCGTGGAGAGGGTGGTAGTTCACCCGCTGGTGCTCCTAAGCGTTGTGGACCACTTTAACAGAATTGGAAAAGTTGGGAACCAGAAGCGAGTTGTCGGAGTGCTACTTGGCTCATGGCACAAGAAAATACTAGATGTATCCAACAGTTTTGCAGTACCGTTTGACGAGGATGAGAAGGATGATTCTGTGTGGTTCCTGGACCATGACTACCTGGAAAATATGTATGGGATGTTCAAGAAAGTAAATGCCAGAGAACGGATAG…			P
-0.084	0.296	0.101	0.357	0.43	0.73	0.169	0.018	0.184	-0.613	0.182	0.513	0.808	0.974	0.648	47447	GAGGGACATCCATTTGTATAAATGTTTTGATTTTTGTGCACAGTTCAGAGCAATAAATTATTTTTAGTTTTGCTTTTTACTGTTTTCTGAACTAATAGCCATTTTTATATTCTAAATGCCAAATTAGAGTGCATCTTCTAATATTTTCACAGGTTTAACAAAATCGAGCACCACACACATACATGTTTGTTTTAATGGTCATTTACCTATAAACAAAACATTGTCTGACATGCGGTGTTGATAGTGGTATGCATTTCTGCTTCTTACTAAAAGAATGAACTCCACTTTTGAAAAAAAACCAGCCTTGTGTGGCCTATTGCCCTGAATCATTTGGTTAATGTTCCAAGAAATCTTCGATTTGAGGAGTGGGTATTTTATCTATATGAATTTCACATTTAA…
0.256	-0.041	-0.229	-0.259	-0.276	-0.159	-0.074	0.062	-0.133	-0.059	0.643	-0.299	-0.612	NaN	0.089	47456	GATATGAAGACTGTTCCTGCCCGCACACCTCTGAGCAGCCAGCCTACACCATGAAAGAATTGCAGCTGCATTCTGTGGGACATTTACTGGGGTCTTGGAGCTGATATACCACAAGGACACACCCTAGATCACTTTGGGCCTTCAATAGACACTCAACAGCACCACCATTTGAAAGCTATCAGCTGTAGTGTGGCTACTAGATACAACATGTATTCCTGATCAAGCAGGCACACTGGACTGTTGAAGAGTGTTGTGACAATAGTTCCCCTTCCCGCTTCCTCTTCTATATTCCTTGTCCCACTGCCTCTTTTCCAGCCTTCTCCCTGCTGGTGCCTCCTACAGGTGCAGCCTGTATATTTGCCTGTGTGCTTCTGTGAAGCAGATTTTGGTGAGGCGTGG…
-0.042	0.12	-0.088	-0.056	0.004	0.47	-0.079	0.016	0.159	-0.048	-0.069	0.082	NaN	-0.285	0.054	47458	GATCAAAATATAGCTTTGTAGCTGAAAATCTTTTTTATTATTTCATTTGTACATTGCATAATTGTATGTCGCAATCTACTCGTAATCCCCTTGGAATCGGGTACATTGCAGCAACGGGCAACATTCACCGGAGCTGATTGTATTTCCTGCGAGTGGGCGTCGGCAGTCCAAGTTTACAGTGTTACTGTAAGTTCTACATGTCCCTTTTTAAGCCAGTTCTTGGATTAGGCCAAACAGTAACAGCCGGGCTCATTCTACAGAGGTAGCTGTTGTAACTACAGGAATCCCTGGGTTGAGTCCATGGAAATGCTAGCGTTCGGACTGTAAAACTCACCATGTGTGACTGCGGTAATGTCTCCGTATGTCTGTCCATCTCATTTACGGAGCTAGAGTTTTAAG…					Y
0.718	0.058	-0.009	-0.714	-0.152	0.231	-0.228	-0.035	-0.01	-0.548	0.345	-3.327	-1.418	-1.634	1.796	47460	GAAGGGAGAGTTTGGTAAAATTACCCCAACCTTCAAAATTTGCAAAGGATGGGAATGATGGTGTCGACATTTCTTTTATTTTTGCAAAGCCCAAACATGTTGTCTGTTGAACAGTGTTGTTCAAAAACAACAATTGTTGTGGAATGACACATGCTCGAAAAAGTGATTCATCACCTTGTACACGCCAAGATTTTGAACCCCAAATGGATTTCAAATCGATGGTGTTTTTCCGATGTTCATAGCCCTGCACTGCAAGTATATCAACAAAGGCAGCCGAATAAATTAATTTAGTCTGTGTGAGCATGTTTTTACTGGCTAAGGACGGTGTGGTGTGAAAATAAAAGTTTTCTGGGTCTGAAAAATTGGAGCCTGAAAAATAAGTGAACTTATCATTATAAG…				R
-0.059	0.164	-0.146	-0.017	0.007	-0.068	-0.201	-0.115	0.002	NaN	0.208	0.345	-0.057	0.059	0.363	47484	GGAGGTCTAACTGAGCCGCAGAAACAATGAGATGGTCGACGTCTTTATTGCCGTTAGAAAATGTACTAGCAATGGAAGCCCTGATTGAATATTGACTCAGCGATTCTGAGCATTTTTCGCAACAGTCGATGCCAAATCTGGCCTTCTCATTTTTGTGACCCGACAACAGATGCCAAGTTAAAAATTATTTCCAAGTGATACTGTACCTTTTTGGGTTGCTGTTCACGTAGCTAGCCCTGAAACATTTTCACTTAATATATATTCGAAAATACTGGAATAACCCCTCACAAAAATAGAATCGTGCAATCCGTGGAGGCACATAAGCATTTTTATTATTTAATACAGACACTTGTACGAAGATCACTTCAAGTGACTTTCTATGGCGTAGTCTCTTTTTGG…
-0.283	-0.079	0.164	0.166	0.121	0.183	-0.086	-0.059	-0.182	NaN	-0.055	0.254	0.063	0.516	-0.135	47488	GGCTTGATTGTGCTCTGTGGCCGTGTTACTGACTCGTGTCCTGTGTAGGGGCTATGTCCGCGGAGTACGAGCCGCCCCGAGCCTTCCAAGATAACATCTCTGACGAGCAGAAGGAAATGGATGATAAGGTAATCAGTCCAGAAAAGGCGGAAGAAGCAAAATTGAAATCAAGGTATCCCCATTTGGGACCAAAGCCTGGAGGGTCGGATTTCTTGAGAAAACGACTTCAGAAAGGACAAAAATATTTCGATTCTGGAGACTACAATATGGCAAAAGCAAAGATGAAGAATAAACAGCTTCCGACTGCCACTGCTGACAAGGCAGAAGTCACTGGAGATCATATTCCCACTCCACAGGACCTTCCACAGAGGAAACCTTCTCTTGTTGCAAGCAAATTGG…
0.096	0.145	-0.045	-0.045	0.011	-0.053	0.111	0.027	0.023	-0.15	0.013	0.009	0.031	NaN	0.129	47490	GCTGGCTCCCCAGACTACCGCCTATACTTCAAACGTGGTGATGGAAGATATATTTCACCGTTTCATGACATCCCTCTCTGTGCTGAAAAGAGCGAGGATGGTGGTAGCCCAGCAAAAAAGTCAAGGACTAATGGAAAAGAGAAGGTGTTTAACATGGTTGTAGAAATTCCCCGTTGGACAAATGCGAAAATGGAGATTGCAACAAAGGAGTCTTTAAATCCCATTACGCAAGACACAAAGAAAGGGAAGCTTCGATATGTGGCAAATATATTCCCACACAAGGGGTATATATGGAACTATGGGGCACTCCCTCAGACCTGGGAAGACCCGCATCACAAGGATGAAGAAACCGGCTGCTGTGGGGATAATGATCCCATTGATGTATGTGAAATCGGCTCA…
0.207	0.192	-0.134	0.114	0.057	0.622	0.475	0.632	0.496	-0.691	-0.58	-1.159	-0.749	-0.737	-0.79	47469	GAAGAGATGCCAGTGTAGCAGAGGCCTGGCTGTTGGGACAAGAGCCGTACTTGTCAAGTCGTGAGATTGGTCAAAGTGTGGACGAAGTAGAAAAATTAATCAAGAGGCATGAAGCTTTTGAGAAATCTGTAGCTACATGGGATGAGAGATTTTCAGCGCTGGAAAGACTGACTACATTGGAGTTATTGGAAGTGCGTAGACTGCAAGAGGAAGAAGAGAGGAAGAGGCAGCCACCGTCTCCAGAACCTAGTCCGAAGGCTTCAGAGGAGTCTGAATCTCCACAACAGTGGGATGGAGTAAAAGAAGGGGAACATATCTCGCAAAATGGGTTGCCATCGGACCAGGATTCTCCACGGGTGTCCGAAAATATCGAAGGTAACGAAATGGTCAATGGAGCAT…
-0.19	0.018	-0.173	-0.041	-0.168	-0.056	-0.179	0.012	-0.039	NaN	-0.079	0.011	0.42	0.189	NaN	47473	GGTGAACAGCTAACCTGCAGCCAATGCATTTGAATTGTTGCTCCGTTTGATGAAAGCGAGAGTAACAAAAAGAAATGTGGAAATTTTATTTAAGTGATAGTTACGTTTTATGGAGAACCAGATTTCTAAAAAATTAAACAATTCGCTCCTTGTTTGTTAATCACCTGTACAAATTTTTTTCCTGAATGGCCATTTCCTGTAAACATCCATTTTGTGGCTTTGAGTGGGCCTTGAATCCTCTTTTGTGGACAGAAATTGCAATCACTCATTTCAGTCATTAGAAAATAACATCTTTAAAAAGCAATTTCCTTAAGGTGATTGATGCATATATTCTGCTCCACAACTCTTAAAGACGTACAATATTTCAGATTATAAAACTGTGACTGTACTGCAAGAAAA…
0.204	-0.16	NaN	-0.313	0.161	0.383	0.28	0.51	0.502	-0.334	-0.401	-0.478	-0.358	-0.071	-0.407	47483	GGAGAAGATAATGAATGGCATCCGCGAGTCCCACGGTGTCGCATTGTCACTTGCAAAGATCCATATCTTCAAGATGGAGAAGTAGTCACTGATCTGCAACCTCCATTCCAATACAAACATACGGTGTCCTTTCAGTGTCATCAACACTTCGAGTTGAAGGGAGCAAACAATTCCACATGCAGCCAAAACGGTCAATGGAACCCGCGTCTACCGCGTTGCCAGCGGACCTCTTGTACACTCCCTTTAGTTAAAAATGGATATGTCACGACCTTGGGTGACAATAGACGAGAAACAACATTTGAAGCTGGTAAAGTTTATGAAGTTGCCTGCAATGAAACTTACACCTTGGACGGACGGCACAGGGCATTTTGCGATTGGAAATATAATTGGAATACTACA…
-0.497	0.239	-0.094	0.296	0.169	0.098	-0.282	-0.195	-0.201	NaN	0.278	0.349	0.167	0.469	0.229	47491	GGTGTTGCTGCTTTCTTCGATGAGAATGGAACATTAGTAATGGATGTATACGAGCCCGAAGTGTCCAGACTTCATGACAGCTTGCTTACAGAAAGGAAAGTGAAATAGCAGTTGAATGAAGGACCTTTCTGCTGGGATTATGCTAGGTTTAAGAGAATAATAAGAAAATGTTACATTAAATAAGAATGTCCATGCCTCTGTGTTTTGTCCTGAAATCCTACATAATTCTGGATAGGCAGGATTTTTCAATCTCAGATCCAAGAATTTGGTAGCCATTCTCATGCTATGAGCTGTTTGGGTCTGTCAGGTTGCAGTGTTTACCCGCCTTTCTAGGTGATCCGCTGTCTAGGTGAAGGAATTGATGGACGGAGGTTCCTTATAATAGTTGTTGTCAGGGTA…
0.648	0.165	0.175	0.356	0.286	0.973	0.896	0.497	0.742	-0.415	0.141	0.272	-0.708	0.437	-0.134	47502	GGTGCTGTACATAATAAGCACTCACTCTCTTGAAGTGGAAGCTGGAGGTGAGATCTCAACAGCACGATAATCCGGACTTCATAGCTGGCAATGAAACTGTGGCAACAGGGAAACCAACAGTCTGCTTTCCAAATTATGAATGGTTCTGTCCAGACTGTAAATCTTGATGGGATGTGTTAATCGCTTTGTTAGGGATGTATATATATATAAATATAGAGATTAATTAATCTTTGGATAGGTCATTCTGCTTCTGTCAAATCCATTTTCATTTGATGCAAGTTTTATTGCCGATGTTTAGTGACAGAAACCATACAATCGGTGTTGGTTCGGATCAGAAATGCCTTAATCTGAACTTTTCCTCTTTCCAGAGCCCATTGGAACCACATTTCTGTTTCATAG…
0.611	0.123	-0.005	0.358	0.31	0.931	0.733	0.438	0.577	NaN	0	0.012	-0.007	0.298	-0.26	47508	GGAAACCATACAATCGGTGTTGGTTCGGATCAGAAATGCCTTAATCTGAACTTTTCCTCTTTCCAGAGCCCATTGGAACCACTTTTCTGTTTCATAGCAGGATAAACTGAGACCACTATTGGATGTCCAAGGTCCATGCATTCTGAAGGGTAATTTAATGGTTTTCATAACTAGTGCATTCAAAAATATTCCACATTACACCTTTTTTTTCCTCACCTATTAGTAATCTATATTTTATTGGTCAGTGCTATTTTGCCATGTTTCATATTAAGTTCTGAAGGGCAGTGGCGTTCAACCCCCAAAGTCAATAAGGTTGTCACTTCTGTTGGCAAGGGGCTGCCATTTCATCTCTAAAGACATTAGAGCGGTTGTGATTTTTTTACCATCCCCCTCCTGCCC…
-0.07	0.116	-0.124	0.267	-0.163	-0.417	-0.398	-0.18	-0.385	NaN	0.272	0.7	-0.103	-0.003	-0.967	47492	GGTATCATCTGCTCTTATGATATGGAAAGGCCTGATTGTGGTTACTGGAAGTGAAAGTCCCATTGTTGTTGTTCTGAGCGGCAGCATGGAGCCAGCATTTCACAGAGGAGACCTGTTGTTCCTAACAAATTTCCAGGATGATGCTATCCGAGCCGGTGAAATCGTAGTCTTCAAAGTGGAAGGCAGAGATATTCCAATTGTTCACAGAGTCATCAAAGTTCATGAAAAAGAGAATGGTGACATTAAGTTTCTTACAAAAGGTGACAACAATGATGTTGATGACCGCGGCTTGTATAGGGATGGTCAAAACTGGCTTGAAAAAAAGGATGTTGTTGGAAGAGCAAGAGGGTTTTTACCCTATGTAGGGATGGTTACTATTATAATGAATTATTATCCAAA…
-0.149	-0.18	-0.072	-0.283	-0.347	-0.602	-0.094	-0.045	-0.038	NaN	-0.535	-0.545	-1.609	-1.582	-0.424	47501	GATCAGTGCTGCAGTTACTGTGGCGCCAGGGGCCTCTGCACCGGACTGCTGGGTGACGCACAAAGCTCTGTAGATGCACCTTATACCTGCACTGGCAATGAATGCACCTCAATCCTCACCTACACACACCCTCATATGTCAGTACTGACAATTGAACTCAGAGCTCTGCCATACCCTTCAGTCTTTTACTGGAGCACCAGCAGCTACTACAAAACTAAGATAAATGCAGAACTCTGCTCGGGACCGGCAACATGCACCCTCTACTCCTCTGCATTGGGAGCCACACGAGTAATTACTCTTATCCTGCAGGACCCCAGTACTCCAGTACCTGGACCCGCATACAGCTCTTCCTGCTCTCTGAGCCTCTCCCCTCCTTGCTGTTCTAGTACTGGCTTCCTC…
-0.5	0.085	0.019	-0.252	0.09	0.089	0.112	0.046	-0.145	-0.11	0.288	-0.04	-0.03	0.202	0.344	47505	GCAGGCGGTGATGCCAGCGGCCGAAGCGAAGGCACCAAAATCGATGCCAGCAAAAACCAGGAGGACGAGGGGAAAATGTTTATCGGAGGCCTCAGCTGGGACACTACAAAGAAAGATCTGAAGGACTATTTTTCAAAATTTGGAGAAGTTGTAGACTGCACACTGAAGTTAGATCCCATCACAGGGCGATCAAGGGGTTTTGGCTTTATACTGTTTAAAGATGCTCAGGGTGTGGATAAGGTGATGGAGCAAAAAGAACATAAATTGAACAGCAAAGTGATAGACCCTAAAAGGGCCAAAGCGATGAAAACGAAAGAACCAGTGAAAAAAGTGTTTGTCGGAGGCCTTTCCCCTGATACACCTGAAGAGAAAATAAGGGAATACTTCGTTACTTTTGGA…
0.067	-0.071	0.102	-0.096	-0.085	-0.042	0.016	-0.007	-0.053	NaN	0.083	-1.471	NaN	-1.342	0.506	47531	GCACCAAACCTTCGGAACCGAAAACTTCCGTTCCAAGGCCCGACTCGGCTCCGAAACCGCATAAAGAAAAGGTGGAGTCGGAGAAACAGACTCCAAAGAAAAAACACAAATCCTCAGTGCCGAAGTCACCGGAGGTTTTATTTACACCTGATATTATCCATAAACCACGCGGTGGAACCGAAAAACCGGCCACGGAACCAAAAACAACGGCTCCACAGACGCCAGCAGGCTCAGAAAAGCCTAAAGACACTTCCTTGCCTGCAGAAAAACCATGGCAGGTTAAATTACAACCAATTTTGCAGAAATATTCTTTAAAAAATAAGAACTTTAAAGAACAAAAACCAG				R
0.921	-0.124	0.123	-0.32	-0.263	0.176	0.083	0.131	0.166	-0.33	0.324	-1.525	-1.697	-1.622	2.085	47532	GAACACAAAAAAAGTACTTAATGTTCACTACTACCAGCACTATGGGGTTAGAGAATGCCTACCCTGATCCCATTCTCTCTATTTCAACCTAACTTTTAGCCCCGAGGACTCACGGGTTTGCTCGCAAGCTTAGAGGTTTCTGCGCTGGGCCCCGCGAGGGGACTCACTGATTTCGGAAAACAATGGAAAAAAATACACACTTTTTAAACACAAAACTAGTCCATATTGTTCACTACTGCTAGTACTATAGGGACAGGGAATGGCTACCATGACCCCATCATCTTTATTCCCTAAAAGTGTGAGCCCCGGGGACTATTTGCAACCAAAAAAATGGCGGCCGCAACTTTTCTCTCTGGTTGCGACCAGCCAATCACACTGTACCTTGTGAAGCGAGGCCTC…				R
-0.253	-0.317	-0.18	-0.145	0.169	0.571	0.153	-0.078	-0.185	NaN	0.794	0.881	0.333	0.925	1.285	47533	GCAACCAGACCAAGATGGAGCTGGTTCTCAACATTGATCTGGCAACCACTTTCCTCGACATTGCAGGAATCAACATTTCTGAGACAACCATGGATGGACGTTCACTCCTTCCCATGTTGATGAGCCCTCCATGGAATGGGACTTGGCGATCAGATTTCCTTGTGGAGTACACAGGAGAGGGACGATCTGATGCAGACCCAGGCTGCCCAAGTCTGGGCCCAGGAGTATCTGAGTGTTTCCCAGACTGTGTGTGTGAGGATGCCTGCAATAACACCTACGCCTGTGTCCGAACCATGAGCGGCACCAACCTGCAATACTGCGAATTTAGCGACTTAGAGAACTTTGTGGAGGTTTATAACATGACATCTGACCCCTACCAGCTGACAAATATTGTCGGCA…			P
-0.216	-0.161	0.04	-0.068	0.006	0.118	-0.07	-0.213	-0.118	-0.027	-0.209	-0.413	-0.068	-0.283	-0.144	47535	GACCTGCCAAAGAGCACCTTTATCATGGACGAGTTCAAGAGGAAGTACTCGAACGAAGGCACGTTGACTGTGGCAATCCCATACTTCTGGGAACACTTCGACAAGGAGGGCTGGTCTATCTGGTATGGGGAGTACCGCTTTCCTGAGGAGCTAACGCAGACGTTCATGAGCTGCAACCTCATCACAGGAATGTTTCAGCGTCTGGATAAACTGCGCAAGACCGGGTTTGCCAGTGTCATACTCTCTGGAAGCAACAATGATAGTACTATCTCTGGCATCTGGGTATTCCGCGGGCACGACTTGGCTTTCACGCTCAGTGAGGACTGGCAAATCGATTATGAATCCTATACCTGGCGGAAGTTGGATGTGGACAGTGAGGAGTGCAAGACTATGGTGAAG…					Y
-0.232	-0.15	-0.112	-0.404	-0.101	-0.043	-0.042	-0.134	-0.039	0.026	0.032	-0.341	0.145	0.259	0.126	47537	GATTCTGGGAAATTTCTGGGCTCATCCTAACTTCTCCTTCCTCCCCCCGTCCTTTCCCAAAACCTTGAAATGCGtttttatattttaattataattCTTTTGTTATGTGTTCAACACTGAAATGGAACTGGCAGATTGATCTCTGATTCTGTTTTTATTCCCATAACTATGATCTAAATACAAGCTCTTGCTGTATACAGTCCTCATTCGTGCTTTTCTTGTGGACCCTACCAGCCCTGTACCTCTCTCCCTCCCTCAAGCCATCTATTTCTGATGCAAATACTCTTGTCCACCAGGAGCCATCATTGAAAAAGACATGCTTTTCTGGTATCTGGAAGTTCCTCCAACATCCAAACCAACTACCAAAGCCTGTCATCAGTTGTCTCCTGGACTCTGTAT…		G
0.302	0.062	-0.011	0.196	0.051	-0.049	0.238	0.113	0.149	-0.715	-0.199	-0.015	-0.582	0.891	-0.107	47517	GGGGGTTACCTGCGCTGCCACTTTTCAAAAGAAAATGCACATTTTGCTTGCTGCTGTTTTAAAAGAAATGTCTTGTTTTGAGAAAAAAAATATATATGAAAAATAAAAGCACACCACTTGGTGGTTCTGTGCACTGAGTTC
0.087	-0.145	-0.099	0.019	0.015	-0.057	0.074	-0.044	-0.111	NaN	0.004	0.704	0.078	0.391	0.287	47518	GGAGTGAAGGTAGAGCGCCACTTGAGTCTTCCTGTCCTGTTCTCCCAAGATGGCCCAGACGGTGAATATTAGCGAGCTGTCCCTGCAGCAGCTGGAGGGTTTGAAGAACCAACTGGACCAGGAAGTGGAATTCCTTTCCTCATCTATTGCCCAACTGAAGGTGGTCCAGACGAAGTATGTGGAAGCCAAGGATTGTCTTAACGTTCTTACCCCAAGCAACGAAGGGAAGGACCTGCTTGTCCCACTGACCAGTTCTATGTATGTCCCAGGCAAACTGAATGATGTGCAGCATGTGCTGATCGATGTGGGAACTGGTTATTACGTTGAAAAGAGTGCAGACAGTGCCAAAGACTTCTTCAAACGGAAAGTGGAATTTCTAACAAAGCAGATCGAAAAGAT…			P
-0.26	0.252	0.255	0.289	0.376	0.332	-0.069	-0.26	-0.389	0.497	0.875	1.062	0.401	0.728	0.469	47519	GCAAATTCAACGTGTGGGACACCGCCGGCCAGGAGAAGTTTGGCGGCCTCCGAGATGGCTACTGTATTCAAGCTCAGTGTGCCATTATCATGTTCGACGTCACATCAAGAGTTACATGCAAAAATGTTCCCAATTGGCATCGAGACTTGGTGCGAGTGTGCGAAAACATCCCCATTGTTTTGTGTGGCAACAAAGTGGATATTAAAGACAGGAAAGTGAAGGCAAAGTCCATCGTCTTCCACAGGAAGAAGAACCTGCAGTACTACGATATTTCTGCAAAAAGTAATTACAACTTTGAGAAGCCCTTCCTTTGGCTTGCAAGAAAGCTAATCGGCGACCCCAATTTGGAGTTTGTAGCAATGCCTGCTCTTGCACCACCTGAAGTTGTTATGGACCCAG…			P
-0.067	0.197	-0.024	0.12	0.109	0.176	0.103	0.06	0.194	-0.234	-0.15	-0.91	1.205	NaN	1.092	47528	GGTTTCTTCTCTTACTGCTTTTATTGCTGTCAATAAGGACCTAAAGCAGCCCATCCAGGGTCCCTTGACACAAAGACACATCCCAGTGGCATATATCCAGTCAATGATGCCTCGTTTTTACATGTCAAGCTTTCCGGTAGCGATGTGCTGTTCTGCGATGCCTCAGATGGCCTACGACACTTGTCTTATGGACTGTTATGAAGATGCAGAAACTGATGACATAATTGATGACAGCTTGCATGGAGCCTGCATGGAAGACCAATCATGTAAGAAGGCCCCAGCCCTTGAGGTGATTGCTACTCCAGAGCCTGAAATAATTCCTCCCCCCAAGGAAGATCCACTCCTGAGACTCATCTCTCTTCAGAAGGCAGATGGTTCCTGGCAACTTGATGCTGCTTT…				R
-0.323	-0.148	-0.18	-0.389	-0.319	0.322	-0.438	-0.239	-0.095	1.226	0.407	-0.19	NaN	NaN	-0.383	47529	GGTGAGCAGATCTCAATGGAACGCTGCAGAACTCTGCTCCATCAGCTATTTTTCCCCATTCAACAGAATATTTCAGGAGGGTGGTATTCCAGGCCTGGCGGATACCAGCTTTTTCAGTTGGATCAACAAGTGATTACTGATAATTACAGAATGACCCCTGGGAAAGGGGTAAAGGAAAATGAAGCCCTACAGGAGTTCATGAAGTTAAAAGAATCTGTTGCAAGTGGTGTCTTGCAGATGGACCAAAGACTGACTGCAAAACAGCAGCAGATTGATGCGGAGCAGGCGAGAGCCAAAGCCATAGAGGAAGAGAGAGAAAGGCAAGAGATATTGGCCAAGAGAGCTCATGAAGAAAATATGAGGCAGCAGAGAGCTCATGAAGAACACATGAGGCAGCTA…		G
-0.199	0.014	-0.22	-0.097	-0.236	0.085	-0.027	0.083	0.286	-0.361	-0.423	-0.662	-0.264	-0.334	-0.374	47530	GGGGTTGGCACCAACGGTATGGGCAAATCAACCGCTTTGAAAATTTTAGCTGGAAAGCAGAAGCCAAACCTCGGGAAGTATGATGATCCACCAGATTGGCAGGAAATTTTGACCTATTTTAGAGGATCGGAGTTGCAGAATTATTTCACCAAAATCCTGGAGGATGACCTGAAAGCAATCATAAAGCCCCAGTAAGTGGACCAGATCCCAAAGGCTGCAAAGGGAAGTGTAGGGAGCATCCTAGATAGAAAAGATGAGACAAAGACCCAGACTATGGTGTGCAGCCAGCTGGATTTGACTCATCTTAGAGACAGAAATGTGGAGGACCTCTCTGGAGGAGAGCTTCAACGATTTGCCTGTGCTGTTGTATGCATCCAGAAAGCAGATATTTTCATGTTT…
0.199	0.224	0.16	0.772	-0.001	-0.029	0.3	0.181	0.556	-0.938	-0.032	0.227	-0.143	0.114	-1.242	47557	GCACTCCGTTTTGGGCAACAGCCAAATTTCGCACTTAAACCAGTAAATGAACGGTGGTGCCTTTCCCAACTTCACCCAACCTTCCTTGTGGGAGACGCTATCTACACACAAACGTTTTTGAGAGAATTATTCCAGTAAAATTCTTCTCTGTTATGTTTTTCTCTCACATACCTACTTTTACCTAATTTTTCTTCCCCTTTTTTAAGTTCACAAAGTTTGTAAAGTTGATCAAGTTTGTGAAGTTTAAAAAAAAGAACTTGATGAAGTGCCATGGAAAATACTGAGCATCGCGCGGGAGGGAGAAAGGGGCTAGCAGGGAATACAATTAACTAAAAATTCATTGCCAACAACGTAACGCTTATTATGCTAAAAAAAAAATACAGCGTTATAAACAAACAC…	B
0.508	0.062	-0.065	-0.331	-0.347	0.156	-0.096	-0.009	0.268	-0.912	0.397	-3.516	-1.181	-1.394	2.274	47558	GCAGGTTTGTTTTCTTTAGTAATTGGCGTATGAATGACTTTTTCAGTTCTTCTGGGAATATTCCTTTAGTGAAGGGATTGTTGATGATTCTTCTTACTGGTGTGGCAGCAGAGGTAGTTAGAAGAATGTTCTTGAAGGTTTGTGGTGGGCACGGGTCAGAAGGGCTGCCAGCAGTCCTGCTCGCCTTGACCAGTTCCATAAATTCATTGTGTGATATTTGTTGGAAGGAACACAGAGGCTGGGTTAGGCTACTCTTGAAGGTTTGTTTTTTAAAAAAAGGGTCTGTGCTGGTTGCTTTTCTTTGTTGGAAATAGGAGTCCAACGTGTCTGCTTTGGTTGTGTAGTGTTTTGCTAGTTTGTCTTTGAATTCTTGAGTGTTGGGTTGAGCTCCTTCTAGGC…				R
-0.558	0.248	0.214	0.074	0.275	-0.042	0.256	0.149	-0.027	0.862	0.364	0.699	0.177	0.46	0.249	47539	GGAGAACAAATTTCCTGTCAGCGACGAGAGAAGGAAGAAGCAGAGAAAAACCACGCACGAGCCACAACTGTTGCACTAAAATCTTTTCACTATGGCTCGTACCAAGCAGACTACTCGAAAATCCACAGGTGGCAAAGCACCAAGGAAACAGCTTGCCACAAAAGCAGCAAGGAAGAGTGCTCCCTCTACTGGTGGGGTGAAGAAACCCCATCGTTACAGGCCTGGAACTGTGGCTCTACGAGAAATACGAAGGTACCAGAAGTCGACTGAGCTGCTGATACGCAAGCTTCCTTTCCAGCGTCTTGTCCGCGAAATTGCTCAGGATTTCAAGACAGATTTGCGGTTCCAGAGTGCTGCCATTGGGGCCTTGCAGGAGGCCAGTGAAGCATACCTTGTGGG…
0.146	-0.219	0.068	0.068	-0.021	-0.262	-0.13	-0.191	-0.426	0.436	0.234	0.817	0.087	0.124	-0.374	47541	GCAACTTCTTAGAGGGACAACTGGCACAAGCGCCGCAAAACTGGAGGCAAAAGGAAGCCCTACCACAAGAAAAGGAAGTATGAATTGGGGCGCCCTGCTGCCAACACAAAGATTGGGCCGCGACGTATTCACACAGTAAGAGTCCGTGGTGGTAACAAGAAGTATCGGGCCCTCAGGTTGGATGCTGGGAACTTTTCCTGGGGCTCAGAGTGCTGCACCCGCAAGACTAGGATCATTGATGTTGTCTACAATGCGTCCAACAATGAACTGGTTCGAACCAAGACCCTGGTGAAAAACTGCATCGTCCTGATCGACAGCACTCCTTACAGGCAGTGGTATGAGGCCCACTTTGCCTTGCCGCTTGGACGCAAGAAAGGAGCCAAGCTGACTCCTGAAGAG…
0.309	-0.005	-0.001	-0.156	-0.019	0.273	0.134	0.093	-0.005	-1.007	-0.271	-2.439	-1.63	-0.85	1.765	47543	GAATGTTATTTTCTATTTGAAAATTATGCTCTCCGGGGTCCCCGCAGATGGGCGGGACTATTCATATGTTTATGACTATTGATGAGTATACCCCTGGATGATAACTAGGATTACAGGTAAGTAACTAATCCTTAACGCTCACTGTCTTTACTGTCGATCTGCATGAAAATATATTAAAGATGGTGGTGGTGGAAGTCGGCTGGCGCATGAATGTTAATTTGGTGAAGGCACTAGTTAGTGGTAATCCTTCAACTCAGATCTTTATGCTACGCCAATGCGAACATCATATCTTTCCCTCCCAGCCACATTGTTGTCGGGTAGAATTATAGATGGGTAGTCGTCAACAAGGGTTTTTCCACCAAGGGGTTACAAATGACATCAGATAGACAAAGAGCCTGT…				R
0.262	0.166	-0.062	0.171	0.28	0.734	0.399	0.302	0.319	NaN	0.084	0.08	-0.251	0.401	-1.212	47546	GGAAATTTGAAAGGGTGTGATAATTCTCGTACAAGTCATAATTCTGATGCCTTCATAAACTCCTATTTGCACAGGGATTGGAATTTAGCTCGGAACTTGTAATCAGTGTCTTTAAGTGTCCATGTGTGTTGGTCAGAGATTCATCGGAGAGTACAAAAATAAAAAATATTGTTCCATGCTATTAATGTTTCAACTATTGCTGGATTTCCCAATCAAAAATAGTTATCAGTTCTCTTCACTTTTTGTAAGCTTTTCTGCTTGGACTGTGAAAATCAGGAGATGGTATCAGAAGAGGATAGTGAATTTCAGTTTTCACATTGAATTCAACAGCCACAAGAAGCAAAAGTATGAGTTTTGTGTTTACTTTCCACCAACAAAGATGTGTGCTCATATACTTTG…	B
-0.246	-0.225	-0.062	-0.046	-0.044	-0.3	-0.036	-0.122	-0.267	0.17	0.357	0.235	0.046	-0.053	0.253	47547	GGATTTCCGGTTCGTGCTACTCGCTCTTTTCCTCGCTGGCGCTGCATCTCTGAGACATGGCGACTCGCACAGCACCAGGCTCTGTTGCCATCTCCGCTCCTGGCAGTATTTCAGCTGCAGTCAACTCCTTGTCAACCGGTGTCGGAATATCAGGGTCCCTGGATAGTGCTGTGAAGCACGTGCAGATCGACGGGCTGGTTTTGCTGAAAATTATTAAACATTACCAAGAAGAAGGGCAAGGCAGTGAGGTGGTCCAGGGCGTGCTGCTGGGGCTTGTGGTAGAAGACCGACTTGAAATCACGAACTGCTTTCCGTTCCCTCAACACACCGAAGATGATGCAGACTTTGATGAAGTTCAGTACCAGATGGAGATGATGCGGAGTCTGCGCCACGTGAACA…			P
0.115	0.166	-0.089	0.146	0.025	-0.258	0.113	0.036	0.187	NaN	-0.007	-0.682	-1.095	-0.622	-1.046	47551	GTAAAGTTTTGCTTCATCTATAAACAAAGATATACGTATGTACGGGATTGTATACACCTGCAATTGTTTTCGTCTCAGATCCAACCATGACACTGCCCCTTTAAAATGTTTTCTTGCACTTGTTTTTACATATACTTTCTTGCTGAGGTATATGGTTGTATTCTATTTGAAATTGCTTATCTGCATCTTGAAATTCTCCTTTTTATATCGAGGATTTTTTTTAAAGTGACTTAGGTTGTATTCTGCGGGACGGAAGGCATTCAAATTTGTCTAAAGCACAGGTGAATCGATTGTAAAGATGCAGTAAGCTATTGCACTCTTCTGAACCTGAAGAAAACAAACTTCACTTTGGTGCAAAAGATAAAATGAAGTGAACTTCGATTAGTGGAGTTCAAAAGC…
0.537	0.454	0.027	0.111	0.031	0.121	-0.036	0.235	0.179	0.302	-0.128	-0.206	-0.282	0.011	0.204	47552	GGAGGGCAGCTGTCACCCACACAGACTTCCAATGGCTGCCTCGTCCATCTTCAACTCCGTGCCCCAGGCAGCACCCGTTGCTGTTTTTAAACTCACTGCTGATTTCAGGGAGGACTGTGATCCGCGCAAGGTCAATCTAGGAGTGGGAGCCTACCGGACAAATGACTGTCAGCCCTGGGTCCTACCAGTAGTGAAGAAGGCAGAACAGAAAATTGCCAACGATGCTACGTTGAATCATGAGTATCTGCCTATCCTCGGACTTCCAGAATTCCGAGCTAGTGCCTCCAGAATCGCCCTGGGAGATGACAGCCCCGCAATCAAGGAGAACAGGGTGGGAGGCGTCCAGTCATTGGGTGGCACTGGAGCTCTACGCATTGGTGCTGAATTCCTAAGGCGCTG…
0.048	-0.108	0.186	0.107	0.13	-0.126	-0.237	-0.018	-0.569	0.176	0.344	0.338	0.073	-0.199	0.069	47554	GGGATGGCGAGTAACGTCACCAACAAAACGGACCCTCGGTCCCTCAACTCGCGTGTCTTTATTGGCAACCTGAACACGCTAGTGGTAAAGAAGAGTGATGTGGAGGCCATCTTCTCCAAGTATGGCAAGATCGTCGGCTGTTCCGTGCACAAGGGATACGCCTTCGTCCAGTATATGACTGAGCGCAATGCCCGCACAGCAGTAGCTGGAGAAGATGGTCGCATGATTGCTGGGCAGGTTCTTGACATCAACCTGGCAGCAGAGCCCAAGGCTAACAGAGGAAAAAATACTGCAGTAAAGAGGACGGCAGCAGATATGTATGGGTCTTCTTTTGACCTGGACTATGACATACCACGGGAGTACTATGAAAGCTTTCCAGCCACTCGTGTGCCTCCACCT…
0.062	-0.084	-0.128	0.093	-0.087	-0.467	-0.47	-0.305	-0.464	0.2	-0.026	0.808	-0.002	0.061	-0.86	47582	GGTGAAGGAAATCCTCGGCACTGCCCAATCTGTTGGATGCAATGTTGATGGAAGGCCACCACATGACATAATTGACGATATAAATAGTGGTGCCGTCGAATGTCCAGCTAACTAAAAACATTGGGAACTGTGCAGAGTACAATAAAAATATGAAAGGC
0.295	0.008	0.012	0.137	0.034	0.408	0.484	0.376	0.234	NaN	-0.423	-0.248	-0.224	0.063	-0.015	47564	GCAGCTCCATAGGGCTCACATAGAGGCATTACAAAAGTTCAAAATGTATATAATTTTACCGAAACCTGAACATTGAATTAAGTTTTTTAATGAAGCCAATTTAATTTTTCTTTCTGTAAAAGATGGGTGTTAGCAGGCCAATTACAAAGTGAATGAAGAACATATAAAAAGTCTTACCCACCCTTCAGCATGTTTCATCAAATGTTCTGCTTCGGCGTTTGACAGTCTTTCACTGGGAAGTAGGGTTTCTGTTACCTTTTCTTTTACCAGTATCTACCTTTATATATGGAGGATGTACCATTGAGGAGTTTTGGATAGCAACCTGCCTCCATCAAGATTACATCTTGGCGTGAACTATGGTTTCTATTAAGAGTTAAAGCCCACCTGCAGACCCCTACG…
-0.342	0.009	0.015	0.055	-0.08	-0.564	-0.331	-0.566	-0.553	0.299	0.162	0.753	0.112	0.502	-0.086	47566	GCAAGAATGGAGGCACCCGTATGGTTAAGCTTCGTAAAATGCCACGATACTATCCAACTGAGGATGTACCCCGCAAATTGCTGAGTCATGGTAAAAAGCCCTTCTCACAGCACAAGCGAAAGCTGCGTGCCTCCATTACTCCTGGGACAGTTCTTATTCTTCTTAATGGGCGTCACAGAGGAAAGCGTGTAATGTTTTTGAAGCAGCTTGCATCTGGTCTGCTCCTTGTAACAGGTCCATTGGTTATAAATCGCATTCCACTGCGTAGAGCTCACCAGAAATTCGTCATTGCCACTTCTACCAAGATTGACATTTCTTCAGTAAAAATCCCTAAGAATCTCACTGACTCCTACTTCAAGAAGAAGAAGCTGCGCAAACCCAAACATCAGGAGGGTGAAA…
-0.364	-0.273	-0.217	-0.087	0.25	0.616	0.336	0.192	0.094	NaN	0.354	0.939	NaN	1.329	1.181	47568	GGCCAGAGTTTGATACTCCAGGGCATACAGAGTCCTGGGGTAAAGGTCAGAAAGATCTTCTTACACCGTGCTACAAGGACAAGCTTCCCAGTGGTACCTATGGACCTATAAACCCCATTTTAAATACAACCTACGACTTTATGACCAAGTTTTTCAGAGAAATCAGCTTCGTTTTTCCTGATGAGTACATACACTTAGGTGGAGATGAAGTAGACTTCAGTTGTTGGAAATCAAATCCTGATATAATGAAGTTCATGGCAGAGCATTCTTTTGGTACCGACTACAGTAAACTTGAATCTTTTTACATTGAAAAAATCTTGGGTATTGTTTCTTCTGTAAAGAAAGGGTACATGATCTGGCAGGAAGTTTTTGACAATGGAGTCAAGATTAAGCAAGACA…
1.155	-0.146	0.283	-0.325	-0.299	0.126	-0.061	-0.052	-0.118	-0.268	0.511	-2.528	-0.869	-0.804	1.107	47570	GGATACATATAAGCCACAGTATACATACCGGTGTGAATGGTACAGATGTCCATTAATGTGGCCCCCATTGTGAAATAAACTCTTGTAAGCAAGGTGTCATATCGGGGGGCGCACCAGGACGGAAGTAGAGATACAGTCCGACTGGTACTAATTTGGGTAAAGAGGCTTGTTATGAAAGCTGGCTCATCGGTCATATTGGATCGCTAACGGATCGAGTGTCGATACCAACAGGGGTAACATATATAAGTATAAGGCAGGCAGACAAGAAGGGCTCCAGTGTCAGTCTGAGAGCCTGTGGTCAAAATAGAATTACAATACATTACACACAGAACTAAAGGTACACCAATTTTAAAAGAAAATAAAAATATCTCCAGATATTGTCCTTAGTGGAACATCGTC…				R
1.03	-0.104	0.197	-0.208	-0.2	0.12	-0.133	-0.017	-0.068	-0.309	0.649	-1.871	-0.621	-1.081	1.24	47571	GTATGGCAGGGTCCAACATCCACAGTTACTAAGCACAAAACACACTACAGGCTCAGAGAAAATCCCGGAAGATTTCACTGGTAGTTTAGAATCGGCAAAGTGCAGGCAAACCCAGGCAAGGATCCTCTTAGAAATGGAGCGGAGAGGCTCAACTCCCAAAATTGACGAAGGTGTTCACGAATACAGTCAAAACAGCTCAACCCAAAGAAGTAATCCAGTGTGCCAATTAGTAAACTAAATCCAGTAGGCAAATAGCAAGGTAAATCCAGTAAGCAAATCAATATCCATGTATCCGTGGGTTAGTTTGATGAGGTGGATGCTCCCGCTCGTCGCCAGTGACCTGAAGTTAATAAACCTACAGAATGAGCAGTTCAGAAGTCTTTATTGCACCGACCTCTG…				R
0.679	0.159	0.461	0.516	0.568	0.931	0.691	0.469	0.472	0.264	0.462	-0.014	0.778	0.629	0.642	47574	GATATCTTGAGTGATCTGTGATTTTTTTTTTTTCTCTCTATATTTAGCACAGTACATCTTTTCCACCTCCCTTATGTGCTCTTATTTTTGTTTTTGTTTTATCGTCCTTATCCAAAGTTTTAAATTTTTGCTCAGATCTCTAGAATCCTGTAATTTCCCCTCCCTTTTCTCTAATGCAGTGATGTGGCCTAACATCTGTACCACTCGGGCCTAATTGCACTCCTCTTTGCAGGTAGAAACCCTTTGTAGGATTTGTTCTCTGCCCCAGCACTTTAATGAGTATGTAACCCTAGGTCTTGAGTAGTGAAGAATGCACCATGTAAGAGCTGTCTCCGAGCTATGCACTCTCTATGTGGGGCTAACCGAGGTTGAGGCCTTTCTCACCAAATCAAAGCTCTT…				R
-0.372	0.037	0.184	0.288	0.374	0.264	-0.056	0.03	0.047	0.358	0.228	0.237	0.68	0.481	0.164	47576	GTGACCAGCACACCACAGCGCGCATCAGAGATACACTGCGGCGTGTGCTGAACCTGCCACCAAATACCATCATGGAGTACAAGACTCACAACGACAGCCTCAAGGGTCCAGGCAAGCCGCATATAACCAGCATGTTTCCAAGCTCTGAGATAACTCCAGCTTCCGCAACACAAAGATTGCCCTCTAGGAAAATCACCTTGTTCCGGCCGCCTCCCAGAGTTTCCGAGGTGGACAGTAGATCTGGAAAACCGCCACGTGACCTCAGCAGCGATGGCAAATGGAAGCTGAGCCCTTCTGTGGGCTCGTGGAGCTAATGCTTATTATAAGAGACTGTCTGCTGCGTGGACTTTAGATGGGCGACTCGCTTCCCATGTGCTGTTGGGTCATCTTTCAGAAGGC…
0.25	0.118	-0.044	0.31	0.424	0.714	0.211	0.083	0.05	0.175	0.342	0.366	0.071	0.413	0.165	47578	GGGGTCTGCGCCGAGGCTCCGGGGCCAATCACCATGGACCTGACAGGAGACCTTGCAGCCCTCAAGAAACAAATATTCGTCATGAAGGAGGGAGTAGAGTACAGAATCAAAGTCTGTTTCAAAGTCAATCATGAGATCGTGTCGGGACTGAAATATGTACAGCACATCTATCGGACTGGGGTCAAATTGGACAAAGCTACCTTTATGGTGGGCAGTTACGGGCCACGACCGGAGGAATATGAGTTCCTGACACCAATGGAGGAGGCACCCAAAGGCATGATCTCCCGTGGAACCTACCACAACAAGTCCTATTTCACTGACGATGACAAGCATGACCACCTATCCTGGGAGTGGAACCTGTCCATCCGCAAGGAGTGGACTGACTGAATACACCCCCTC…
0.085	0.195	-0.342	-0.057	-0.347	-0.585	-0.412	-0.221	-0.124	NaN	-0.368	-0.236	1.501	-0.859	-0.402	47605	GTGTGAGTGGTTTTATCATGCTCCACTGAAACAGACAGATCAAGGGGCAAACGCAGAAATTTCAATCCCTCCTGCCTCCCAGATTCCTGGTCTGAGTGATCTAGCAGAGCCTCATAATGAGTTGGAAACCCAAAGTCGCAGGAAATGGATCAAGGACACGGATTCCGATTATGTGAAGCTGTCCAAACAAGGAGGCCGGCCTGATTTGTTGAAACAAGCTACACCAGCACTAAGTAAATCATCCCCTGTAGCATATTCCATACCTGACTGGTATACTCATGAGGCAATGACTCCGCCAGCAAAACAAACAGATGCTGCTGTATCATATATGCCAGACTATATGGTCCATGAAGCGTCAAAGGCTGAGGAGTCTGACCACAAGTATGAAAGCCGCAGAGG…		G
-0.262	-0.002	-0.03	-0.017	-0.056	-0.423	0.154	-0.118	-0.232	NaN	0.433	0.709	0.273	0.731	0.16	47606	GGAAAGAGGAAAAGCCTAAAATGTACTTCATGACTATGATCAGTACTCTGGCTGTGGTTGCATGGTTAGGACAGCAAGTCCACAACCTTCTCCTTACATACATTATTGTGACCACCTTACTGCTGCTTCCTGGGCTAAACCAACATGGACTTATCACAAAGTATATTGGCATGTGTAAAAGGGAGATCAACAAACTTCTGAAGCAAAAGGAGAAGAAAAATGAATGAAGCATGCATTGAACAGAAAAATGTGATTTCCAAGGGAACAGCAGTCCGCATCATTCTTCACTGATGTCTTATTAATAATGTTTTGTTATTTGTTAATGTAAATGTTTGAATTGCACTGACTGTGGAAATGAGTGATACATAATGTACTAATCAGCTGGTTTTTAAAACTGTC…			P
-0.081	-0.439	-0.137	-0.55	-0.545	-0.27	-0.874	-0.411	-0.336	-0.847	-0.635	-0.971	-0.543	0.055	-0.942	47608	GTAATACAGCAATATCGATTCCGTCTGCTAGTGAAGTAGACTGAATCTCACCAACACCAGGCTTAATATTAAAATGCCGCCACTTTGTTATGGATCCATGGATGGTACAGCAGCTCTGTGACTTGTGCCACTGCAAGAAGATCTTGCCGAGCGCTGGAATGTGAAGATGGGTGACTAACTGCATACCCTTAAGGACTCGGTCACTTGTGTCTATCGCAACTTATGGTTCATCCAAACTACTGTATTGTCACAGGATGAACACTCCTGGAATTGTAGACTGGGTGTAGTACATGCTTAATTTTAAAGGATTTTGTTTTTCTTCGTGTGCTGTGGTCGCATTGAATACACAGAATCGAGAATGTATCCACCCCGCCTGATGTGACTCTCCATCCATCGAAA…					Y
-0.268	0.001	-0.245	-0.224	-0.114	-0.125	-0.054	-0.124	-0.025	NaN	-0.2	0.472	-0.239	0.018	-0.909	47587	GGTAATCACTCGTTCCACAATTGCTGCATGTCTCTTTGGGTGAAACAGAACAATCGTTGCCCTCTATGTCAGCAAGACTGGGTAGTCCAGAGGATAGGCAAATGAAGACCTGGACATTTTCTGTGTCTCAATTTCTTGGAGTAAGATTCTTTTGTTGGCCACGTGTTCACCAATGAATGGCAATTGCATCAGTGAGGTGGACGGTTTACTTTGTTAGTGGTGTGGTTTTGAAAAACATACTTGTCTGAGAGGATCCTTCAAAAACATGAGAGAATTTTCATCCTGATTTCTGCTTTGTTTTTTATCAGGCGTTCCCTCTGAAGACCAAAGGAACGGCTGAAAGAACATTTATATTATATTATATATGTTATAGATTTTGCATTTAAAACAACTTCACTG…
-0.294	0.106	0.147	0.212	-0.057	-0.044	0.129	0.148	0.14	-0.629	-0.171	-0.299	0.309	0.197	-0.087	47588	GCGGAGAGGTGGCCCGCGCCGCTTGAGGAATCCTCTCCCATGGAGTTGACTGTAGTGTCAAAAGTGTTGTGTCTTAATTAAATTTGGGCCTAATTGGCATATTTACTTGTACAGCTAGGGTCACCGTTGGTCGGCTTAGACAGAAAATATTATTTGGATTCCAAAATTCAGTAGCTCTTCTTTTGGATGGTAAAATGGGGGAGAGGGAATTGCATGAAACAAAGTCTGAATTTGTGCATCAAGTTCACAGGGGAATAGTTTCAGGAGGCAAGGGCATACTTTTTTCAAAATCCATGGTGGTTCCCTTCTGATTGTGAACAGAAGGATGAACTGCAGGGCACCCTTTTGTCTTTCTCTGATTTAACAGTTTACAGACTAGTTTGAGCTGATGCAGATGGG…
0.253	-0.165	0.161	-0.099	0.01	0.222	0.275	0.123	0.152	0.519	0.256	-0.083	NaN	NaN	0.649	47589	GGGCCCTGGGAACTGTACCCTACCAGAAGCATGGCCGCCTCTATCAAGAAGAGCATTGTATTCGTGACTGGCAACGCCAAGAAGCTGGAAGAGGTTGTCCAGATTTTAGGAGAGCAGTTTCCATTCCGGTTGGTTGCCCAAAAAATTGACTTGCCTGAATACCAGGGTGAGCCAGATGAGATTTCCATCCAGAAATGTCAAGAGGCGGCCAAGCTGATTCAAGGACCAGTAATTGTAGAGGACACCTGTCTCTGCTTTAACGCCCTAGGGGGACTTCCTGGACCCTACATAAAATGGTTCCTAGAAAAGTTAAAGCCAGAAGGTCTGCACAAGCTGCTGGCAGGATTCGAAGATAAATCAGCATATGCACTTTGCACGTTTGCATACAGCAGCGGACTG…
0.121	-0.171	-0.517	-0.518	-0.605	-0.887	-0.814	-0.605	-0.492	-0.308	-0.415	-0.164	-0.548	-0.274	-0.874	47594	GAGAATGCAAAGAACGTTGGGACCGGTTTAGTTGGGGCTCCAGCCTGTGGTGATGTCATGAAATTACAGATTGAAGTGAGCAACGATGGGAAAATTGTTAATGCCAAGTTTAAGACGTTTGGGTGTGGATCTGCAATTGCTTCAAGCTCGTTGGCTACGGAGTGGGTGAAAGGAAAAACGGTTGACGAGGCCATGACCATCAAGAACACAGATATTGCAAAGGAACTCAGCCTGCCTCCTGTTAAACTTCACTGCTCTATGTTGGCTGAAGACGCAATAAGAGCTGCATTGGCAGATTACAGAATAAAACAGGACCAGGAGAAAGCTGCAGCAAATGTCTGAACACGTGTAGTTTAAGAATCCTAAAAATGCTCCTGTTCCACTCTGCATTTTTTGGTG…
-0.453	-0.271	-0.227	-0.024	-0.231	-0.594	-0.589	-0.474	-0.444	0.124	-0.158	-0.381	0.035	-0.005	-0.368	47595	GAACGACATGCTGAGAAGATCCAAATGAAGAAAACCATTAAAATGCATGAAAAGAGAAACACCAAACAGAAGAATGACGAAAAGACCCCTCAAGGAGCAGTGCCTGCTTACCTGCAGGACAGAGAAGGACAGTCACGGGCCAAAGTACTGTCTAACATGATCAAGCAGAAGCGTAAGGAAAAAGCTGGCAAATGGGAGGTTCCTTTACCGAAAGTCCGTGCACAAGGAGAGACAGAGGTTTTAAGAGTTATACGTACTGGACAGAGAAAGAAAAAGGCATGGAAGAGGATGGTTACCAAAGTGTGCTTTGTTGGTGATGGCTTTACTAGAAAACCTCCAAAATATGAACGATTCATTAGGCCGATGGGTTTACGTTTCAAGAAGGCTCATGTAACACAC…		G
0.073	0.119	-0.06	0.141	-0.059	0.184	-0.238	-0.125	0.166	NaN	0.308	0.151	NaN	0.169	-0.609	47596	GGTAAAAGAGTATAAACCCTACTTTATTTCTAATATTTTATTACAGATATTTTGTCTTCCTTAAATGTGATACTGCTGAATTTTTCTGGTCCATTTTCTTTCTGTGAAGGATTACAGCGCAAAAGGTCACCCAGCCGTTTAAGTGATCAGAAATAAATGTTTCTGCAGATGTTGTGGCATTTTGTTTCTTAAGTGTGATATTGGAGTGCAATGAAAAGCACTTTAAGCAAAGTTTGTGTGTTGGCTAGATGCAAGTGAGTATGTATATACATATATAAATATATATGGTCTTGCAACAATTTTAAAGCAGCTGCATAACTGAAAAAAATGCATGATAGTTTTAATAGAAGGGCTTTTAAAATGTTCATTATAGGACAAACACCTATATTTACTCTTTGT…
0.418	0.336	0.51	0.549	0.555	0.531	0.282	0.06	0.071	1.56	0.245	-0.01	1.274	0.47	0.392	47625	GCACCCACCTTTCAGTTATGGTTGAGCGCCCACATGAAAATGTGTGTTGATGCTGCCATCCTCCTTTTTCAGCACATATAGCATTTTTACAAGTGTTCACAAGCGCAGCACAAAAAAAAAAAAAAAATCATGAGAGAGGAGAGTTGAACCTCAATCCATGTTTAGTGCGTTGTGGAATGAATACATTAGGTTGTTCCACTGTTGTGGTCCTCTTGGAAACTAATGTTCCAGATTTGAGCGTGCTGCACATTCTGGGTGGCTGTAATCCTGTGATGTCAGGAGCAGAACTACCTTTCCCAGTGTGCATTTGAGTGTGAACGAACCTAACTGGATGACTGCGTGCCATAAGACGTGAAGCTTAACCAGCAAGCTGAATGTGCACTCTTTAGTTATACAGCA…		G
-0.014	0.297	0.295	0.345	0.497	0.68	0.171	0.21	0.067	1.15	0.979	0.64	1.153	1.125	0.454	47630	GGATCATGGTATTTATCTTTTAATGTGTAGTTCATGTGACGCCTGGAAGACTTCAGGAAGGGCTGGTGAGGCTCTCAGCTCCGCTCCTGTCACTACGGTGTCTTCTAGAAAATACCACGATGAGCTGACCCGGCCACTGTTGTGCGGAAGGAAGCCAGGTGCCCACTTGTGCACAATCTGTCCTTATTTTTTAAAAATTTGTGACTGATCTATACATGACCTGTGATTAGTAACGCTCCCTGTCCGAGTTTCCTGGTGACATTTCTATGATAATTAACAGCTCAAGTGTTTTTGTATTTATTTCCCATGGGTAGCAGAAATGATGGTGTTGGCTTCTTTTAAGGAATGTCCAAGTGCACTTTAGTCCACTATCAAAAAAATCTTGGTGTGACGTGAGGA…			P
0.02	0.145	-0.191	-0.239	-0.064	0.163	-0.421	-0.03	-0.551	NaN	0.506	0.444	0.407	0.484	0.137	47612	GGGGTAGAATTCAGGGTACTACGTTCCCGCCAATACATGGTGTTCTGTTCCCCGTGGTCCAGATCATACTCGGTAATGGGAATGCACCTGTGTCACATACCGCAGTAAACAGGTGTGCTAAATAGGTTGATTTGGATTTGTAAATAGATTTGTGGCACTGATTGCTCTGGACGATGGTAACGATCTGAACTGTATGATAATAACTTATTGCCGGACAGATGCGATGCCGTTTCCCTATTGCAGAGTAGTTATGATGTCATTTTCCTATTGCAGCACAGTTGTAATGTCATAATCTTATTACAGATCGGTTGTGATGGAACAACTAGCCTGTAACAAGGACATTATGTACAGGTAATTTTATATAGTTATTGCAGTCACTCATGTATTATTGTAACTATC…			P
-0.011	0.272	-0.529	0.121	-0.002	0.088	-0.168	-0.028	0.273	NaN	-0.186	-0.327	-0.192	0.407	-0.535	47618	GTACAGAACTGATAATATAACATTTCACTACCAGAGACTTCCACGCTGAAGATCCAAAATGTCTGTTTGCAGAACGTGTATGACATTTTAAAGGGCAGCAAACCAGTTAATGATTGAAAAGCATAGAATCTAAGCACTTTCATCTAAGCCTGTAGCAATTTGAACTAAACAGTTAACGGATAGTGCATGTGAGAATAGTTCTATGATTCTTTCATCTGTTGTAAATTGTTACATCAGAAAACAAAAACAAATTAAGAACAAATAGTAAGGTTGTATTAGATGTACTGACTACAGGCTGGGCATGGATTCATAATCAGAGAGTACTTACCTAAGCTTGGACAACTAAAGAAAATGCAGTAACTACCATTGACCATTAGGAAAGTTTTCAGAAATGGTACA…	B
-0.023	0.049	0.085	0.054	0.393	0.712	0.555	0.247	0.37	NaN	0.215	NaN	0.324	0.658	0.529	47624	GGAAATGTTGCACCTTTCATGCACCGTTCATTTCCAAAAGGTTTGGACTTCGGCCCCCAAAAAACATATTTTTCTAAATGCATATAATTATGAACAGTTGTCAAGGGTAGAACATTGTCTCCACCTTCTTGTGTCCACCCCACTTGCTATAGGTTCTGCTGTTTCCCTTTCTTTGTGAACAGAGGTATTTCCTTGCCAGTGGATTGCTTCTCACCCACCCCCAGTGAATGGTTCCCTTATTGCTCTCATTGAGGTCCTGAATGGGCGCTTTAGCAGTCAGAAAGGTAGCAGTGGGTGAATTGGTAAGTGCACACTGTCTAGTGATGGGTGCCTTGCATCCCTTTTGTTGGTCAAGGGCTACCAATTGATAGAATCTTAAAGGAGTTTATTTCTTTCCTG…
0.328	-0.074	-0.169	-0.113	0.05	0.278	0.453	0.236	0.437	0.833	0.787	1.102	0.106	0.825	0.874	47648	GGGCCTCCTGTCCCTCGGATAGCCTGAAATCATTGTCATGCCTGTAACAAGAACCTTCCTAGCTTCTGCTTTCAAGCCAGGAATGGCTACCACTGtttttttcttgtttttttaattgttgtgtttcttttatttttttctttATACGCTTCTCTGCTTTTAATGAAAATCGCTGATTCTAACCTTCAGGTTGTACATTTCATTTAATTTGCATGATATCAGATTCACAATTAGTAACTAAAAACTCCTCAAGGAAACCACTGCCTTACTCTACACTCACACCAAGGAAAGGTGCTCCAGAATGATTTGTGCCTCTTGCACATGAATGGGCATTATTATCAAACAGGGTTACCTGCGCTGCCACTTTTCAAAAGAAAATGCACATTCTGCTTGCTGCTG…			P
0.037	0.006	-0.041	0.03	-0.07	-0.079	0.05	0.078	0.028	NaN	-0.005	-0.104	0.102	0.286	-0.296	47649	GCAGAGATCAAAAAGATGGCTACCAGCGCAAGGAGGGCGGGTACATGAGGAGAGGCGGGTACAGAGGAAACCAGCATAACCAAGGAGGCTACTGAGTCTGCACACCAGGCACAAGGTGGTCCCTCCACCTGCCCTTAGCTATCCAAAGTGCACCGGAAGCATAGTCACTTTCTCCTTCACTCAACATCCATGGACTGTCTGGAGCAAAGGTTGCCAAGCACTTATCTATATGAGCCGCATTATCACCATTCCTTGCACAGAATGGACCGCAGGCCACTAGAAGCCGACTTTATCATCTACACAGAATATTTGTGGCCCCATGGAAATATTCACTCTCATCTGCTTGAATCATGTTAAATGTTGCAGCAGGAAGGTCTTGTGCCTAGCCAGTCACGACAA…					Y
0.053	0.132	0.14	0.106	0.211	0.612	0.356	0.215	0.224	0.614	-0.097	-0.127	0.311	0.425	-0.032	47651	GGGGGGAGGGTAGGGGGTAACTTTTTCTCTCCCGTCCCCTTTTTTTGTATGCAAACCATGTAACATTCAGCTTTGCCAAAGGCAGGAACGGAAACCTAAGCCAATCCGTGGCTGGATCAGCCTAACAAAACCTTAACTGGCCGACCCTAAATCGTCATGAGCCCATGGATTACCTTCAGCGAGCCATCTCTGAGCCTGACCCCAGCCAAAGCCTTAGGAGAAGGGGAAGAGATGCTGTTACTCCTGTCTTGGTGCTGGGCCTGCAGGCAACCCCTTTTTATTCAAAAAGAGAAACTTGAAAGGTTGATTCTGTAGTGCAGAACCAATGCCTGCCCAAAACTGATTTTTGCACAAAAGCAGCTGCTTGGAACCATTCAAAGAATGTGCACATATAAGTCC…					Y
-0.095	0.275	-0.222	0.055	-0.275	0.127	-0.038	0.278	0.461	NaN	0.082	-0.239	-0.296	0.06	-0.819	47653	GCAAACCTGAAAGCACCATTGAAAATCAAATGCTTGTTGTTACTTGTAACTTTACTTATTTCGATTTCTACAGCATTTACAGCTTCCTGTAGTTTCTAAACCTACGTAATTGCTTTTTCATCAAATTGTAATGAAATGCAATCTTTCATTAGTTTTGATTGAAACTACATGAAGTTTATTTTCATTTAAGTTTGTGTCCGGAAAAATGCAGTTTAGAAATGCTGTCTAAGACTAATTGTAAACCAAAAAGATCATATCTATAAATGTAGttatattttttgttattttattaaattaGAGAATAAGCTTAGTTTCAAAGAAGCCAAGGATGCGTGCGCCCTTATGTTAAAGTCGCAGTCGTTGAACATTAATTTAAATCTGCAACGGTTATGTAAATGA…	B
-0.091	0.635	0.031	0.271	0.521	0.499	0.564	0.851	1.1	0.023	0.059	-0.046	0.253	0.233	0.154	47633	GTCATCGAGCTGCCTTATGAAGATAAAGAGCTGAGCATGATTGTAATGCTTCCTGATGACATCAACGATGGTTCTACTGGCTTGGAAAGGCTTGAAAGAGAACTTACCTGTGAGAAATTTGCAGATTGGACAAACCCAGAAATGATGGACCCAAATGAGGTTGAGCTATTTTTACCCCGATTTAAGCTGGAGGAGAATTATGATCTGAAACAATTCCTCACCAGCCTGGGAATGTGGGATGCATTTGATGCAGTGAAATCTGACTTCTCTGGAATGTCAGATAGAAATGACCTGGTGCTGTCAAAGGTGGTTCACAAGGCATTCGTGGATGTAAACGAGGAAGGCACAGAAGCGGCTGCTGCAACCGCAGTAGTCATGATGTTGCGCTGTGCAATGGTC…
0.395	-0.218	0.076	-0.044	-0.042	-0.162	0.087	-0.107	-0.151	NaN	0.125	-2.235	NaN	-1.969	2.018	47634	GCTGTTTTGTTTGTATTTTTTCTTACGTATATATCGCTTTTTTAATTCTTTGACTTGACAGTTACACATGATTTAACATCATCTTATTGAAATCATGAAGTGGGCATTTTATACATCAGTGACGTTAAGCTGTACATCAGCACATTTGTTAGACCTGTTAGCCTTAGGGTGGGGTCCTCCCCCAAACGTTTTGTCTGCTTGCCTCCTATTTTGCTGAATTCCTTTTGTTGGCCTTAAGACTCTGAGCACTTCACCACTGCCAACCAGTGCTAAAGTGCATGTGCTCGCTCCCCGAAACATGGTTTGATTGACTACTTATCTACAATTGACATATTTAATATACCTATAAGTCCCTAGTAGGGTGTACTAAATGTGCCCAGGGCCTGTAAATTAAATACT…				R
0.233	0.23	-0.14	0.392	-0.054	-0.423	-0.2	-0.052	-0.063	NaN	0.383	0.938	NaN	0.582	-0.063	47636	GTGATTGCTATCTATAACAGTGTTTTGGCGGCCTTGTAGATACTTCTTCCGCTAACGTTCTGGGGTCACGGTGGCGTGTTTCCGGCTTGTGACCCAGACGTCCTTCTGTAATACCGGTTGGTGATAGTGGTTGCTGCTGATAAAACATGGGTCTAGGAGAAGAGAAAGATCTCTCAAACCGTGAAGGAGAGCCCgaagaggaagaggaggaggaagaagaggaagaaATGGTGGATCCCTTGACTACGGTGAGGCAGCACTGCGAGCAGTCTGAAAATGCTCCAAACTGCGAGAGAAACTGGAACTTTGTGACCAGCGTATATCCTCAAGATCGGAAACTGAAGAGGACTGCACAGAGGAGCTTTTCGATTTCCTGCACGCGAGGGACCACTGTGTGGC…
-0.001	0.194	0.266	0.297	0.18	0.4	0.338	0.136	0.024	1.264	0.882	0.508	0.735	0.669	0.054	47637	GGGCAGTGGTCTTGGACTGTGAGCGGCGATTGTACTTCACCCCAGTCCAGTAGTCTGCTGTCATTTGCTTACTACATTCAAGATGGTGCGCCACATCGGCAATCTGGATGAATACAAAGAAGCCCTGAGCAGTGCAGGTAGCAAACTGGTGGTGATAGACTTTACAGCTACGTGGTGTGGACCATGCAAAATGATTGCACCCTTCTTTGAAAAACTCAGCATCGAGCACCCGGATGTAGTCTTCCTAAAAGTGGATGTGGATGATGCCCAGGACGTTGCGCAACACTGCGATGTTAAGTGCATGCCGACATTCCATTTCTACAAGGATGGCAAAAAGGTTGATGACTTTTCAGGAGCAAATCAACAAACTTTGGAAGATAAAGTGAAAAACTGGAAGTG…			P
0.117	0.312	0.104	0.227	0.18	-0.183	-0.251	0.022	0.007	0.322	0.066	0.331	0.233	0.399	-0.004	47641	GGAAGAAGAACCAGAGTACTGCTTCCTATGCACAGACGCTACAAAATATTCCCGAGACTCAAGTCACAACACTCGAGAACGGCCTGCGTGTTGCCTCTGAGGAGTCTGCTCACCCAACCTGCACAGTAGGTGTTTGGATTGGAGCTGGCAGTCGATATGAGAATGAAAAAAACAACGGTGCTGCTTATTTTCTCGAACACCTTGCGTTTAAGGGAACCAAGAAGCGTCCCCAGGCAGCTTTGGAGCAAGAGGTAGAGAGCATTGGTGCACACCTAAATTCTTACACCTCCCGTGAGCAAACTGCAATTTATATTAAAGCTTTATCCAAGGACCTGCCGAAAGCTGTGGAAATACTGGCCGATGTTGTGCAGAATGTCAGCCTGGAGGATTCTCAGATTG…
0.096	-0.117	0.024	0.082	-0.213	-0.432	-0.065	-0.349	-0.243	-0.022	0.087	0.181	0.021	0.073	-0.692	47644	GGTGAAGCTCTGCTCTCCAGCATCTCCCGGCGTCAGGATGGTGGCCGCCAAGAAGACGAAAAAGTCCCTTGAGTCTATCAATTCGAGACTCCAACTGGTTATGAAAAGTGGCAAGTATGTGCTGGGATACAAACAAACGCTGAAAATGATTCGCCAGGGGAAAGCCAAACTGGTTATCCTTGCCAACAACTGCCCTGCTCTGAGGAAGTCTGAGATCGAGTATTATGCCATGTTGGCAAAGACTGGTGTGCATCACTATAGTGGGAACAACATTGAACTGGGCACAGCTTGTGGAAAATACTACAGAGTATGCACATTGGCAATCATTGATCCAGGTGATTCCGATATCATTAGAAGCATGCCAGAGCAGACTGGCGAAAAATAAATCCTGTGCAACTT…
-0.696	0.129	-0.023	-0.125	0.24	-0.118	-0.209	-0.371	-0.364	0.101	0.34	-0.091	0.34	0.476	0.124	47646	GGGGGCTGGCACGGAGAGGGATTACACATATGATGAGTTGTTAAATCGTGTCTTCAACATCATGCGTGAAAAAAACCCTGATATGGTAGCAGGAGAAAAGAGGAAATTTGTCATGAAACCACCTCAGGTGGTTCGAGTAGGAACCAAGAAAACGTCCTTTGTGAACTTTACAGATATCTGCAAACTTTTACATCGGCAGCCAAAACATCTCTTGGCATTTTTGCTGGCCGAATTGGGTACTAGTGGCTCGATAGATGGTAACAACCAGCTTGTAATTAAAGGGCGATTCCAACAAAAACAGATTGAAAATGTTTTGAGACGCTATATCAAGGAGTATGTAACCTGCCACACTTGCCGGTCTCCGGACACAATCTTACAGAAGGACACTCGGTTATATTT…
0.314	0.056	0.36	0.024	-0.132	0.085	-0.02	0.008	0.051	NaN	0.154	-1.039	NaN	-0.385	0.454	47674	GTCCTTGTCTCAGCCTCTCGTAATCAGAGCCTATGTGTGTTGATCGGGGCTAGTAGTAGCCTCTCTTTACATAGAGTACTCTGCACTGATCCACCAATGCCCTCGCTATAAAGAATCTGTAAGTGAACAACGTTTCATTAGTACAATGGGATGTGTCCTCTGAAAGAGATAAAAAAACATGGTGTGTGCCAGCCTGGAAGAGGTTCATCTTTATAATGCACAACAAAATTGCTGCAAGAGCTACAAACTGATGCAAATCCATATTCACATTAAGATCACTGACAAGAAACTGTTTTTTTAGGCTCATTGCATTAAAGTATTGCTTTTAGGTACTTGCAATAACATGTTTTCGAAATGCATTATGGATAATAGGCAAAAACCAGAGTACATCCTGAATGA…				R
-0.074	-0.096	0.286	-0.208	-0.096	-0.077	-0.114	-0.042	-0.163	NaN	0.648	-0.185	0.13	0.473	0.761	47676	GGCGGAGGGTCCGCTCTGGTGTCTTAGGAGAGAAGGACAACATGGTGACCATGCATGATGTGCTGGATGCACAGTGGCAGTATGACAACACAAAAGACGAGACTTACCTCAGGCGAGTCATCTACCCCCTGGAGAAGCTCATGGTTTCCTACAAGCGGCTGGTTATGAAGGATAGTGCAGTGAATGCCATCTGCTACGGTGCCAAAATCATGCTTCCAGGAGTGCTACGTTATGAGGATGGTATCGAGATGAATCAAGACATTGTGGTCATCACTACTAAAGGAGAAGCAATTTGTATGGCCATTGCACTTATGACCACTGCAGTGCTGTCTACCTGTGACCATGGTGTTGTGGCCAAGATCAAACGAGTGATCATGGAGCGAGATACCTACCCTCGGA…
0.994	-0.072	0.286	-0.203	-0.117	0.3	-0.034	-0.031	-0.102	-0.396	0.544	-2.307	-0.674	-0.416	1.375	47677	GTGCTGCAAAATTATCCTTTCGGATCTCGCTGGAGTGGTTCTTCAAGTTACAAGCCAATATAAATAGTTTCATGTGGGATGGGGCCCTCATGAGTGTAGATCACAAGAAGTGTATGCAAGCTCCATTTGATGGAGAAATTGGGACCATTGACGCAAAACTGTATTACTGAGCAGCCCAGATGCTTCCAATAAACAAATGGATTTTTGGGGACTGGGATGATTTGGCAATATGGCCTGAGGTAGCATCCTTTGATGGGCCTATCCCTTGGTCATTACTGTATGGGAGCAGCATCCCAGCGAATACGCCCCTTATAACGGCAATACCCGTAGAAAGTTGGAACAAGAAGTTAAAATGGATGGGCTGGTTCAAGAAGTTAAACAGGGAAACGTCGCTATGGC…				R
0.08	0.114	-0.125	0.044	-0.226	0.185	-0.128	0.095	0.04	NaN	-0.093	0.062	0.096	0.227	-0.69	47657	GCGCTTTAATTTTTTTGTATAAAATGTTCTTCTCTCGAATATTTCTAGACAACCAGTTTTCACAACTCCTTTAAATATATTTACCAAAACGCACATCCAAACAATAATGATACAAACAATTCAATAACTGGATGTTTTACTGTGGTATTAAAACCAAAGATCTCGCCAGATACTACGGAGTGACCGTTATTATTGTCCTTTGGTGCCACCTAGTGGACAGCTCTGGAAACTCTACATTTTTTGTCGTAAAATGAAAGGAGAAAGTATGTGTGCCTTGCCAGTTTCTTCCAAATGAAGAAATTCAGTCTTTTCTGAAACCAGTATTTGTGGACAGGATCCGAAGGTATAGTTTGCAACGCAAACCAGTCATTGTGACAATCATTTTTAATCTTAAGAAAT…	B
0.003	0.092	-0.264	0.16	-0.11	-0.168	-0.306	-0.118	-0.294	0.075	0.065	0.428	0.061	0.398	0.257	47658	GGGCCCTTTACCCCCAAGCCGTGGGATGGTGGCAGGCGATTTTAGCAGGTAGAGGGACCACAAGGCGGTGATGGAGGTTGCTGTCTAGGGTGGCTGGTCAAGCAACGGAGGGTGCTCAGAACTGCTTTAAAATGGATTTGTTTGGGGATTTGCGGAGTATGAACAAACGGCAGTTGTACTACCAAGTACTAAATTTTGCGATGATTGTATCATCTGCCCTTATGATATGGAAAGGCCTGATTGTGGTTACTGGAAGTGAAAGTCCCATTGTTGTTGTTCTGAGCGGCAGCATGGAGCCAGCATTTCACAGAGGAGACCTGTTGTTCCTAACAAATTTCCAGGATGATGCTATCCGAGCCGGTGAAATCGTAGTCTTCAAAGTGGAAGGCAGAGATATTC…
0.192	-0.125	0.123	0.105	0.12	0.282	0.265	0.07	-0.23	-0.421	0.157	0.726	NaN	0.38	0.569	47660	GGATTTCGCATCAATCCAAGATGGCTGCAGCTCCGAACCTGAAGACCTACGCGCTAGTTCCCATCAACTTTCCGGTGACGTACTTCCCTTGACCCTCAGCTGCACGCAACCCCAGGATCTTGAATGGAAGCTGCCGTTCCACCAGCAGGAGATAAAATGGAGACTCCAAGCCCACGGGCAGTGCCGCCTCCCGAGGACGAGCTTGATGAGGACGATGATGAGCTTGACGAGACCTTGTCTGAGAGACTCTGGGGGCTGACAGAGATGTTTCCTGAAAGCCTGCGTTCTGTTGCTGGCGTCACCTGTGAATTCTCAGTCGCAGCAGCAAAGAAAATGTACAGTTTCACGAGGGCAGCCTTGTGGGTGGGAACTACATCCTTCATGATCCTGGTCCTACCA…
0.489	0.221	0.225	-0.149	-0.077	0.397	-0.101	0.057	-0.031	-0.131	0.507	-1.963	-0.235	-0.889	1.656	47664	GCAAAACGTATAAAACACAGCCAATGTCATTATTTGATGTTTGCAAAAGAAATAAAGTATTTCTACAATTATGACTAATCCGCAGATCCCCCTACAACTCCGCGAATCTGAACCTTCGAGAGAATTCGCAATCTAGAGCCATAAAATATACTCTAAATTACACACATTTATTAACATCATTAAAACTTTTAATTAATTTTAAAGCATGAAACTGACTATGTACATGTTCGCCGAATCCGTGAAGTGGCGCACGGAGTCGCGGTTTCTCGGGGGAATGAAGGCTTCTCTCCCATTGGTCAACACTCCACCACACCCATTTTCTAGAAGAAACCACACCTAGTACACTCATTTGGAGAGCTGCAAGCTGTTCGAGAGACATAGTTGCTACACCTGCAGATA…				R
-0.004	-0.19	-0.457	-0.044	0.414	0.373	-0.035	-0.093	-0.026	NaN	0.171	NaN	0.259	0.309	0.378	47671	GGACTCAAGATGGCGGACGAAGGGGTGAAGCAGTTGTTGGTTCCCTACCTGATGACGGAACTGTGCTATGAAGAGTTCTTCTTGCATATGAACTTTCTGCACGTTCCCTGCCTGAAGATCCTGATCAGCAAAGGGCTCGGAATTGGAATCATAGCTGGATCGCTGATGGTGAAACTCCCACAGATCTTCAAGATTGTTGGGGCTAAGAGCGCTGAGGGCTTGAGTTTCAACTCCGTACTTCTGGAGCTGCTGGCCATCACTGGAACCATGGTCTACAGCATTGCCGACAGTTTCCCCTTCAGTGCATGGGGGGAGGCCTTATTCCTGATGCTGCAGACAGTTACCATTGGATTCCTCATGCACTACTACACTGAACGCACCGTGAAAGGTGTGCTCTTC…
0.52	-0.056	-0.105	-0.145	-0.283	0.469	0.196	-0.04	0.192	-0.462	0.204	-2.65	-2.624	-2.312	1.968	47695	GTGTTGTGTGTTGAATGGTGGCATTCAAAAATATAAATTGTTGGGGAATTAAGCATGCACGGAAAAGTGATTCAGTACCCTGGACCTGCCAGGGTCTTGAACCCCAGACCGATTTCAAATCAATGGTGTCCATCCAATAATCGTTGCCCTGAATGGCAAGTGTATCAATGAAGGAGGCAGCATATATTAATTTAGTCTGTGTCAACATGTTTTTTGTGGGGCAGGGATGATGACGTGAAAATAAAATGTATCAGGATCTGAGATATTGAACCCAGAAAAATAAGTAAACTTATTTTGATAAGTTTGGGATCCACTGCGATGGGGAGTGGGACAATGTTTCCCATTGCAAGGTATTATAGAGTTGACATTTTGAACCAGCACGATGTAAATAATGGTGTC…				R
-0.169	0.083	0	0.087	0.345	0.273	-0.01	-0.119	-0.231	0.701	0.726	0.961	0.567	1.098	0.847	47699	GCTACGGCAAGAAGTCCAAGCTGGAGTTTTCAGTGTATCCTGCCCCAAGGATCTCCACTGCTGTTGTCGAGCCATACAACTCCATTCTGACCACCCACACGACTCTGGAGCATTCAGATTGTGCTTTCATGGTGGACAATGAGGCCATTTATGACATTTGTAATCGGAACCTTGACATTGAGCGCCCCACCTACACCAACCTTAACAGGCTGATAGGACAGATTGTCTCTTCTATTACGGCTTCCCTTAGGTTTGATGGTGCCTTAAATGTTGACCTTACAGAGTTTCAAACTAATTTAGTGCCTTATCCCAGAATCCACTTCCCTTTGGTCACCTACTCCCCAATTATATCAGCAGAAAAGGCCTACCACGAGCAGCTGTCTGTGCCAGAGATCACCA…			P
-0.235	-0.913	-0.307	-0.375	-0.748	-0.154	-0.155	-0.068	-0.669	NaN	0.123	0.585	0.385	0.59	0.139	47685	GATTTGCTAATTTTCTGATATTTCAGTGTATTGGCAGAATGGACTTTGAAACTACTTGATAATCTATGCCTGAATGTGTGTATTTTTTTTTTATGCAAAAGTGTGAAATTACATTGGGGGGGGGCGGGAATGTTATTTCCACGGTTCTAGAAATACAAATCAGTCTCCTTGTTGAAGCATAACCAAGCCTCTCTACTAAAGGCCCACTAGAAAGAAATTTCAGGTTTTGTTTTGTTTTTTTGTGCCATGTGTAGTGTCCTTTTTACCACTAGTACAACATTTCAGTTTAAGCAGAAGAATGTGTGTATTCTGGGGCATATGTTACTAGTAACATCTGAGGTGGATTCATTGATTCTACTGTGTTGTTATCCTTTGCATTAGCATAACCTGTATTCTATA…
-0.148	-0.012	-0.088	-0.092	0.052	0.178	0.179	0.007	0.071	-0.129	-0.006	0.493	0.377	0.657	0.063	47687	ATGTGTTATTTCACACAAATGCATTTCTTGTGGAAGTTTATGACAAAATATTGAGTTCTTCCAATGGTCCCATGAAACCGAAAAACAAAATCAAGCATTCCATGATGGCTGCGGTTTTCGCGAGCATCGCTTAAAGACTGTGGTCTGTGGTATTTCGCGTAAGGGCTGTGCTCTGTTGCATTTCTCCCGTTGACCAACAAAATTTAACATCACAATAAACATTACGCCGAACAAACAAAGGGATTTAAACCCTGTTCTGCGGAATCAATACAGTTGGCAAAAAACACGCACAGACCAATGTTCACTTCGATCGGTAATCTACGCACCGCTGGTTCGTTCTAACGTCGCCTACAACAAATGCGTTCTGATGAGATTGTTTAGAGCGGGTTTTTGACAATT…			P
0.087	0	-0.078	0.093	-0.128	-0.766	-0.419	-0.481	-0.483	0.498	0.146	0.92	0.256	0.278	-0.976	47689	GCAGATTGGCAAAGTAGTTCAGGTTTACAGAAAAAAGTATGTCATCTACATTGAGCGTGTACAGCGTGAAAAGGCCAATGGAACAACTGTCCATGTTGGAATTCACCCCAGCAAGGTGGTGATCACCAGACTGAAGTTGGACAAAGATCGCAAAAAGATCTTGGAACGCAAATCTAAGTCTCGCCAAGTTGGCAAGGAGAAGGGCAAATATAAGGAGGAAACCATTGAAAAAATGCAAGAGTAAAATCATCTGCTGTGTAGAATCAATAAAAAAAACTGTCAAATCTGC
0.157	-0.056	0.292	0.551	0.418	0.741	1.657	0.609	0.523	0.629	0.994	1.051	0.475	0.889	-0.116	47691	GGCTGTTGCTCCAGAGACGGTTCAGACACAAAGAGCCAGCCCTTTCCAGAACTTTCACAATGGCACAGATGTGTACAGATCCGCCTACCGAAACAGAGCGCTGCATGGAAAGCCTGATCACTATTTTCGAGCGCTACGCTGGGCGAGGAGGGGACCGCCACAAAATGTCATTCGACGAGTTTGAGCGTTTCATGACTGTGGAGCTTAAAAGCTTCACAAAGAGTCAGAAAAACCCAAAAGAGACGCTGCGGAAAATGATGGCCTCTTTGGACGGTGGTGTTGACGGGTGCCGAGATAACCACGTTGACTTCCAGGAGTTTTTGAGCCTGATTGGGGGCATGATGATTGCCTGCCACGATGCTATGACCAAGGCAAAGCCGTGAGCTCCCATTCCCAAGC…					Y
-0.192	-0.031	0.079	0.006	0.272	0.411	0.413	0.361	0.224	0.229	0.557	0.746	-0.055	0.638	0.646	47692	GCGCAATATGACGTCCATGAACTGAAGGCTGCAATGAAGGGTGCCGGCACAGACGAGGGATGCCTGATCGAGATTCTGGCTTCTCGCTCACCTGAGGAAATTCATCAGATCAACGTGGCTTACAAACACAAATTCGATAAGAGCCTGGAGGATGATATTTGCTCCGACACCTCCGGCATGTTCCAGAGGGTTCTGGTGTCCTTGTCAGCGGGCGGAAGAGACACCAGCTCGAATGTGGATGACTCTCTGGCCAAGAAGGATGCCCAGGATTTGTACGAAGCAGGCGAGAAGAAGTGGGGGACCGATGAGGTGAAGTTCCTCAGCATCCTCTGCACAAGAAACAGGAAGCACCTTCTGAAGGTTTTTGAGGAGTACAAAAAGATTTCTAAAAAGGACATT…			P
0.157	-0.128	NaN	0.059	0.073	0.118	0.033	0.21	-0.118	0.356	0.257	-0.315	0.008	0.034	0.483	47694	GGTGCGAGTGCCATGTCCCTTATTCACACCACACACTCCACTTTTCATGAACATTTACTGCCTCCCTTGCAAGGCATTATTTATTCATTTTAGGCTTCTTATCCTGGTCAACAAATGGTTTGTAATAGTAATTTGGGTATGAAGGCAATCGGTTTCGGAGTAGAAGAAATCCTCAGTGCCAATAAATTGGTAAAGCAGTTGTTTCCCGCATCTCTAGCACCTAATTTGCATTCAATTTAGGTCAGTTGTCCGTCCACCTTTCTAGTTCGCAGTCTAGATCAGTAGTAATCCAGAGGGCGCTACCGCCCGTTAGTCTGTGAAGTGTATGAGTGAACTCTCTGTCCAATGGACACAGAGCTACATGACACACATTGCTGTCACAGCCAAGACTCTCTCTTG…				R
-0.545	0.112	-0.032	-0.196	0.152	0.32	0.3	0.113	0.051	0.039	0.418	0.11	-0.046	0.779	0.913	47701	GGTGTGGATAAGGTGATGGAGCAAAAAGAACATAAATTGAACAGCAAAGTGATAGACCCTAAAAGGGCCAAAGCGATGAAAACGAAAGAACCAGTGAAAAAAGTGTTTGTCGGAGGCCTTTCCCCTGATACACCTGAAGAGAAAATAAGGGAATACTTCGTTACTTTTGGAGAGGTGGAAGCTGTCGAGCTCCCTATGGATAACAAGACTAACAAAAGACGAGGTTTCTGTTTCATCACATTTAAGGAGGAGGAAACTGTTAAGAAAGTTATGGAAAAGAAGTACCACAACGTTGGCCTCAGTAAATGTGAAATCAAAATAGCAATGACAAAGGAACAATATCAACAGCAGCAATGGGGACCAGTAGCCATTGCTAGAGGTGGATTTGCAGCGCGAGCT…
0.026	0.06	0.117	-0.116	-0.021	0.028	-0.061	-0.006	-0.041	NaN	0.08	0.011	NaN	-0.327	0.212	47718	GAATTTGAGTTAGCTTGGGCAAGATAGGATCTCATTAGGCATTTAAAACAGCTTTAAGCTTGGAGAGTAAATCATAGCTAACGGGTTCAGTGCACGTGACACAGCGGGGCAATGGGTCAGTTTGAGCGCCTGCATTAACTAAGGTGCTCCTCTGATTGGAAGCTGCCACACGTCTCCTCCGCTTACACCTTGAGCCGACAGTGGGGCTTGAGAGTGTGAGATCCTGGTTAGGAGGCAGGGGTAAAACCTCTGAAGGACCACCCTGATCACCCCTAAACCCAGTGGTGTTGCTTGAACGTCCCTAATCCTCCACCCTACGGGGGTTATCGGGGCGACAGGGGAAAGAGGGACAGGTCGGAGGAAGGCTGTCCCTAAATGAGACAGCCTTCTTTCAGCCAG…
0.379	0.383	-0.159	0.251	-0.01	-0.221	-0.036	-0.344	0.188	0.443	0.658	0.421	0.007	0.019	0.119	47722	GCACATCCATCACAACTAGGTTTTCAAGATGCAGCATCACCCATTATAGAAGAGCTACTACACTTTCACGATCATGCACTAATAGCCGTTTTCTTAATTAGCACACTTGTACTTTATATTATTACAACTATAATAACAACCAAACTAACAAACACTAACGCAATAGACGCACAAGAAATTGAAATAGTATGGACAATCATACCAGCAATTATTTTAATTGTTATTGCACTCCCTTCTTTACGAATCCTCTATTTAATAGATGAGATCAGCGACCCGCATCTTACAGTTAAAGCAATTGGCCACCAATGATATTGAAGTTATGAATTTACAAATTACGAAGACTTAGCATTTGACTCCTATATACTACCAACTCAAGACCTAACCCCAGGACAATTTCGA…
-0.38	-0.092	-0.17	0.032	-0.182	-0.519	-0.922	-0.365	-0.504	0.016	-0.376	-0.048	-0.043	-0.375	-0.374	47723	GGGATGAAAATATTTTACCCAATTGTAGAACACTTGCAGCTTCAAGTCAGATTCAACTTAAAGACAAGAAATGTGGAAATCAAAACATGTAAAGAAACTACGGATATCGGTGCTTTAACAAAAGCTGCTGATTTTGTGAAGGCGTTTATTCTTGGATTCCAAGTTGAAGATGCTTTAGCTCTCGTTAGACTGGATGACCTCTTCCTTGAATCTTTTGAAATTACAGATGTAAAGCCTTTGAAAGGAGACCATCTCTCAAGAGCAATAGGAAGAATAGCTGGGAAGGGAGGAAAAACTAAATTCACAATAGAAAATGTTACTAGGACACGTATAGTTCTTGCTGACTCGAAAGTTCACATCCTAGGATCATTTCAGAATATCAAGATGGCACGAACGGCT…		G
-0.186	0.124	0.146	0.329	0.211	0.219	-0.077	-0.107	-0.199	0.478	0.057	0.221	NaN	0.14	-0.089	47724	GGGAGCGATCAACACCGGAGAGGCCCTGCCCGGGAGAGCGTCCTTTCTAGGCGCTGCAGGGGCAAATTGAAGGGTTCTTGTTGGAGGAGGAAAATAAGACCCAGAGCTCTGAATGAAGACTCCTTTGCTTTTCTAGCCTTGTTTTCCAGCACTACAAGGGTCTTTGAATGAGGATGACAATGGAAGAGATGAAGAATGAAGCAGAGACCACTTCTATGGTTTCCATGCCTTTATATGCTGTTATGTATCCAGTGTTTAAAGAGCTGGAACGAGTGAACTTATCAGCGGCTCAAACTCTTCGAGCGGCCTTTATAAAGGCGGAGAAGGAGAATCCTGGTCTCACACAAGACATAATCATGAAAATTCTGGAGAAAAAAAGTGTAGAAGTTAATTTCACAG…		G
0.601	-0.108	-0.013	-0.199	-0.201	0.121	0.009	0.027	-0.085	-0.119	0.567	-2.022	-0.588	-0.732	1.068	47702	GAGATGTCCTTGTGGACCGAAGGCAGGACAGGAGGCAGGAGTCTCTCGGGCAGAGATTCAGCAGGCATCTGATGTCGTGCCCCAATCTATGCTCTTGGGAGTTAGTATTTATACCTTCTTTCTAAAGGTGATGACGTGTGAGAAATGTTTTTTTATAAAAAAAGTGCCCAATGTTTTTTTATAAAAAAGTGTCAAATGGTTGAAAAAAGTGCCCAATGGTTTGCGTCTATAATCTGATATGTAACGCCTAATGATGACCTTGGAAATTCCCCAGAGCTGGTAGGTGTAAAAAAACACAGGACAGAGAACTTCGAGATAAGAGGTACAGTGTGCAGCTGACCATCGTTGCAGTGATGTGAATGAACAGTAGCAATAGAAAATAATACATGTAAATATGGC…				R
0.008	-0.018	-0.163	-0.135	-0.137	-0.086	-0.108	-0.064	-0.069	1.839	-0.114	0.132	NaN	NaN	0.098	47703	GCACAAACGCACCTTTTACATTAATTGTACTCAGTATTGTTATCCAACAACTGGTATTCAAAAGAATACAAAGAAAATGGACACAAGAATTGTAGAAGAGGATAGAGGAGACTTTTGTTGGAAGAACTGTTGTATGGAGAGTATGACAGAAGGAACATTACCAATGTCAAATCATGCATTATAATGTTGAATTAGCTTCTTCGAGTGTGAAATGATGGAAAAGATATATAAATGAAGCTGAAAATAAAAATCAAAGTGAAATTTT		G
-0.08	0.007	-0.156	0.047	-0.182	-0.53	-0.083	-0.095	0.003	0.048	-0.161	0.045	0.144	-0.097	-0.053	47704	GGAGGAAAGGGCGTCGGTCTCTGGATAAGCGGCCATTTTGTGGTAGGAGTGATTCTGTGCTTCAATCCTCTCAGCTGTTCTCTTGCCTGCTTCGTTGTTGTCTTTCTTTTGTCCGACCTCAGCCTAACCGCCAACCCGCAGCCTCCCGGACCCACCCAGAAAGAACTTCGGAGCTTCGGAGACCCGCGCCGCACTATTTCATCGTTGCCGCGTTCTGTTAATACTATCGCATGTCCACTATCCAGAACCTCAGCTCTTTCGACCCCTTTGCCGATGCAACTAAGGGTGACGACTTACTCCCGGCAGGGACAGAGGATTACATTCACATAAGGATCCAGCAGCGGAGCGGCCGCAAGACGCTGACCACCGTGCAAGGGATCGCAGATGATTACGACAAAA…
0.478	-0.07	0.005	0	-0.343	0.064	-0.169	-0.015	-0.088	NaN	0.33	-0.307	NaN	-0.653	1.268	47706	GCAACTAAGGGTATCTTGGTGCTGAATAACAGATGTTTATTGTTACCCAACACAATGGTACTCATTTTATCGACCTCAGAAGGATTAAAGGATAAGTGGACCAGCAGGGATTTGAAGCTGTGATCAAGCACAGACCCATAAAGTGCACGCATTAGTCCACTATGCCACCGGACCAGGTAGGCCAATTCTGTCGGCCAAGTTTCAGAGAATGTCTTCTAAACTTGATGAGCGGCAAAACCTTGAAGCATATGTACAGTGTGAATGGTCTTCCACTGCCATTGCACCTTTGTTGGAGTTTCAGTCCTGGGATTTGTGCTGGCAATGGAATGAGGTAGAGAGTCTTGATTAAAGTGCATGTTCTATGAGCAAAGCAACACCAGGTAGAAACATACTATGGCA…				R
0.071	-0.434	0.111	0.046	-0.246	-0.304	0.325	-0.003	-0.221	-0.202	-0.109	0.029	-0.068	-0.232	-0.536	47707	GGGGGATGTCCAACTCACTCAGAGCAACGCCATCCTTCGGTACGTCGGACGCAAACACAACTTGTGTGGTAAAAGTGAGACCGAAATGATACGAGTGGATGTTCTATTGGAGCAAAGCATGGACTTCCGCAACGGACTGGTTAATATTGCATATAATTCGAACTTTGAGAATCTAAAAGGCCCATATCTGGAGAAACTCCCTGATAAACTGAAGCAGTTTTCACAGTTTCTTGGAAAACGGAAGTGGTTTGTGGGAGAAAAGATCACCATTGCTGATTTCTTAATGTACGATGGTCTCGATCAGCATCGGATGTTGGAGGCCACTTGTCTTGATTCCTTCCCCAACCTGAAGACCTTCATGCAACAGTTTGAGGCCTTGGAAAAGATTGACGCTTACAT…	B
-0.248	0.319	-0.204	-0.02	0.09	0.142	-0.106	0.008	-0.003	NaN	0.246	0.32	0.093	0.432	-0.125	47725	GCAAAGACATTCAGGAGCCTATTACAATTTCTAGTGAATTTCAAACTGCCAAGGAATTTATTCAAATTATAGAGCATGCGGAAAATGAATACCAGACTGCCATCAGTGAAAACTACCAGACCATGTCTGACACCACTTTCAAAGCCTTACGTCGACAGCTGCCGGTTACCCGCACCAAGATCGACTGGAATAAGATCCTTAGTTATAAAATTGGCAAAGAAATGCAGAATGCTTGAAATGAATGTTGGGAGGTTTATTAAATGTCAGTGTGCAAAAAAAGAGAATAAAGAAAAGTGTGGTTATTAAAGACAAAAGTTTATATAAAATACGGTATTTTTGCAAGGGCTTTCAGAGTTGACCTATTTTCTGACCTTCTGGAGCACTGTCGGGCAATTGGTG…
-0.126	-0.129	0.078	-0.271	-0.048	0.467	0.224	0.105	0.201	-0.396	-0.237	-0.074	-0.181	-0.335	-0.442	47743	GCTAGCCCAATTTTTTGCTCAGTTGCTGGTTATTTCTATGTTTTTTGCTCTGCCTTTTTTGACCAGGCAGTTTCCAGGTGCATTATGTAATCCAGTATTGGGTGTCAATATTCCAGATGAAGATGACCAGGTGCAAGGCAATTTTGGGTTGTGCGTAAACACTGCTTCTGTTTTCTGAAGGCTACCTGGAAAGTGGGGATCACTTTAAAACTTGTTCCCAGAGCATTTTTGTTTGTCCTGCACTCTTGAATTGCCTCAGATTTTTAAAAACTGAGATGCAGTAGAAAATATCCAGCTGTACTTTTGAAGAACCAATACTGAAAAGAACTGTTGCAACCCTAGATGCCATGCATGATCGGTTCATGCGTGGTCCGAGAGCACAAACCCACTCGCTTGAAT…					Y
-0.3	0.167	0.112	0.162	0.202	0.498	-0.078	0.065	-0.013	NaN	0.544	0.304	0.466	0.488	-0.492	47747	GATTCCATAACGGCACAATCTACGTTTAATGACTTGCAGGACCTACGAGAACAGATCCTTCGAGTCAAAGATACGGACGATGTGCCAATGATTTTGGTTGGGAACAAGTGTGACTTGGAAGACGAGAGAGTTGTGGGGAAGGAACAAGGTCAGAATCTCGCAAGACAGTGGAACAATTGCGCATTCTTAGAATCTTCAGCAAAATCAAAGATTAATGTTAATGAGATCTTTTATGACCTTGTACGGCAAATTAACAGAAAAACACCAGTTCCTGGAAAAGCACGAAAAAAATCAACGTGTCAGCTGCTTTAATTCACAGATGTACTGTAGCTCTGAGCCAAGTCGGAAGAACTGTTGCCCACGTCAACAGTGCCAGCATTCCAATGTCACTAAACCTAC…
0.339	0.25	0.02	-0.249	-0.085	0.441	1.162	0.789	0.959	-0.565	0.215	-0.183	-0.627	0.011	-0.26	47726	GATCAGATGTGACTGAAAACAGCGTACGGCTCCGCTGGCTGAACCCTGAGCCTCAGCACCAATACATCTATGACATCACTATCACCTCCGCACGGGACCACTCCCTAGTCCTTAAGCAGAACATCAGTGGGACGGAACGTGTGATTGGGGGCCTAAGAAGTGGATACCAGTATGACGTCATGATCACTGGGTACTACATGTCACAAGCAAAGGTCACCTTTGTTGCTACCTTCAGCACACAAGCCTCCCCATCTCAGTCTGTGGCATCTGCTACTGCAAATCTCATGGTGAACACTGAACCGCAGGAGACACCTGAAACAGCAGCTGAGAAAGTCCCCCTACCATTGCCAGCACTAGAGGAGATCTCATCAGCAGCTGCAGTCACTGACATCTGTCAAA…
-0.321	0.357	0.655	0.621	0.665	0.639	0.372	-0.046	-0.317	2.06	1.753	2.599	1.654	1.41	1.328	47727	GGGAAAGTACCTGGTTTTCTTCTTCTACCCTTTGGACTTCACCTTTGTTTGCCCCACGGAGATCATTGCATTCAGCGACCGTGCGGAGGAGTTCCGGAAGATCAACTGTGAGCTGATTGCTGCCTCTGTGGACTCTCACTTCTGTCACCTGGCCTGGACCAACCTCGCGCGGAAAGAAGGCGGGCTGGGCAAAATGAACATCCCTCTGGTGTCCGACACAAAGCGCACCATTTCACAAGATTATGGGGTCCTGAAAGAGGACGCCGGGATCTCCTTCAGAGGGCTCTTCATCATCGATGACAAGGGAATTCTGCGCCAGATCACCATCAACGACCTACCTGTCGGCCGATCTGTAGACGAAACTCTCCGGTTGGTGCAGGCGTTCCAACACACTGACAA…			P
1.058	0.077	0.222	-0.191	-0.236	0.224	-0.015	-0.011	-0.115	-0.79	0.301	-2.873	NaN	-1.445	1.674	47728	GGGCTTTGAACCCATGTGAATTTTGTAAAAATCGATTGTGGCATTCATTAGTGTCCTTTGGCCATAACTCCCACCCCCCAGGTCGGGACATGGAAGAGTCAAAGGAACCATTTTTTAGAAGAGCATTCAAATCAGAAATTGTGAACTGCGTGTAATTTTCCCGATTAGTAAACGGTGCAAATGAGGGAAAGGAAGGGGTATTCATTTATTTTATTTTAGCAATGCCTAGACATGTTGTCTGTTGAACTGTGGTGTTCAAGAACAACATCTGTTGGGGAATTAAGCATGCTCAAAAAAGCGATTCAGTACCTTGGACCTGCCAACGTCTTGAACCCCAGATTGATTTCAAATAAATGGTGTTTTTCCAATAATCATAGCCCTGAACTGCAAGTGTATCAA…				R
-0.733	-0.057	-0.4	-0.206	-0.135	0.205	-0.203	-0.09	0.061	0.47	0.787	0.115	0.453	0.836	0.525	47730	GCAGTGTGTGGTGGATTTGCAGAGCAAACGCCCGGACATCATTAAAGCATGGAACCTGATCTGTGATGTATCTCGAGAAGAGTTCCAGAAAATCTATGACTGCCTGGAAATCCTGCTCATTGAAAGGGAAGAGTCATTTTACCAGGACAGAATGGATGCTGTTGTGAAAGAATTTGAAGATAAAGGACTAGTTCAGATGGACGAAGGGCGCAAGATTGTATTCCCCCCAGGAAGCACAGTTCCTTTAACAATCGTGAAATCTGATGGAGGTTACACTTATGACACATCGGATCTAGCTGCCCTCAAACAAAGGCTGTTTGAGGAGAAAGGCGATATTCTCATCTATGTGGTCGACAGTGGGCAGGCAGTACATTTTCAGAGTATTTTTGCAGCAGGCCA…
-0.583	0.006	0.027	-0.139	0.242	0.201	0.223	-0.037	-0.182	NaN	0.082	0.288	0.045	0.562	0.317	47733	GAGGGACGGACCATGGGGATAGCTCGTTTCAGACCTTTTTCAGTGACACCGGCACAGGGAAGCATGTGCCAAGAGCACTCTTCATAGACCTGGAACCAACAGTCATTGATGAGATTAAAAATGGGATATACCGCTCACTGTTTCATCCAGAACAACTCATAAGCGGCAAGGAAGATGCTGCCAATAATTATGCTCGAGGTCACTACACCATCGGCAAGGAGCTCATTGATTCCGTGGTTGACAGGATCCGAAAAATGGCTGACCAATGTGGCGGTCTCCTGGGATTCCTGTCTTCCATAGCTTCGGTGGAGGGACAGGTTCTGGATTTACTTCCTTGCTGATGGAGCGTCTTTCCGTGGATTACAGCAAGAAAGCGGTTCTAGAATTTTCAATCTACCC…
-0.187	0.015	-0.022	-0.076	0.077	0.14	0.08	0.059	-0.092	NaN	0.049	-0.103	NaN	0.419	0.63	47734	GAGCCATTTAAGTATTGCAAACCATTTCCGCTGCTTATGTAATCTGTACTGTAAATGGGACATTCATGATTCATCATATCATGAAGTAGAAAATTTGAGGACAAGGAAACGCGAGACTAAAATTTGTGGTCACATCTATTTACtttaaattattttatttttataaGACCAGTGGCATAACGCTTAATGATCCTCCTCCCCCATTCAGAGGGTGATGAGGGGCTCCTGAGCCTCCCATATCTTAGAAATATTGGCTTTGGTTGCTTGTGGGCCCCTAAAGGGTTGGGGCCTCTCCTGCGTGGCAGCTGCTGGAGGAGCTTGCATTACGCCTCTGCATAAGACCCAGTGAAGAGCTATGACGCCCTAAGATCTAACCCCAGCAAAGTTGAAGGCCTTCCT…
0.311	-0.136	-0.055	-0.149	-0.118	0.66	0.108	0.031	0.079	-0.159	0.039	-1.037	NaN	NaN	1.407	47736	GCCTCTTAGTGCAGAAGTGTTCTGAAGTTATGGTGTCAAAGCTCCAGTACTTATACCAGTTTCCGCCTTTGAAGTAAGCAAACGTCAAAGGAAAGTCTTTGTAGTGAACAATACCCTACCTTTCCCTGACCTGGCTCCAGACACACTACAGAGGGGCAGAGACAGCTTTGTGTGAGACCAGGCACAGCCCTATTCAGGTGTCAGTGACGACTCCTCCCACCACTCTAGGTCCGGAAGACCCCTCAACCTGGTGAAGGGCCATCAGGATATGCAAGGCACACTTCAGCTCCCTTTGTGTGACTGTCTAGAGTGAATGCACAAGAGCCCAACTGTCTGTCTAAACCAAACGTGGATTCCACCGGTAGGCAGAGGCACAGAATGGTAAAGCAAAAAAATGTC…				R
-0.272	0.095	0.104	0.121	-0.072	0.08	-0.121	-0.079	-0.112	0.033	-0.11	-0.714	0.243	NaN	0.011	47737	GGAGAAGAATAAGTGAATTACAACCTCTCACGCTATAAGAACCCTTTTTCCAATTACATGCAGACAAAGTGGTTCTTAGGACAAATCCAAAATTCTTACCAAAAATAGTTTCCCAATTTCATATAAATCAAACGATTGAACTGCCTGATTTCTTCCCAAATCCACAATCAGTTGCAGAAAGAGATCTACACACTTTAGACGTCAAACGTGCAATAAAATGCTACGTTGACAAAACAAAACCGTTCAGAAAAACAAATCAATTGTCACGTTTTCAAGACCACACAAAGGCAATGCAATTTCAAAAAATGGCATAGCACGATGGATAGTCAAATGTATCCAAATCTGCTATTAAAAAGCAAAACGTTTGCTGCCTATTCGTCCCAAAGCTCACTCTACACG…
-0.474	0.034	0.015	-0.1	0.211	0.254	-0.171	-0.014	-0.053	0.155	0.259	-0.16	0.189	0.259	0.562	47738	GGACTGTCGACCACGCCATAGACCTCGTTGGATCGCTTGTACAGTGTCATCTTATCGCACAAGATGTCTGAAGGAGGTGAGGGTTACGTGGTGAAGGTCCGTGGTCTGCCCTGGTCCTGTTCCACCGATGAGATCGAGCGATTCTTTTCAGAGTGTAAAATATTAAATGGAGCCGGAGGTATTCGTTTTATTTACACCCGCGAGGGTAGGCCTAGTGGAGAGGCTTTTGTTGAACTGGAAGATGAAGAAGACGTGAAGATGGCACTAAAAAAGGACCGTGAAACAATGGGCCACCGATACGTTGAAGTATTTAGGTCAAATAACGTGGAAATGGATTGGGTCTTGAAACACACAGGCCCTAACAGCCCAGACACTGCAAACGATGGTTTCGCACGTCTT…
-0.299	-0.038	-0.018	-0.124	-0.167	-0.244	-0.2	-0.013	-0.004	NaN	NaN	-0.255	0.183	-0.351	0.181	47758	GAGGTACCGAAAGGAACGTCAGAGTACCAGGCCGCTTGGATTTTAGATGATGATGAAAAAAGTGGAGCAGAGGAAGACCTGAGTGAGGAGGATGATGACATGGATGATGACATGGAAGACGCACAAGAAGGAAGTTTAATGGATGAACCTTTGTCTGAGGAGGATCAGGACAGTGAGGGCGAAGAGCTGGAAGAGAGCGAAATCTTAACTGGAGCAGATAGCACAAGGGATGAGCGATATGATGAAAATGTGGATGGAGAGGATGATGAGCTACTTCAGAAGTACAAGCAGCAGAGAGCTGAGGAGATGTTTCCTGACGAGGTAGACTCTCCACGGGACCAGCTTGTTCGAGTGCGGTACCAGAAGTACCGGGGACTGAAAAGTTTCCGGACCTCCCCA…				R
-0.067	0.037	-0.033	-0.016	-0.022	-0.075	-0.162	-0.164	-0.011	0.347	0.399	0.309	-0.04	0.255	0.236	47764	GGAGGTGGATTTCGATCTCCTGAAGGTGGCTTCAGACGTGGAGGGCCCCCAAGAGGAGGCAGAGGGGGACGAGGAGGCAGAGGGGGCTTTGGAGCTGGAAGGAAAGTGACAATTGAGCCTCACAGACATGAAGGAGTCTTTATTTCCAGAGGAAAGGAAGATGCTCTGGTCACCAAAAATATGGTCCCTGGAGAATCTGTCTATGGCGAGAAAAGAATCTCTGTCGAGGATGGGGAACAAAAGATTGAATACAGAGCCTGGAATCCACTCAGGTCAAAACTAGCTGCTGCCATTCTCGGTGGAGTTGACCAGATTCACATCAAGCCCGGTTCCAAGGTCTTGTATTTGGGAGCAGCTTCTGGCACAACAGTGTCGCATGTGTCTGATGTTGTAGGCCCA…
-0.018	-0.218	-0.117	0.207	-0.159	-0.309	-0.32	-0.578	-0.535	0.18	0.134	0.705	0.076	0.068	-0.622	47765	GGTCGCGCTTCCTTTTCCTCGCTGGCTGTGGTCGAGGCATCATGAAGGCATCGGGAAACCTTCGGGAGTACAAGGTTGTTGGGCGGGCTTTGCCTACAGTTAAAGCTAAAGTTCCTCCTCTGTACCGCATGCGGATTTTTGCCCCCAACCATGTCGTTGCCAAGTCACGATTTTGGTATTTCGTTTCTCAACTTAAGAAGATGAAGAAAGCTTCAGGAGAAATTGTGTACTGTGGCCAGGTATTTGACAAGTCTCCATTGAAGGTTAAGAACTTTGGTATATGGCTGCGTTATGATTCTCGCAGTGGAACCCACAATATGTACAGAGAGTACAGAGACCTAACAACTGCCAATGCTGTAACACAATGCTATCGGGATATGGGAGCTCGTCATCGCGCCA…
-0.018	0.031	0.206	0.101	-0.057	-0.103	-0.181	-0.038	0.018	-0.001	0.246	-0.1	1.599	-0.53	0.351	47766	GGATGCGGTGATTGGGCGGTTTACGACCGTTTAATGGCAACAGTAGCGGACGGAGAGATCTTTTAAGTTTTTACTTCGACTCTCGAATCCAAGCACTCAAGAACCATTGCGTCCAAACAGGGGCGTCTTAAACTTCCGTGCAGTGACTAGATCCAGCCATGGCTACTGGCTTTCGAAAAGCTGGCGGTCTAGGAGCAGCTCAGCGCAAAAAAACTGGAGCAAAACCTGAACTAACTGAAGAGCAGAAGCAAGAGATCCGGGAAGCTTTTGATTTGTTTGATACTGATGGTTCCGGAAACATTGATGTTAAAGAACTGAAGGTCGCTATGCGAGCTCTTGGCTTTGAGCCCAAAAAGGAGGAATTGAAGAAAATGATAGCAGACATTGACAAGGAGGGAT…		G
-0.027	0.152	0.011	0.017	-0.172	-0.289	-0.333	-0.025	0.011	-0.083	-0.065	0.169	0.123	-0.08	-0.38	47768	GGAGTACGGAATCTATTTAATGTGGTAGACTGCAAGCTTCAATGGCAAAAGAATGGTGATTACTTGTGTGTCAAGGTAGATCGGACACCCAAGGGGACTCAGGGCGTTGTGACCAACTTTGAGATCTTCCGAATGAGGGAGAAGCAGGTTCCAGTTGACGTGGTGGAAATGAAAGATGGCATCATTGCCTTTGCCTGGGAACCTAATGGAAGCAAGTTTGCTGTATTGCACGGAGAAGTCCCGAGAATATCAGTTACTTTCTACCATGTTAAAAACAATGGCAAGATTGAGCTCATCAAATCTTATGATAAGCAGCAGGCAAATACGATATTCTGGAGCCCACAGGGACAATTTTTGGTGCTCGCAGGTTTGAGAAGTATGAATGGTGCCTTGGCATTT…
0.428	0.003	0.087	-0.05	-0.107	-0.021	-0.041	-0.012	0.085	NaN	0.063	-2.303	NaN	-1.484	1.854	47769	GAGATGTGGATGGGACAGTTAACCCCTGATCTGCTCATCCAGGGTGACAGAAAGCGCTATCAGACACCAGTTTTTTTTTTAATGATGTACGGTGTAGGTGCCAGCCTGTATTGGCTTTGGACCACATTCCTTCACTCCATTGCCTCACTCACTCGTTTTTTCCACCTCAGGAGACAGAGTGGGGAGTTTTTTCACCCAATCTGTCCATATAAGGAGGCAGAAAGCACCACTAGACACGAAGGATTATTTTTTATTGTGTATAGGTTGTGGAGCCAGCACTTCCTGGTATCAGGCTGCGCCACCACGCCTGGTGCCCAGATAGTCTTTCGGCCCTCACTGGGGACAGATTGGAGCTTTACCCTAATATGCACCCAGGAGAGGGATAAAGCCCACTAGATC…				R
-0.122	0.041	-0.117	-0.054	-0.046	-0.066	-0.116	-0.05	0.075	NaN	0.064	-0.11	0.664	0.029	0.488	47770	GGAAATTCAACAATCCCATATGATAGCACAGTTCAGTTCAACATGCCTGCCAAACGTTCTTCAAATGCTTAATGTGATTTAAAATTTTGTGTCAGGTATGCAGTCTCTGGCTTTGTAGCTGTTGAGAAAATTTGTATGGCGTTGTGTTTTATCTGTGAGTGGAAATTATTTGGTTGGAAAATGCTCTGATGGTACTTCTTTATTATTGAAACTTGTTAAAAATATGCAATTGCCCTACTGTTCAAGCACTCTTTGTGAGATGGGTCCTATTTCTCAATCCACCTTTACAGCCATCTTTGTCATGCGCCATCCACTGCTGCAGCTCATGGTGAGACAGGCTGAGCTCACTATTTGGTGATTATCCCACCCTAATTTAGCTCTTGTGTGATATATTCCAAA…		G
-0.162	0.479	-0.131	0.274	-0.25	-0.174	-0.13	0.157	0.796	-0.276	-0.444	-0.913	-0.307	-0.421	-0.961	47752	GCAGAACATTGACCTTTGGTCAGTATTTTTCACACGTGGTTCGTTTTGCTTTGACAGGCATCTTAGCGTTGTGCTAAGTTTTGTACTGAGCGTGTGATATTGTAAACTTCGGAATGCCTGAACTTTTAAAGGTGCTGATCAGGGTATGTTTTAATCAGTGAGGCAACTGCCTTGCCCACCAAATTAGCAAAGCACTGTTAACCTTTTCCTGGTTAGCTTATTGTTATTTAGTAACCTAAACGCTCTGattatttttaaaaaatattttaattattGTTTGTGCTTTACAAAGGGCAGAAATCGATACATGTACACTTAAGGAAAATATATGCCGTACTCTCCGAAGATTAGTTTATACAAAAAATGTTGGTCTTAAACTTGAGTAGAGATAGCATTCCT…
0.013	-0.065	-0.095	0.019	-0.037	0.035	-0.018	0.008	0.047	NaN	-0.018	-0.175	NaN	-0.052	0.293	47753	GGGCAGGAAAGCACAGGACCGACAGAAAGGCAGGCAACACAGGCAAGATGGAATGCAACAGACTGCCAATGACCATGAGAAAGATATTGATGTGAAAGAGAGGTCGATCTTTGATATCCCCATCTTCACAGAGGAGTTCCTGAATCATAGCAAAGCACGTGAGGCGGAGTTGCGACAGCTACGTAAAACCAACATGGACTACGAAGAGAGGAATGCTGCTCTCCAAAAACACGTGGAAAGCATGCGGACAGCAGTTGAGAAGCTAGAAGTAGATGTGTTCCAGGAGCGCAGCCGCAATTCTCTCCTACAGCAGCACCTTGAGACCCTACGGCAGGCCCTGACCAGCAGCTTTGCAAATGTCCCCTTACCTGGCAGCGGTGAAACCCCAACGGTGGATTC…				R
0.387	0.031	0.193	0.189	-0.005	0.003	0.106	0.084	0.018	-0.781	-0.276	-0.779	0.48	-0.075	-0.225	47755	GAATCACTGGTTACAGTTGAGGTGGAGACAAAAAGTGTTTTTTTTTGTTTGTTTTTTTTAAATTTTATGTAAGGATTGGGAATTGTTCATCAAAAATGTTTGAAATCGGTATGAATTTAATGGAGTTTGTGGCCTTATTTCAAAGTTAAACCCCAAACGCTATTCGCTGCTGAGCATACACAGTATGTCTGTGTGCATATTTTTGTGTTTTCCGATGTTTGCCGGAGCATGTTTTTGCAGTACTTTTATGACCTTGATATCTCTGCTCCCTGCATGCTTTTAGCATTTCTCCATTGTATTTTGGCACTTAGGTGGGTGGGCAGTCCAGGAGGCTTTTTTGTTAGTAACACTATAAAGACTGACTACATTTTAGCCCAAGAGTCTCATATGAAATGGTCT…
0.229	-0.175	0.051	-0.172	-0.079	0.369	0.204	0.08	0.136	-1.173	0.067	-2.272	-1.651	-2.252	1.364	47756	GGTTCCCACACCCCCTATCCAAAGGCAATGCACTATGGATGAGCTGGTCCGGGATATTTGCCTACCCTTTTCCGCCTCTCCCTCTTCTTCCATTTCTGGTTTTGAGGCTCAGGCAAACGTCTCACCCTCAACCTAGTGGCTCCGACATGGGCTCATCAGCCGTGGTTCACCACGCTACTTGAACTTTCAGTAGTTCCTCTCTAGAAGCTTCACCTCAACCCAAACCTAATCACTTAGAACCATGGCGAAATCTGACATCCAAACCCAAAGGAGGTAAACCTTGCGATCTGGCTCCTGAAGTCCTAGAATTCCGGTACCTAAATTTACCACCAGAATGTATGACCATTCTTAAGGAAGCACGTAAGCCTACCACTGGAGCTTGTTCTGCATCTAAGTGGA…				R
-0.472	0.127	-0.003	-0.182	0.108	0.339	0.183	0.082	0.131	0.428	0.512	0.398	-0.091	0.51	-0.192	47759	GGTAATCAGCAGAGTGGTTATGGGAAAGCACCCAGGCGAGGTGGTCATCAAAATAGTTTCAAACCATACTAAAATATTCCATTTGCAACTTGTCCCAAACAGGTATGTTCTTTTTACTATTAAACTGCTATTCTATATTTACAAATGATATTATAACAAACTATTTAGTGTTTATAAGATATTATAATGCTTAATGTTGTAAAATTTCACAGCACTCAGAAGTGCTTACTACCATAAAGTAACATAGTGAATATGAAGATAAGTAACACAGGTGGTCTTAAATTTTTTGCCCTATAATTAACAAGTCAGTAAAGTTAACAGGTAAAGTACTGCTAATGGGTACAAATTAAGGAATTGCAGCAAGAACCTATTACCTACTAACTCTGACATTATACCTTG…
-0.195	-0.086	-0.467	0.576	-0.076	0.879	-0.108	0.198	0.208	0.399	NaN	0.492	1.533	0.644	NaN	47763	GGATTTTAAAATGTTGTGATGGGAATTTTGTCTTAATTATACATATACTCCATTGAAAATGTGCACTAAGCGATTAAGCTAGCTGTATTGTAGTTTTGGCATAAACAGTGTGAATTCCTTTTGTAAAAATAAGCTTATTCGCGGGATCACAGTCTAATTAATTAACATCATACGAGGGGTACAGGAACTCTTAAAAATTGTAATTGATTTCCCTTTCAAGGTAATTAACATGAGGCAACATAGGTGATGTGCACCTTTTAGAACTATTTCTGTAAATTTGTGGGGTCTTTTTTATTTGTGGCCTGCTCATATTTGATAGGTCGGACATTGAGTATGTGGAGAACCAAGAACAGTGACAGTGTCCATTTTAATGTTTTACGTAGAATAGTAACTACACTG…		G
0.161	-0.055	0.039	-0.139	0.008	0.224	0.431	0.128	0.426	NaN	0.469	0.087	NaN	0.103	1.01	47789	GCAGGAACAAATCCAAGAACACTCTAGCAACGCCAAGATTCAGGCTAAAGAACTATGGTGGCTCCACTTTTGAAGCCCAAGCCCCGAGAGCCTGGAACTCAGTACCACAACACATAAGAGACTCTACCACCTTCAATACGTTCAAAAAGGACCTAAGATCGCTCCTGTTGTCACAGGACCTCACGTAAACGAATCCACAACCTGCTCGATTCCCGATATGACCAAGACCTCTCACAACTGGACGCCGAGACTGGATCACCCTTGCCTGTAACGTCGCAATCTTATGTTACTTGTTACTTGTTTATGTAATCCATTATTTATGTATCTGTCTACAACTGTCATATGTCCCAAATTGTCTCCCACGTTTTGTGTATGCCCTGAGGCCTACGGGCAAAGTGG…				R
0.717	0.443	0.126	0.27	-0.039	-0.435	-0.276	-0.068	-0.061	NaN	-0.193	0.073	0.008	-0.052	-0.438	47791	GAAGGGCATGTATGGCATAGAAAATGAAGTGTTCTTGAGCCTTCCTTGTGTTCTCAATGCCAATGGGCTCACCAGTGTCGTCAACCTCCAGCTCCAGGACGATGAGAAGGCTCAACTGAAGAAAAGTGCAGACACATTGTGGGGTATCCAGAAGGATCTTAAAGATCTGTAAATACCGAATCTCAGTTTGTGGTCACATCATGTTAGGACAAACATTATCTTTGTAGCAGCAAATGTGCTCTGCTAAATAAACCTTTAAATGTGCTTGGCC	B
0.173	0.824	0.316	0.558	0.282	-0.255	0.27	0.309	0.553	0.126	-1.307	-1.964	-0.31	-1.182	-1.43	47792	GCATTTTACAGAGGAGGAACCCAAACAATGCATCAAGGCTTTCCAAAAACGCCTGTCACAGATATCCGCCGACATTGAAAGCAGAAACGAATCCCTGCCTCTCAAGTACAACTACATGCACCCCAAAATGATTGAGAACAGTGTGTCTATATAACTAACTAAACAATCCGCAAGAACATCCCAGGCTCCTCCATTGTCAGTAAATTGTCATCTCCCAAACATCTGTCTTACAAGTCTTAAAAGATGAAGAAATCGGATATTTCCCTGTTGTCCCTCAGTACGTTTTAGACAACATTGATTCGCTGAGAGAAAGTGATGTATGTAATTGATGCAGACCTGTCACCATTAGAGAAATAACCGAGTGAACAATATTGTGGAATGCAAATGTAGGCACACTGA…
0.235	-0.576	-0.208	-0.718	-1.024	-0.133	-0.242	-0.067	0.401	-0.471	-0.225	-3.714	-1.306	-1.642	0.771	47772	GATCATAAAAAACATCATTCGGTACCAAAAGTTATCACACCTCAGACCGAAAAAGATAAATCCAAAATGGCCAAAAAACAAGCTTCGGAACCGAAATCCAAGCATCCCTCGGATTCCAAAGCCAAATCTTCGGACCCGAAATCCGTTTCGGCGCCGAAACCGAAAAAAGTAACAGAAGAAAAAACAAGTGAAAACACAAAGCCTATCAGACAATATGTTTCTGAAACATAAACAAATAGTACCCATACTAGAAAAAATGCATCACAAACAAAAGAAGGCTCAAGTAGAGGAGACCTTGGCACTTCATAAAAGACATAAAGCATTACCAAGCAGTGAAAAACCACCAGCAAAAAAGAGTTCACAAGATAGAAGTTGTAGTCCAATTAACACTTCTCCACA…				R
-0.014	0.225	0.243	0.342	0.128	-0.173	-0.174	0.129	-0.002	NaN	-0.217	0.091	0.038	-0.21	-0.394	47776	GGGGAAATAGACGCTTTGTCTTCACAGCAGCGCATTGAATTCCTAGCACTGCTGCTGCTTGAGGCTCCACTTCCAGTGACTCACGTGAAGCGAATGCAAGAAGTTTATAGGTTTAACGGCGTGAAAAATTCAGAAATAAGATTCAGGTGGCTACGTCTCTGCATTAGAGCCAAGTGGGAAGAGGCAATTCCATTGGCTCTGAAAATGGCCACAGAACAAGGCAGAATGAAGTTTACTCGGCCTCTGTTTAGGGACCTCTATAACTTTGATAAGGCTCGCACAGAAGCTATCAACGCGTATCTTGAGCACAGATCCTGCATGCACCCAGTGACGGCCATGCTTGTGGGCAAAGACCTGCAGGTGGACCCCGCACAATCAACTGCTTTTTAATTGGCACAA…	B
-0.269	0.15	-0.141	0.026	0.106	0.042	-0.179	-0.134	-0.088	NaN	0.194	0.254	-0.213	0.545	0.03	47778	GTATGCATACTTTAATGTTTTGCAATAGCTGGGATTCCAGGAGGTTGTTCCAGGATTTTGGTTTACTGATCTTAATTACTTGAGTACCGTTTCGAGTGTTAGCACTATCAAACAATTGCCTTCACTCATTAGATAACCCACTATTTTTAACATGGATCCTATGTGCCCGTGGATTTGCATGCTTGTACTTTTAGTATACCTGGTCTGACCGGTGTCCGAACAGTGTACCATTTTAAGTCCAATGTCCTTGTAGATTACTTTTTCTGTAAAGTTGATGTTTACACATGGATTGAAATGGTTGACTGTTCGCACTCTAATCCTTACCAGTGCTGTGTGTGTGGAAAGCTGCTCCACTCACCCTCAAAACAAAGCCAATATATCACTCAGTTTTTTGTCTCT…
-0.228	0.771	0.511	0.479	0.182	0.416	0.121	0.199	0.389	NaN	0.155	-0.327	0.535	0.659	-0.1	47779	GAACGCCAGCATTTTTGTTGACATGGAGCGGCATATTATAAATGTGCCGCTACCATGGCAATAAGAACAGGTAAAGTAAGGCGTTAGATATTCTGTTGCTACTCCGTGTAGCGGCAGAATATTGTAATTATGCCCCCTAGTTTTGTGATGGAGGTCATTTATTCCCAAGATTGTAGGCATGGAAGTATCTAAAATGTTTGAATAAGTTCCTGAATTGTAGACATTGTATAAGGACCACTCCAAAAGCTCTGGGTGCAAGCGGTAGGGTTCACTTGTGTGCTGATGTTACGAGCAGGCCAGGTATGTCAATCTATGTGGCCAGCATCTGCACTAACGTTGCACTCTGCAAGCGATGCATAATGTTGTATCATCTTCAACATCTGTTTCAACTGCACATTC…
0.581	0.175	0.165	0.107	0.272	0.144	-0.477	-0.092	-0.239	NaN	-0.332	-0.081	0.49	-0.705	-0.51	47780	GGGAGCAGCCCCAGTCATATTGCGATGGCACTATTTTCAGAGGAGACGGTCCACATTGAGTTAGCAGGACTCTTAGGCTGATGAAGAAGCCACAGTTCACATTGAGGTAGCATTACTTTAAGAGGAGACGGTCCACACTGAGGTAGCAGGGCTCTTAGACAGATGGGGCAGCCTCAGTTCATATTGAGGTACAACTATTTTCAGAAGAGATGGTCCACACTGAGGTAGCAGGGCTCTGAGGCTGCAGCGGCACATCTGCTGTCCATGTTCTGGTATGATGGCTCTGGAAGGCGGGTCCTCACTGGCCTGAGAAGCCCTTATTTCTGGGGTCTTCCTTGAAGGGAACCAAGGACTTCTTCCTGAAGTCATGACCAGGAGGAATGTGATGTCCTGGCTGCA…	B
-1.258	0.185	-0.251	-0.042	-0.027	-0.128	-0.399	-0.482	-0.293	-0.027	-0.08	0.112	-0.086	0.099	-0.143	47782	GGATGAGGAAGGCGAAGAAGCTGATGATGAGGAGGGTGAGGAGGAAGCTGATGAAGAGAATGATCCAGATTATGAGCCCAAGAAGGATCAGAATCCAGCAGAGTGCAAGCAGCAGTGAAGTCGTGTGTAAATAAGTGGCCTTGAGGATTTACCTGCACTGTAATAGCCTACACAATTAGTTACTTGCAGCCTTATGTTTTTGTATTTCTTGGTAGAATCAAGTAAATGATTTTTTGTTAAAATATAAATAAAACATTTAAAGAACAAGTTACAAATGTAAGACTCCATTCTACTTAGCATTTTAAGGCTCATTTTCTTGCATATTTATAATGCAGAAAATCCTGGCATGAATGTTAATTCACTGCTCCATTGTTTGGTTCCTGTGAAGTCTTGTCATGT…
0.378	0.18	0.274	0.088	0.502	-0.141	0.173	-0.083	-0.132	-0.723	-0.45	-0.773	-0.234	0.104	-0.108	47783	GGAAATTGAGCCTAACACACTGTTGAACCGACGTCGTGATCAGCATACTAGGGATGGCAGATTCTACCACACTCAGTGATATTATTGGGTAGTAAAGGTTGGTGGTGGTGATGACCAGTCAGCCACATCCACAATTGCACCGTAAGGGGACATTTGTGTGTTTAAAACAAAAGAAAATCAAAAAATGACATGTATGCATCTAGACAGACATTTAGGATGTCTGCGTGATTTTTGAACAATCTTTGTAAATATTGCAAATGTCAATAAAGCATTCTCTTCTAAAT
-0.151	-0.075	-0.113	0.153	0.013	0.162	-0.101	-0.203	-0.172	-2.825	0.106	0.542	NaN	NaN	-0.031	47785	AGAGCACATTTTCTGGCATGTACTGATCAGCATCACTGTTGTTCACAGCATCGCCTTGTTTGCCTATTTCGATGCCGTCTACGAAATTCCCCATGCCAGCCTGAGGTCCGGTATTGGCCCACTAACCGGTATCAGTTCGGTCTCCCATACCTGGCTGTCCAGAGCAACCAAAAGCCCAAGAAGCCTTGTTAACAGAGCAGTTGCTGGACAGATTTTTTTTTGTACTTTTGTACTTGTAAGCGCGCGCTGGTCAAATACGCAAGTTGTGGGCATGCTTGCAGCTCCCAACTGTTTTATACATGCCACAGGAGTTACAAGACCAGGTGGGATCTGCACGCCATGGTGGCCACTCCCCATAACCACGTCTCAGGGTTTTTTAACGTAAACTACGCAGTGTTT…
-0.199	0.242	0.162	0.252	0.465	0.975	0.34	0.287	0.039	1.093	0.976	1.262	0.815	1.3	0.645	47812	GGGAGATATTTGATAAGGCGCGTCAGGCAGCTCCTTGTGTGCTGTTCTTCGATGAGTTGGACTCCATAGCCAAGGCTCGAGGAGGTAACATCGGTGATGGTGGTGGAGCTGCAGACAGAGTCATCAATCAGATTCTAACTGAGATGGATGGGATGTCCACCAAGAAGAATGTGTTCATCATTGGTGCTACTAACCGTCCTGATATCATCGATCCGGCCATTCTGCGCCCTGGTCGCCTTGATCAGTTGATTTACATCCCTCTGCCTGATGAGAAATCACGCATGGCTATTCTGAAGGCCAACCTAAGGAAGTCCCCAGTTGCTAAGGATGTAGATGTTGATTTTCTGGCTAAAATGACCAATGGCTTCTCTGGTGCTGATCTGACTGAAATTTGCCAGC…			P
-0.485	-0.11	-0.138	-0.131	0.03	-0.325	-0.388	-0.073	-0.462	0.553	0.633	0.654	NaN	0.988	0.158	47815	GGGCGCAATTGCTGCTGAGGGTTACACGTGTGTTGTAAACATGGTGTCGGAGGAGGCTGGAGAAAAGCTGGATCAGGCTCAGGTTAAGAAGGCAGTACAGGCTTTGCTAGCTTACACTAGAAAGAAGGGCGATGGTGATTCCTTGTTGCTAAATGAACATGACAAAATCCTTCTGATGGTGACTGTATGGAAAATTCCTGAACAGGATCAATGCATCAAAATTCCTCTTCCTCATGGAATTCGACCAGAAACATCAGAGGTTTGCCTTTTCACAAAGGATGAACCTAACATGACTGCAGAGCAGACTGAAGCATTCTATAAAAAGCTTCTAAATCAACATGGGATCAAACAGATTACCCAGATCATATCATACAAGACCTTGAAAAAAGAATATAAACC…			P
0.384	0.035	-0.087	-0.338	-0.265	-0.014	-0.095	-0.045	0.136	-0.769	-0.042	-3.315	-0.992	-0.828	1.416	47816	GGAAGGGCTGCCGGCAGACCAGCTTGCTTTGACCATGTCCATAAATTCACTGTGTGATATTTGTTGGAAGGAATGCAGAGGCTAGGTTATGTTACTCTTGAAGGTTTCTTTTGAAAAAGAGTTTGTGCTTGTTGCTTTTCTTTGTTGTAAATAGGAGTCCAACGTGTCTGCTTTGGTTGTGTAGTGTTTTGCTAGTTTGTATGTGAATTCTTGTGTGATGGACTGAGTTCCTTCTAGGCACTTTGGTATACAAAATTCAGTGAGAATTTTATAGAATTCTTTATTTGCACATTTAGTATTTTGAATTCTGTCTGCATAGTATTTTTTCTTAGCTTTTTTGATTGCTGATTTGTAGAATCTGTTAAGTTTTTGGAGGTGAAGTTTGTCTTGATAGGTGTT…				R
-0.76	-0.667	-0.46	-0.508	-0.201	-0.166	-0.527	-0.43	-0.622	NaN	0.662	0.976	NaN	0.821	0.253	47800	GTATCATCGGTACCATTATAATGGTTGTGGCCTTCTTAGGTTGCATGGGCGCCATTAAGGAAAACAGATGCCTGCTCATGTCATTCTTTACCTTGCTCCTGCTCATCCTCTTAGCAGAGGTTATACTGGCTGTCTGCCTCTACATTTATGAGCCACGGCTAGAAAAATATTTAGGAAAAGAACTCCAGGAAAGCATAAAACTGAAGAAAAACGACACGCTGAGAGTGTGGGATTCCATCCAGGAAAAACTGAAATGCTGTGGTGTGTATAATGTGTCTGACTGGATACCTGAGGTTCCATCATCGTGTTGTGAAGGCGATATCGCAAGCTGCTCTTCTACACTAAAGTACTTCAAAGAGGGTTGCCTCAAGCAAGTGAAAAGATGGTTTGAATCGAACT…			P
0.181	-0.305	0.01	-0.411	-0.468	0.304	-0.163	-0.057	0.05	-0.163	0.088	-2.234	-1.847	NaN	0.743	47803	GCAGAAGAAGAACCAGCACCTACAAGGGCCACACAAGACAGGGGTAGTAGCCCTATGCCAAAATCACCACAAATTTTGCATCATCATACACCTCAACATGTAGAAGAGGATAATCAAAGTTCAGAAGGACAATATCAGGCACCAACACCACCACCTCCTGTAGAGGACACAATTGTGCCATAGGTCACACCTCCATTATTTGAAGAGGAAGACAATAATACACAACCCAGGGATGAGTGGGATAATTATGGGGAAGATTCTCAAGATCAGGACACAGACAGATCCACGGTGTTACCCAACGCATCCATCCCCTCCAGATGATACATCTTCATACCTGGATATAATTGCGAGAGCGGCACAATACCATAATATGCCAATATATAAAGAGACTGTAGAACA…				R
0.137	0.149	-0.03	0.077	0.063	0.444	0.378	0.216	0.217	-0.776	-0.466	-0.801	NaN	-1.363	-0.02	47807	GGGAGAGGCTGGAATGGCGAGTCTCTGGTGCGGCGGGTGTGTCTGGCTCCTCACTCTGTGCTTTCTCCAGGAGGTCGCTGCTTGCCCCTGCGCGGACCCCGCTTTGTGCCACCCCATCGCGGATATTAAAGACTTTGAGGTCTATGTGTTCGACGTTGGTGGGAAGAGCTGGAAGTTTTATGACTGGACTCAGGTCACAACTGTTGCAACATTTGGAAAGTATGACCCGGAGCTCCTTTGCTATGCTCATTCCAAAGGAGCAAGGGTAGTACTGAAAGGTGATGTCCCACTGACTGATGTGATTGACCCTAAGAAAAGAGCTGCATGGATAGCCCAAAAGCTGGATCTGGCTAAGAAGCAGTACATGGATGGAATAAATATCGACATTGAACAAGCAGT…
-0.121	-0.184	-0.26	-0.124	0.009	0.755	0.107	0.064	0.308	-0.066	0.371	0.164	-0.243	0.436	0.245	47808	GTACATATGTGAAAATAAAATAGAAATGTTACAAATAAATATGTAGATTTTATGCAAGGCAAAAAAAAAAGAAAAAATGAATCCCTAAAATGAAGAGGTTTTAAAGATGGTAAGGGCTAGAGATTTGCATTATAGAACCTCAGCCCTTATTAACTTGTTGCAAAAGGCCTGTAGTTGGGGGTGACTTATGTACTTATTCCGTAAATTTGTATGCCCAAGATGGTCCATAACAACATTTTATTAAGCTGCTCAGTGTGCTGAGTGGAGTGTCATATTTGCTTGTGGAATTTTTGTTGCACTACAAGCAGGTAATCGGTCTCCACTGGCATGAATATGGCAAATTATTCTGCCACCTATTTGCCTGCCCCCCCCCCAGTACCTTCTAACTTTCCCTTTAAA…
0.608	0.682	0.348	0.257	0.22	0.845	1.792	1.262	1.359	0.134	0.238	-0.076	0.065	NaN	-0.554	47809	GATTACACCCAAGACCTGGTACATGAACCCCAAGGATAAGAAGCATGTATATTTTGGAGAAATCATGAACGGTGGTACCCAATTTGAGTACAACGAAGAAGGTGTGACCTCTAAGGATATGGCTACTCTTTGCATTCATGCGTCTCCTGGCCAACCACGCCTCTCAGAACATTACCTACCACTGCAAGAACAGCATTGCATACATGGACGGAGAGACTGGTAACCTAAAGAAGGCAGTCACCCTGCAAGGATCTAATGATGTTGAACTCCGTGCTGAGGGCAACAGCAGGTTCACCTTCAGTGTGCTTGAGGACAGCTGCACGAGACATACTGGTGAATGGGGCAGAACGGTCATTGAATACAGAACAAACAAACCATCCCGCTTGCCCTTCTTGGATA…
0.303	0.122	0.239	0.298	0.292	0.309	0.107	0.083	-0.143	NaN	-0.244	-0.251	0.2	0.395	-0.171	47836	GCACACCAGTGTTGGCTGAGCCCTGGCTCCATCCCATGGGCAGCATGAGGCACACAGTGGTGGCTGAGCCCTGGCTCCCTCCCATGGGAGAGGTGCAGAGCTCTGCTGAGCAGCGAGAGGCAAACAGTGCGTGGCTGAACCCTGGCTCCATCCCATGGGAGAGGTACAGAGCTCTGCTGAGCAGTGCGAGGCACACAGTCCATGACTGAGCCCTGGCTTCATGCCAAGTGAGGTGCCTAGAGTACATCTGATGCAGGTCTAAATGCCTCAAGAGACACACTCTGCTGCCGTTTGTTACTATGTGGGGTTGATGTGCACTACAGCTTGAAGCATCTATTTGTAGCTCAATCACTCTTTGTATCACAATAATTTATTTAGTGTTGTTTGTATGTGTGGTTA…					Y
-0.124	0.075	-0.088	0.16	0.14	-0.055	-0.332	-0.074	-0.175	0.207	0.398	0.552	0.017	0.8	0.445	47838	GGGACCATTCTGCAGTTGATTTCGTACGCAACGCATCTCTAACAGTAACAATGGCTGAGAGCGACTGGGACACCGTAACCGTTCTTCGGAAGAAGGGCCCGACAGCCGCGCAGTCCAAATCTAAGCATGCAATTGTCTCAGCGCAAAGAAGAGGCGAGGAGGCGGAAACATCCAAAAAATGGTCTGCAGGTCAAAACAAACAGCACACAATCACCAAGAACACAGCTAAGCTCGACCGTGAGACTGAAGAACTCCATCACGAAAGAGTTCCTTTGGAAGTGGGCAAAGTAATCCAGCAAGGGCGACAGAGCAAAGGATTCACTCAGAAGGACTTGGCCACAAAAATAAATGAGAAGCCACAAGTTATTGCGGACTACGAATGTGGAAAAGCTATACCCA…			P
-0.229	0.096	-0.207	-0.232	-0.235	0.28	-0.103	0.009	0.179	-0.071	-0.26	-0.326	-0.243	-0.508	-0.768	47840	GGGAAGAATGAAGGCAGCCGGAAGGGGAGCTTCTTCAAGCAGGCCAAGAAGTCTTATCCCATGTTCCCAGCCCCAGAGGAGCGAATCAAGTGGGACGAATATGGAGAAATAATAAAGCCAGAAGACTTTCTGATTCCTGAACTTCAAGCAACAGAAGAAGAAAAAAGCAAACTGGAATCAGGCCTGACAAATGGCGAAGAGCCAATGCACCAGGGTTTGTCAGATGTTCCAACGAAATGTGTGTCTGTGACTGAGCCAATGGAAATAAAAGCCCGAGTTACCTACATAGACTATGAAGGGCGATCGGATGGGGACTCTATTAAAAAGATTATTAATCAGATGAAACCTTGGCAGCTGATTATTGTTCATGGGCCTCCAGAAGCCTGCCAGGACCTGGCG…	B
-0.107	-0.024	-0.234	-0.086	-0.055	0.29	-0.136	-0.009	-0.065	NaN	-0.075	-0.092	-0.438	NaN	-0.14	47819	GAAAGAGAACCAGGAGAATGAAGAGGAAGTGAAATTTTATTTAGAGCCCACCTTGGCAATTGATTTTGTCAGCAACACCACTCAGAAGATAGGTGTTTCTTTCCAGCCTTTTGAAGTGGAGAAAAATGTTTATGCCTGTGCTGTTGAAGGCATGATTGTAAAGGCAACGGAGCAGTTGGTGAGTGATATCCTCCGGGAAGCCTTGGCTGTGGGATACCAAGCAGTTTCGTACCACAGGACTCCGAGAGAGATATCTATTATGAACATCCATCAAGCCATCTGCAACATCCCTTCATTGGATTTCTTGTCAAACAAATACATGGGGGTATTAAACATGGAGCAATGATCATTTTGAAAACTCTTATTCGAGAGGACTTTGAAGACAGACGCTTGCAAATT…
-0.053	-0.009	-0.206	-0.219	-0.092	0.493	0.239	0.139	0.234	-0.945	0.051	-2.31	NaN	0.081	0.789	47824	GATTGTAATGAGTATCTCTTGCAATATTACTAAAGTTCTCTACTGCCACCAATGCTGCCACAGTTCCTCTATCTCTGTAACACACACACTCACTTGCTCCCCTGAAAATTGCCTTCGTGAAAATACTTTTTATACAGTTTAATTCACCTCCATTCATCGCTAGCCTGCATTTGCCCATCCGTACCTGTTCTCTCCCCCCTCCTGCCCAACCCAATGAGCTTAAAGGGTCTGTGTGTAGAATTTTTGAAGTTAGTTTACTAAGCGCTGCTCAGGGCACACAGTGACTTTAATGAGATCATGCAGAGGAGGCTAGAGGGGAGAAATAGCTGGAATTTAGCGTTCTGCCAATTGTTTTTTTTTTTTTAATTGTATTCCTTTTTCCTCAAATGTTTTGCATGT…				R
-0.421	0.419	0.395	0.603	0.59	0.553	-0.263	-0.122	-0.556	1.16	1.296	1.321	1.412	1.599	1.277	47825	GGGGGTAGGGCGCTGGCCATTAATCAAGCCACCATGGCACTCTTAACGCAAAAAAGGGGCAGACCTTGTTTCCCGAGCGCCAAATGGGTCTGCCAGTTTCATGGGTGACCGCAACACACGAACGTCGTCTTAAAAAGGTCCCCAGGACAGCCGTATTGTTATGAGTGCTGATAAAAGGCAACCGCTGTCGCACGAGTGGCTGGAGAAACCGACCATACAAAAAGTACCCAAGATGACCGCTGTCTTCCGAACGTTTAAAACATGGCCGCTGCGTTTATTGTGAAATCCGACGAGATGATCCGAATGTTTGAAAATTCGCAGCCGCTTCGTCAGTTACGAAAAGAAAGCCGCTAACGGATGAACCGTGGACGTTTTGTTTTCCAAAATCATTATGCTTAT…			P
-0.373	0.09	-0.012	-0.359	-0.21	0.257	0.168	0.192	0.036	NaN	0.233	0.372	-0.64	0.006	0.247	47830	GATAGTGAGAAAGGAGAGTTTGGAGGCTTCGGATCTGTAACTGGCAAAATTGAAACTGAGATCAAGATCAACCATGAAGGCGAGGTGAATCGGGCTCGGTACATGCCACAGAATCCCTGCATTATCGCTACAAAGACACCCTCCTCTGATGTGTTGGTATTCGACTACACCAAGCACCCTTCAAAACCAGATCCAAGTGGCGAGTGTAGCCCGGACTTGCGGTTAAGGGGTCACCAAAAGGAAGGTTATGGCTTATCTTGGAATTCCAACTTAAGTGGACACCTCCTGAGTGCTTCGGACGACCATACTGTATGTCTGTGGGACATAAGCGCTGGGCCAAAAGAAGGCAAAATTGTTGATGCAAAGGCTATTTTTACTGGGCATTCTGCTGTGGTTGAA…		G
0.875	0.119	0.107	0.021	-0.081	0.496	0.043	-0.03	0.117	-0.462	0.001	-1.837	-1.519	-1.462	2.131	47832	GAGGAAGAAATTTAAGTGGTACCAGATGTGTTCAGTACTGTAGAGGCAGTATTTGCCCATAAAGCAAGAATATGTTTAAATAAATCCATAGAGTCTCGCTTCACCTGACAGACTCACAGAAAGGTGACTGAGGCAAACATGGTTTATATATGGTGCTTTGTGTTCAGACTGATTGTCTGCAACAAAAATGTTCCATGAAGGTCAACAGAACACCCCCCCAAACCCCCCTCCCCAAGGAACTCAATAATCGTAACAACGGGAAAGACTTCTGCGATAAGTGTGGTCAAAAAGTCTTTTCAAACACacaaaacgtgatgggaggaattcttgcaattcatctatccaccagaatccctcacagtagcattccaacccattgttcttttgcccaccctgcca…				R
0.273	-0.201	0.149	0.076	-0.087	-0.528	-0.297	-0.531	-0.615	0.173	0.107	0.672	0.115	0.035	-0.764	47860	GGAAGCATTGGAAGCTGCCCGTATTTGTTGCAACAAGTACATGGTGAAGAGCTGTGGTAAAGATGGTTTCCACATCAGAGTGCGGCTGCATCCATTTCACGTCATCCGCATCAACAAAATGTTGTCCTGTGCCGGTGCTGATAGACTTCAGACCGGAATGCGTGGAGCCTTTGGCAAACCCCAGGGCACTGTAGCCCGTGTGAACATTGGGCAGGTGATCATGTCTGTCCGCACCAAGGCATCCAACAAGGAACATGTGATTGAAGCTCTGCGTAGAGCCAAGTTCAAGTTCCCTGGGCGCCAAAAGATTCACATTTCCAAGAAATGGGGTTTCACCAAATTCAACGCGGACGAGTTCGAGAACATGTGTTCAGAGAAGCGCCTTGTGCCGGATGGCTG…
0.117	0.01	0.096	0.097	0.035	0.413	0.116	0.104	0.106	NaN	0.112	0.194	0.082	NaN	0.17	47861	GCAGAAACAAGCGAAATACGTTTACATGAAAAGGTTTACAAATGTGAGTGAAGCTTTTGCTTCAGTGCCACATGATACGGGGTACTTTGAACAAACTGCGCCTATTGGTTAATATTGTCCCAGAAAACTTACAGGAGCGTTGTTTCGCTTTCAAGTGAAAAATAAGATGTGTGGAGAAATGTATCTTGTTTCAAACGTATCTGTGTTCATGAACAATAACTCCAGAGCTTGCGCGCATCGCTAGGATGAGACCATTCATCTCTCTGATAGTCTGGCCATGAAGGACCAGCTCAGAATGTTGTCCAGGCCGTGTCAAATAAAGCATCCTATCGATGGAAAAGTCATACAAGTGATATCCCGGTTCAATCTTGCATCGATGAAAATGTTCGCTCATTTCCC…					Y
-0.066	-0.198	0.013	0.002	0.239	0.342	0.146	-0.019	-0.301	0.658	0.816	0.659	0.594	0.938	0.581	47851	GGACTTTTGACCGGCTTGTTGTTGCTGGCAGTGTGGTGCTGATAGAGTAGTCTAGTCTCAGCATTTGCACCACTTTATCCGTCCTGCGCCTCGTTCCCAGCGCTGACATGCCGGAGCTCGCCGTGGAGAGGGTGGTAGTTCACCCGCTGGTGCTTCTAAGCGTTGTGGACCACTTTAACAGAATTGGAAAAGTTGGGAACCAGAAGCGAGTTGTCGGAGTGCTACTTGGCTCATGGCACAAGAAAATACTAGATGTATCCAACAGTTTTGCAGTACCGTTTGACGAGGATGAGAAGGATGATTCCGTGTGGCTCCTTGACCACGACTACTTGGAAAATATGTATGGGATGTTCAAGAAAGTAAATGCCAGAGAACGGATAGTGGGCTGGTACCATACAG…			P
-0.51	0.217	0.112	0.292	0.375	0.104	-0.065	-0.046	-0.078	0.166	0.331	0.989	0.484	1.056	-0.011	47853	GTGCTGATCGGACCTCTGATCTTAGCGCTGGCAATTTACAGGCGGTAAGAGGCATGAGTTTCCTCAGCACTCTCGCTCCGCCCGGAGAAGGCATCCGACAGCAGCAACCAGACACAGAGGCCATCCTGGGAGGCAAAGGGCTCGGCACTGGCACACTGTATATCGCAGAGAGCCGCCTGTCCTGGTTAAATAACTCTGGTTTGGGATTTGCACTGGACTATCCCTCGATTAGTTTACATGCTGTGTCCAGGGATACAAATGCCTATCCGCAGGAACATCTCTACGTAATGGTGAATGCCAAACTTGAAGATGATGTACCTAAAGAAAATGATATGGGAGATAATGAAGATGAGAGTGACGGGGATGATGATGTTGAACCAATAACAGAAATTAGATTTG…			P
-0.031	0.31	-0.157	-0.019	-0.218	-0.096	-0.228	0.172	0.492	-0.183	-0.159	-0.735	-0.193	-0.141	-0.025	47855	GCGACTGCGGAAAGAGTTCACTCCTTTTGGTACAATCACTAGTGCAAAGGTAATGATGGAAGGTGGACGCAGTAAAGGGTTTGGGTTTGTATGCTTCTCATCTCCTGAAGAGGCCACTAAAGCTGTCACAGAAATGAATGGGAGGATTGTGGCCACCAAACCATTGTATGTGGCTTTAGCACAGCGCAAAGAAGAGCGGCAGGCCCATCTCACCAACCAATACATGCAACGCATGGCCAGTGTAAGGGCTGTGCCTAACCCTGTGATCACACCATACCAACCTGCACCACCCTCTGGTTACTTTATGGCAGCAATACCACAGACGCAGAACCGTGCAGCTTATTACCCTGCTGGCCAGCTTACCCAACTAAGACCCAGCCCTCGCTGGACTGCACAGGG…
-0.234	-0.441	-0.039	-0.238	-0.135	-0.394	-0.287	-0.052	-0.289	-0.077	0.19	0.282	-0.473	-0.004	-0.361	47883	GAGCCCTTTGTTTAATTGTCCCATGTGCTTGGGGATGTACAGAATGAGGCCGAGTAGGGCTTTGTAATACATCTTTCTCTTTTTAATGTTTAACAGTTCCTAGACTTCAATTTCCAGTTTTCAGGCAGCACTCTCTGGTATGACAAATGGGATGGGAAGTTCTTTGGGGAGGCACGTGCTGCTTAAGTAAGATTCTTAGTGCAGGGACCAATACTTTATCATCCAAAACCTGTTGCTCTTGTTTAAAGTGGGATCTCCAAGCTCACTCAAGCTATCCCTGTGAACAATGTACTTATTTTTCTATCACAGCTCGGACTGTTACACCAGAAAACTGACCGTCTTAAACCTGTAATTATGCAACAAAGTAGGTTATACTCCTTGGCTTGTGCTTTGAAATGC…
-0.049	0.091	0.266	0.377	0.285	0.508	0.21	0.081	-0.085	NaN	0.293	0.729	0.495	0.786	NaN	47884	GGAGTAACATGGGTAGTCAACCAGTTGGACTAATGGGGGGGATGATGCCACCACAACAACAAGGAATTTCTTCCCAGCAAGGGATGAGGCATCCAATGCCACCACAACATGGTCAGTATGGTGGCCCTCACCAGGGCATACAGGGGTATCATCATGGGGGTATGCCTCCATATGGACAAGGACATCCAATGGTGCCCCAGTACCAAGGTGGACCTCCCCGACCTCCGATGGGCATGAGACCTCCTGTAATGTCGCAAGGTGGCAGATATTGAGGTCGCTACACTATCTGAATAGGTTTGGAGATTAAACCTTTTATCTTGTGATGTTAATATACCCAAGCTACCGTCAATTTAAGCTCCATTGTGACGTTAAACAGTATCTTCCCAAGTTACCTGGAAC…
-0.123	0.079	-0.044	0.175	0.024	0.446	0.193	0.293	0.216	NaN	0.494	0.726	NaN	1.592	0.642	47885	GGAGTTCGTTTTGTCATTCAAAAAAGGAAAACTGACCCCTATTGTGAAGTCCCAGCCAGTGCCAAAGAACAACAAAGCACCGGTCAAAGTTGTAGTTGGGAAGAATTTTGATCAACTTGTCATGGATCCAAAGAAAGATGTGCTTCTAGAATTTTACGCCCCGTGGTGTGGCCACTGCAAGTCCTTGGAACCCATCTACACAGACTTGGCTAAAAAATACAAAAATGAAGAAAACCTCATCATTGCCAAAATGGATGCTACTGCTAACGATATTCCCAATGACCGATACAAAGCAGAAGGGTTTCCCACTATTTATTTTGCCCCGAGTAACAAGAAGGAAAATCCTATTAAGTTTGAAGGTGGCCAGCGAGATCTTGAGACTTTGAGTAAATTTATAGA…			P
0.126	-0.081	-0.083	-0.026	-0.399	-0.226	-0.031	0.219	0.402	-0.227	-0.067	-0.35	-0.413	-0.171	-0.423	47869	GGTGAAAATAAAGGAGAACAGTACGTTTGCCTTGTAAACGGGGTGCGTTGTCGATGGAAGCAAAAGCTTCATTGCCAAAGGTTGTATGACAACCCTCAATATTTCAGCCCCAGAAAGCAACATCCTCCGATATGGGAAGTCTTGTGCCACCACCGCCTAGGTGGTTTATGTTGCTGCGTTGCATGTTCTTTGTGACTGAATTGTTATCCAAATCTGTGTTTTTTTTATCTATTTCAAGGTTTGCTGCCTTAGCTTCACTGTGGTTCTCAAAACCAGTGTTATTGTACTTTTTTTTTGTAGTATGTTTTTACCTTGTTCGCATCAATGTGTTAACCACACTCTTCCCCTCAAGAATCTAAGCTAACATTTCATTTGATAAGACGCAGAGTAACTATGTTC…
0.087	-0.333	0.009	-0.081	-0.184	-0.244	-0.017	-0.157	-0.426	0.429	0.846	1.075	0.189	0.685	-0.481	47873	GGCCTTTCTGCTCGTGGACCGCCACCATGGTTTTCAAGCGTTATGTACAGATTGGCCGGGTTGCCTACATCTCCTTTGGCCCACATGCAGGGAAGCTGGTTGCAATTGTTGACGTAATTGACCAAAACAGGGCACTGGTGGATGGCCCTTGCAGTGGCGTCAAAAGGCAAGCTTTGCCCTTCAAGTGCATGCAGCTTACTGACTTTGTGCTCAAGTTCCCCCACAGCGCTCGTCAGAAGTTTGTAAGACGTGCCTGGGAGAAAGAAAATGTAAATGAAAAATGGGCTCAAACAAGATGGGCAAAGAAGATCGATGCCAGGGAGAAGAAAGCCAAGATGACAGATTTTGACCGTTTTCGTGTCATGAAGGCAAAGAGGATGAGGAACAAAATAATCAAGG…
-0.465	-0.328	0.001	-0.262	0.005	0.204	0.401	-0.079	-0.235	NaN	0.44	0.471	0.126	0.274	0.383	47874	GGCACGCGTGTTGTGTGTTAAACCGGTAAGCGGGCCTTTGGGGTGGGTGAGAGGTTTCCGGGAGCCTGACTGGCGATATTTGAGCAACTCCTGCTGCAACAAGGAACAACGTCGTACAAGGGCCTACAATGTTTCTCACCCGCTCCGAATATGACAGGGGCGTCAATACCTTCTCTCCCGAAGGGCGGTTGTTTCAGGTGGAATACGCCATCGAGGCAATAAAGCTTGGCTCTACTGCTATTGGGATCCAGACCTCTGAGGGGGTATGTTTGGCTGTGGAGAAGAGGATCACATCCCCACTCATGGAACCCGCCAGCATAGAAAAGATTGTGGAGATAGATTGTCACATTGGCTGTGCCATGAGTGGATTAATAGCTGACGCAAAAACTTTAATAGACA…			P
-0.719	0.08	-0.084	0.049	-0.078	-0.092	-0.116	-0.053	-0.112	0.084	0.161	0.121	-0.279	0.218	0.394	47877	GGCCTTTTTTTGTTGGAAGTACTGGTACAAACTCCTCGCCATGGCTGATGACATTGACTTCACCACTGGAGATGCTGGGGCTTCCACCACTTTCCCAATGCAGTGCTCCGCACTGCGCAAAAATGGGTTTGTGGTACTGAAGGGACGTCCCTGCAAGATCGTTGAAATGTCAACTTCCAAAACTGGCAAGCACGGACATGCCAAGGTTCACCTGGTTGGTATTGATATATTCAGTGGTAAGAAATATGAAGATATCTGCCCTTCCGCTCACAACATGGATGTTCCAAATATCAAAAGGCAAGATTATCAACTTATTGGTATTTGTGACAATTACCTGTCTCTTCTTACTGACACCGGTGATGTTCGTGATGATCTGAAGGTACCAGAAGGTGACCTTGG…
0.23	0.081	-0.042	0.503	0.247	NaN	0.031	0.24	0.222	0.136	-0.206	-0.942	0.771	0.844	1.256	47878	GGATGGATGGGTGTGGGGTGGGTGTAAATCCAGCCCTTGGGGAGTGGCTGGGTACAGGGTCTCCATCAGGACAACTAGAACGTGACCAGGCGGTCACTACATTGCCCTTCAGAAGATTGGTCAGCAAGTTGGAATTTTTGCTTGGTGGTCAGGTGGTGGGGAGAATCAGCAGCCCGGAAGGGGTCCTGGCTGTGGCGGGGGAACAGCACTGTAGGTTTACTGGGAAGAATGACTGGTGTTGCGAATCTGAGCGTCTTACTGCTCTGAGAACGTTTCTTGAAGTGGTCTCTGGCTGTAGCTCAGAATTGTTTTTTTCCTTTCTGTGGTTGTGTGAAAAGTGTAACCCAAGGCGTGGGATGGCTCTGAGAGTCGCTGGACCGAATTTCATTTTTAAAAAAG…				R
0.265	0.005	-0.27	-0.216	-0.232	0.011	-0.315	-0.043	-0.154	NaN	-0.403	-0.456	NaN	-0.425	0.281	47904	GCGTTAGTAAAGAGTTGTAAAATCTATCAAGCATTAGGTTTTTGTTATATCTGAAGGGCTTTGGGTTACGGTATTAAGTAGGGTTGATACCATGTGCATTGAAAACATGATAAATGAAGGATGCCAAGCCCCTGCTTGTTGAACAGTAGACCCAAACAACTACTTTAAGTCTGAAGGAAAGGCTTTTCAAATTTTAAATTCACTTGATTTGGACCGCCAGATGAATTGCCCTGACTACTCTTATGAAGTACATTCCTACTGAAGCAGGCTTGACTTGAGATATCGGATGAGGACTGTGTTCGTAGGTAAATGGTGGGACTCATTACTGTTGCCATTGGGGAGTGCAAAATCAAAGTAGACTATCTTGGATTCTTATAGCCACTTAGCTGTATTCTTTTG…				R
0.091	0.107	0.079	0.113	0.048	0.626	0.135	0.179	0.263	0.127	0.391	0.127	0.234	0.451	-0.166	47907	GCAAACATTCCCATCATCCTCCAGTCTGCCCTGGTATCCAATCTGTACGTGATATCCCAGACGTTGTCCGCTCGCTTTAGTGGCAACCTACTGGTTAATCTCCTAGGTACTTGGTCTGATACCTCGACTGGCGGTCCTGCTCGAGCTTACCCGGTTGGTGGGCTGTGTTACTACCTCTCTCCACCGGAGTCGTTTGGTTCAGTACTAGAAGATCCGGTTCATGCTGCAATTTATATCGTGTTCATGCTGGGCTCATGTGCATTCTTTTCAAAGACCTGGATTGAAGTGTCTGGATCCTCTGCTAAAGATGTTGCTAAACAATTGAAAGAACAGCAGATGGTTATGAGAGGCCATAGAGAGACCTCCATGGTTCATGAGCTTAATAGGTATATTCCAACA…					Y
0.27	0.394	-0.016	0.439	0.429	0.505	0.143	0.188	0.432	NaN	-0.327	-0.244	0.237	NaN	0.342	47908	GCACGCAGGGAAGCAGTTTCTTTTCTAAAGGCACGTCTTCTTCCTTGTTTGCGCCGTCAGGGTGCACAGTGTCTTTGAACTGGCCTATTTACACTGCCTGAGTCTGCAGCCAAGATCTAACTTTGTGTGTAAACTGATGAGTGTGTGTGATTTGTCTCTATTCGCAGTCTTGATGAACCACAATAAGGCTTATTACCATATGTCTGTGTGATAGAGCAGTAGACTAACCACGGGGTTAACTATAATCTTTAAATTTTTGAAACATTTTCCTATTTGGATGAATTATAATATCAGAAGTTATGTGCTCGTGCAAAAATTATAAATACACCATGGTACGTGTTAAGAATCTGGAAACTCTTTCCCCTCTGTGGGTGAGAGCTTAATTCTGACAAATCCTTT…
0.743	-0.007	-0.012	-0.168	-0.216	0.009	-0.062	0.064	0.194	-0.763	0.031	-3.315	-1.099	-1.223	1.738	47909	GGCGGCTTAGCTGATTTGCACATAATTTGTGTTTGATAAACCTGGAAACATGTTTAAAAGTACAAGTATTGAGGTCATAAGCAGTGCAATGCAGGGGTGTGAGTTATAGTGAGGTCACTAACTTTAACAGCCGAATTTCTTTGGTTTTGTACGAGTGAAATATGAGCCTAACTATAACGTCGGCAAACCTTTGTTTTTTTTTGCGTGAATCTCTAAGGTTTTTAAATGCTAATTCCTACCTATAACGTCCCTGTAACCTTTGGTTTTTTTTCAGTGAATATAGATATATATCTTACTGGTTGCCAGTAGGTAGTTATAGTTAGGACCATGTTTCCATTGAAAAAGCATTTTTTTGACTTGCCTATATCTTTGGTGGCGTTTTTACGAATCTTCACGAAA…				R
0.416	0.474	0.365	-0.116	0.062	-0.156	-0.391	-0.095	-0.48	NaN	0.473	0.516	NaN	3.008	1.095	47889	GGGAAATATGTAATGCTATTGTGAGGTATTGAGTTTTGTGTGGTATTTTGCTGTCCCACGTTAACACTTTTTTCTATGTCTCTTCACAGAAGAAGAACAGGATGACGATGAAGATGATGATGAGGAGGACGAGGAAGAGATAGATGTAGTCACAATCGAGAAAAGGCAACCTACTGGCAGGAAACCTGAATCTCGTCCCCAGCACAGTCCTCTCGTTCTTAAGAGGTGCCATGTCTCTATCCAGCAGCACAACTACGCAGCGCCCCATAGCCCAATTCATCAACACGATTACGCTGCGCCCCCCTTGACGCGGACATCTTCCTCAAAAACGGACTACCCCTCTGCCAAGAGGGTAAAAACTGACCACAGCAGCAGAGTGCTCAAGCCCATCACCAACAA…
0.289	0.011	-0.168	-0.006	-0.251	0.051	-0.222	0.047	0.09	0.334	0.703	-2.004	-0.737	-0.454	0.952	47891	GTACCTGGAGAGCGCCCTGAACTATTCAAAGACATGTATTCTTGTTTTAGACGTTTCCATGTCCACATATTTGAGTGGGACATAGTTTTACGTTTATACAGTGCTTCATGCCCCTGATAAGTGTCCGAACTGCTTCAGCGGATGAGGAGAACGCTGCTCCATAGTCTGTGCTTTGCTGGAAGTAGGAAAGGATGAAAAAAATTACAAAGGCCTATTCTAATTGGTTGGGAGTGCGGCCATGCTTTCAACAAATTCGAATAGGGTCCTGTGTTAGGAAGATTCTAATTGCCTCCAGCCAACTAATTAAATAAACGTTGGTAAAGCCAATAGGTCTGGCGTTGCCTGCCAGTCTTTTGACAATTCTTGTTTTGTTATGGTCTTTGAAAAGATGTATTTTTC…				R
0.812	-0.261	-0.485	-0.994	-0.97	-0.073	0.29	0.146	0.207	0.058	0.068	-3.133	-1.135	-1.133	0.086	47894	GGGAGCCATACGTTTGGCTTATTCTTGCGCACCGATACCGCTGCCAAGTTTATCTTGCGGTTTGGACTGACACTTGGGATTTTATAACTCGTACTTCATTGCGGACATTGTCGGTTTGAGAACTCCCTTGGATATATTCCCCCTGGGAGTCTGCTGTGCGGACCTTCACTGGCTCTTCGCACACCAGATCCCTGTCCTGATGAAGACCCGCCCCTGAGAGACCAGCTCTCCTGCTAAGCGGGTCGAAACGTCGACATATTTTTTGCATTAACCTGTATCCTGACCACTCACCTTGGGACTGTATGAAATAAAGTGGACTACCATTGTCCCATTGTATACAAACTATGGATCAGGTTCTGATAAAGCAATGATTCTAATTACCCTATACTTTTCCTATGA…				R
0.586	0.196	0.066	0.131	-0.251	0.074	-0.155	0.031	0.291	0.136	-0.179	-0.317	-0.392	0.118	-0.651	47896	GGGTTTTCTAATTCATGGTTTCAGGAGTAACTGCTCCCAATAGTAGTTAACTAATGGCCTCTTGGCTCTCTCTCCATCTGCTACCTGTCGCTATCCTGCTAACGCGCGCTCACTTCCTAGTTGTGGCTAGCATCAATTTCCCTAGAGTTCTCAATGTGAGCAAATTCCCCTCAGATCTCTGCTCCATCACTGAGCTCACAGTTCATGATCCCGTCAGCATCCCCTTCAGAGCTCTTCCTCTTCCCCTGTCATTGCAGCAAGTGTCCTCTGCATCCAAGCAGTGAACATCAGCACTACACTACCATAGCGCCTCAGGTCATCAGCACTAAACCGCCATAGCGCCTCAGGTCATCAGCACTACACTAGCATAGCGCCTCAGGTCATCAGCACTAAACCGCA…	B
-0.403	0.03	-0.441	-0.185	-0.156	-0.127	-0.288	-0.073	0.102	NaN	-0.005	0.073	NaN	-0.101	-0.33	47928	GGCTCTTCCGGAGAACTGTGGACTCGGACGATTTTGTTTCGTCCACCATTCTCCGGGTAACGTGATGGAGACCATCCTTGAACAACAGCGGCGCTACCATGAGGAGCGGGAGCGGCTGAGCGACGTAATGACGAAGGAAATGATGATCAAGAAAGGCACGTTACGTGACTAGATCAACTCTGACCATCGTACAAGGACAATGTTAGATCGTTATATGGATGTCAGTGGAAATCTTAGAGACCTGTATGATGACAAAGATGGTTTAAGAAAAGAGGAACTGAATGCCATTTCTGGGCCAAATGAATTTTCTGAATTCTACAACCGATTGAAACTGATCAAAGATTTCCACCGGAAACACCCTAACGAGATATGTGTTCCAATGTCTGTGGAGTTTGAAGA…
-0.508	0.101	-0.251	-0.329	-0.218	-0.068	-0.087	0.035	0.544	NaN	0.299	0.195	NaN	-1.569	-0.069	47929	GGAGGTGTGCACAGTACTCCTGTAATGATGGGAGAAGTGGAAAAGGTTGTCTCGGAGGGTCTGCTGTTGTCGCCGGAACCTAGGCGCCAGAAGGAATTTCAGCAGCGCGTGCGGAATGTAAAGCAGCGGGGCGAGGGGAAGACAGAGAAGCTCACTCCTGGTGTAATTTACTTGGGGCATATTCCCAGGGGACTTTTTGAGCCACAACTCAAAGGTTACTTCAGCCAGTTTGGGAATGTCACACGTGTTAGACTTTCGAGAAGCAAAAAGACTGGAGGCAGTAAAGGATATGCTTTTTTGGAATTTGAGTGTGATGAAGTAGCCAAGATTGTTGCCGAAACCATGAACAATTACCTTTTCAGTGAAAGACTCTTGAAATGTGAATTTATCCCTCCTGAA…
0.837	-0.043	0.021	-0.128	-0.245	0.158	-0.024	0.147	0.18	-1.212	-0.353	-3.534	NaN	-2.004	2.059	47914	GGAAAATAAAGAAAATAACTGCATTATAATGAGAAAGGAGGTTAAAGAGAGTTAGGCATTGTTagagaaagtgagcgagtgagagagaggccattgacttgagagatagatggcgtgtgggaaggagcaaaagagatatcaaaacagtaacagatgcaggacaaaaagtgagaaaggaatgagaaagagaggagaaagagaaaaacataacaggaaaagagaaatggcgagaaagtgaggtggcaatactccaaaagaaagaaaatgaccgctaaagagaaagaaagggattaaggaggagtgataatgggttagagagacaggaagatggagaaaCGACGAGAGTACATGAGTTAAAGATCGAGACCGAAAAGGATAGCAAATATAGTGAGAAACATA…				R
0.188	0.181	-0.044	0.106	0.092	0.159	-0.109	-0.066	-0.108	0.157	-0.178	-0.003	NaN	0.866	0.332	47919	AGCAAGAAGAAATATGTCACAACACTGCTGTACAAACCGATATGAGGCCGGGACTGTATTTATTTACCAGACACCCTGTGGGGTGCTGTGGAGTGGGAACACATTTTTCAGAGAATATATGCTTTTATTCCCCTCTGTTAAACTCCAATATTATTTTCACACAGTAAAGCAATGCATTTCTTTCACACTTGCTTTGTACCACCTATGCCCTGCTTGAGGGGATGCAACAGGCAGCCAGAGGTGAGGGCCTAAAGTGTGCAGTTCCTACTTCTCCAAGCCAAGATTGAGTGATCAAAGTGGCTCAAGCCCGTGAGGCACACCCACAGAGCCCTGATGGCACATTTTTGTTTTCCTCTAGACACTGACTGTTTGGGAATAATGACTCTGAAATGTGGCAAC…
0.005	0.157	0.156	0.413	0.36	0.792	0.151	0.03	0.104	NaN	0.18	0.339	NaN	1.061	0.37	47954	GCACCTACAAATTCCTCTTTTTCTACCATGTAGCTACTTTACTGTTTATTTTATAGAATAGCTGCAGCAAGGCGAGATTTTAAATACATTTGAATCTACTTTTTCCATTTACCACCGTTTGTAAACTTAAATCAACATCCTGCAGTTTGGGGTGTCATGAACCTGTATCTAATTTTAGAGATATGTGGTCCAAGTCCAGACGTCTGTGCCCTACTGCTGCATAATCATTGTGCATTCCTGCCTGCTTGTCTCATTCATTGGGGAGTGCTTTGTGGATTTCCTCTTTTTACCTGTTTTGCGGACGTTCAAGTGGCCTCGTGCCTGCGGACTACAGCCGATGGCATTTCATTGTTAGTCCCTGTGTGGTGCCAAACTCCTGCTGCGGTCATGAGCACTCCA…
0.212	0.073	0.054	-0.142	-0.008	1.117	0.195	0.135	0.341	NaN	-0.192	0.032	NaN	-0.134	0.294	47955	GGATTCTGTAGGGAAAATATCCGCTGTAGTGTAAATGCTGTATGTTTTTAATTGATTCTTGTCCATTGTCCATGTGACGTCTGTACCATCGCCTACATCTCCTCTCTGGTTTTGAATAGCACTTACCTTTCGTATTCAAGTGTTACTGTTAGTTTTAGGTCCTAACACTCTGCACTTTAAGTTACAGAAAAAGCCCTCCAACAAATTAAAAGTGTCGGTCAATTTTAGCAAAGAAACATAGTTTTTTTAATTACAAATGTTTTTTATGTTGATTGTTTTATGATAACTTGCGTTGGTTATGTTTGACAACACTGCTTGAAGACTTGTGCGGCTTCTTCTTGTCCCACTAATTATTTCCCTGGAAAACCCTTACAATCCTCCAGGGATGAAGGGGTTCAC…					Y
0.233	0.294	0.087	0.268	0.165	0.051	0.233	0.228	0.15	NaN	0.472	0.969	0.122	0.111	0.479	47937	GGATGATGTGAAGAATGTCATAATCTGGGGCAATCACTCCTCCACACAGTATCCAGATGTAACCCATGCCAAGGTCAAGTTGCAAGGAAAGGAAGTGGGAGTTTATGAAGCCATCAAAGATGACAACTATCTCAAGGGGGATTTCATCTCGACCGTGCAGCAGCGTGGTGCAGCTGTAATCAAAGCTAGGAAGTTATCCAGTGCCATGTCCGCTGCAAAAGCCATCTGTGATCATCTGCAGGATATCTGGTTTGGCACCCGAGAGGGAGAATTTGTTTCCATGGGAGTGATTTCAGATGGTAATTCCTACGGCATCCCTGAGGATATTGTTTATTCGTTCCCTGTGACTATCAAGAATAAATGCTGGTCGTTTGTGGAAGGGCTACCGATTAATGATTT…
0.178	0.182	-0.029	0.064	0.024	-0.09	-0.065	0.047	0.027	NaN	0.182	-0.306	NaN	0.038	0.164	47941	GTACGTGCATGTGACCAAGGATGACGTTGACAGATCAACATCAATGGCAAAGTGAGATTACGCACGAGCTGAAGGGCAGACCAGGTGTTTCCTCACGAAGATTAGTGCAGCTAACCTCGCCCAGCTTGTGCGGCGTGAACATAGGACAGCTCTGCAGATACAAAGAAGAATAGTCTTTAGATCAGAGCGTCAACAAAGTATACAAAGTGCAGGTCACTGGAGAAAGGCAATACATACATGGCCTGAAAGTATCCCCGCCGGAGCTTCCGCTGACCTTTCGCCGCGGACTCTTCAACTTGAGTGAACACCGCTGATCCATAACGAAGCGACTCGGATATTCTTAAGATCCCCAACACTACTAATTATTGGTCTGTGATGCGGAGTGAAACATGCACCAAT…				R
-0.017	-0.208	-0.051	-0.009	-0.202	-0.32	-0.054	-0.365	-0.537	0.168	0.494	0.684	-0.074	0.278	-0.326	47946	GGGTCTCTTTTTTGCTCGCGCGGTGCAAGATGGCGGATATCCAGACAGAAAGGGCTTACCAGAAGCAGCCAACCATCTTCCAGAACAAGAAGCGTGTGCTTCTTGGGGAAGGTGCTAAGGAGAAGCTCCCTCGATACTATAAGAACATTGGGTTAGGGTTCAAGACGCCCAGAGAGGCTATTGATGGCACGTACATCGATAAGAAGTGTCCTTTTACCGGAAACGTCTCCATCCGTGGGCGTATCCTGTCAGGTGTTGTAACCAAGATGAAGATGCAGAGAACAATTGTCATCCGTCGAGACTACCTACATTACATTCGGAAGTACAACAGATTCGAGAAACGCCACAAGAACATGTCTGTTCATCTCTCCCCAGCCTTCAGAGATGTATCGGTGGGAG…
1.147	-0.086	0.167	-0.345	-0.15	0.299	-0.001	0.005	-0.011	-0.591	0.464	-1.827	-0.665	-1.011	1.257	47947	GGTACTTGAAGACAAACTCCAATATTACCAAGCTTTCTTCATACAGGTACACATGAAAGACATTTATGGAAAACTTTACAGAAATATGTACTTAACTTTTTCTTGGCTTAATCACATCCCACAGGAAACCAGAAGTAGCAGTGAGGTTACCGTGCAAAGTAGCTCACAAGAAATTGAACAATCGCATCACTCGACTCCAACAGCTATTCAGTGTTCAACACTTCAAAAAGAAGAGGTAATGATGACGAATATGTAATATTTGTGGCAGTCGCTACATTGTGTTGAAGTGTATACTGTGGTGCCTTGCATGTTAGTTTTCTGAGCTTGACATATTGACTCTCTATTGCCAAGAATTTTCTGTGTGGTCATTGCTCAGCCTCAGTTCACTTAATTTCACCA…				R
-0.12	0.118	0.042	0.223	0.346	0.521	0.268	0.235	0.133	0.308	0.791	0.311	0.408	0.672	1.111	47957	GCAGACAGGATGTTGATAATGCCTCACTGGCACGCCTTGATCTGGAGCGGAAAGTAGAGTCCCTCCAAGAAGAAATTGTCTTTTTGAAGAAGATGCACGACGAAGAAATCCGGGACCTGCAGTCACAGATCCAGGAGCATCACGTCCAGATTGACATGGATGTGGCTAAGCCAGACCTGACAGCTGCCCTGCGTGATGTCCGCCAACAATACGAAAATGTGGCATCCAAAAACCTTGCTGAGGCCGAAGAATGGTACAAGTCCAAGTTTGCAGATCTTTCTGAAGCTGCGAATCGCAACAATGATGCCCTGCGCCAAGCTAAACAGGAATCCAACGAGTACCGCAGGCAGCTACAGACTCTCACCTGCGCGAGTACCAGGAGCTGCTGAACGTCAAGAT…			P
-0.182	0.228	0.04	0.067	0.169	0.278	-0.143	0.113	0.186	NaN	0.333	0.489	-0.321	0.508	0.295	47974	GGACGGTTTGAAGGAGAGATGCAAAGCTGCAGGATGAAGCTTTCTTCGGGGATGCGGTGTTTATCGAGCCGACTTTATTCTGCCAAAGCTGCATCTCAGCATCAAGTAGCAGCTTCTGCAAGACTTCACCCTGAGGAGCCTCAGATCACAAAATTACCAAACGGTTTGGTGATTGCCTCAGTGGAAAATTACTCTCCAGCATCAAAAATTGGAGTATTTGTTAAAGCGGGGAGCAGATATGAAACAGCAGACAGTTTGGGAATCAATCACCTGCTCCGCCTTTCATCCAGTTTAACTACCAAAGGAGCATCTTCATTCAGATTAACACGTGGTATTGAAGCAGTTGGTGGAAGCCTGAGTGTCACATCTACAAGGGAAAACATGTCATACACTGTTGAA…
0.43	-0.19	-0.155	-0.405	-0.306	0.104	-0.008	0.244	0.133	0.002	0.509	-2.926	-0.77	-0.548	1.8	47977	GCAACTTGTCTAGGAAAGTTTTTGTGTGGTAAGAACGCCCCATTACCTGATCTTAATGTGCCTGCATAGAGTTGAGTAGCAGGAGCAGGGTGGGAACTGGGAGTCTTTCGGATGTAGCTTCCACTGGCACCTGTTGTCGCGCTCAAACTAAGGTCCGGAGAGCCCTTATTTTTACTGATAATCGGGGGTCTTATCTGATCATAAGAGATGATAATGACGCATGTAAGGTAGAAAAAAGAGTTTTAAAAAACAAAAAGGTGTAATAGGAGGCCAgaatagaaagggaagaaaggaaaaggtaaggatgaaagatgagttgacaaaaagaggatatgaatagaaagggaagataagtttaggaaaggaaggccagaataaaaatgaaagaaaggtttaagg…				R
-0.447	0.065	-0.128	-0.013	0.087	0.377	0.016	0.016	0.109	-0.28	0.065	-0.015	-0.403	-0.001	0.022	47962	GGATGTTATAAAAAAACTAGGAGGAAGTCTTCTAGAATCGTATCTTGATGAAGGTTTCTTACTTGATAAGAAAATAGGAGTCAATCAACCAAGACGTATTGAGAATGCAAAAATACTGATTGCAAATACTGGCATGGATACTGACAAAGTTAAGATATTTGGTTCACGTGTACGAGTAGATTCAACTGCTAAAGTTGCAGAAATAGAACAGGCAGAAAAAGAAAAGATGAAAGAGAAAGTAGAGCGCATTTTAAAACATGGAATTAATTGCTTCATCAACAGGCAGCTGATTTATAACTATCCTGAACAATTGTTTGGTGCTGCCGGCGTCATGGCAATAGAACATGCAGATTTTGCTGGAGTGGAACGCCTGGCTCTTGTTACAGGTGGTGAAATCGC…					Y
-0.135	0.059	0.291	0.338	0.127	0.142	0.006	0.069	0.012	-0.32	0.029	-0.247	-0.121	0.541	0.55	47964	GATTCCTGATGCTCTGCGGAACTGTGTTAATAAGGATTATCTTCTGGCAGCAGCCCAGTGGCCTGGAATCGACGCAGCAGCTGTGCATGCTCATGCAGAGCTAAACGGGGCAGCAGTTTACAGGTTTCCCCCTGGTGTTGTTGGAGTCGCACCACCTGGACTGCCAGCATCTACAGTGGATGGGCTGGTTGCTGCTTCTCACCCTTTGCCTCATGGAATGCCCTCTCTTTCTCACACCCCATCCCCTGGACAAACCAACAAACCTGACCCAGACAGAGAGCCCTCTGACCAATAGCATTGTCCTTCCTTCCTTCCTTTTTTTCTTTTCCCACCTCCCCATCGTTTCCTCGGATAGAGGCCAGGATCCTGGATTTTTAGCAGCTCATCTTATCTGGTAGA…
0.467	0.024	0.112	-0.068	-0.076	0.22	0.145	-0.018	0.176	-0.822	-0.179	-1.806	0.024	-0.56	1.947	47966	GCTATGTTTTAACATGTATGTAGGTCACTGCATAAATAAGTAATTTTTATCATAACTACCTACTATTGCTTCACTATTGAATTACAAAAAGAAATAATTCTAAAACAAATAAATTAGCTTTAAATACAGCAACACTTGAAAGTCTGAGTTTATTAAATACATCTTAAATCTACATATATTACCTTCCTTATACATATATACCTTCCATGTACTTATGTATCTTTAAATGTATTACTTTACTTCTAATTCAGCATCTCCAATGCGCTATGCTACATCTCACCCTATTCCTCTCAGTTGATATCTTCTTCCTCCACTCTGACTCATCCCAAACCTCATCCTACTACTCTCTCCATTGCACTACCCTATTTCACACCCTATACCCCTCTCAATATATACACT…				R
-0.135	0.011	-0.083	-0.203	-0.188	0.16	-0.104	0.013	-0.057	NaN	0.056	-0.074	NaN	0.043	0.205	47967	GGAGCCAAGGGAACTCGCCAGATACAGCCTGGAAATCAGCCCAGCTGTCACGTTCAGATACGGGGTCATGATGCTGTTAACCTGCGAAGTGGAAGTAATGGGAGCAACAGCAATGGGAATGGAGCCCATCGTCACTGGAATGGCAACTTCCCACCTCGCAAAAACTCTACCCACCAGGAAAAGCAGCAAAGTGAGATCCGTGAAGAAAGGAAAGATGAGAAGAAAGAGAGACTGCAGTTTGAGGATGAAGACTTTCCATCTTTAAATCCGGAAGCCGGGCGACCAAATAATTATAACAAACCTGTAGGGACCCCGTCTGGAGTGTGGGAAAACCCTCCGAGTGCCAAGCAACCCACTAAGATGCTGGTCATCAAAAAGATCTCAAAAGACGATCCAGTG…
0.207	0.015	-0.028	0.139	-0.139	0.423	0.196	0.397	0.227	0.345	0.26	0.18	0.067	0.635	-0.23	47969	GGCAGTATCATCTTGAATCCAGATAGCACACAGCACTTGAGCAAACTATTTTCACTCTTTAACCCACATCTATTTTTTTAAACTATGTAGATTTTTCCTCTTACTCTACCACCTCCTCCAGCCTCAGAAAAAGGGATTAGAAAAACCTCTATCAGATTTTTTTTTTGTCAGAAGAGGAGGCGTTTATTTTCCTGCTGTATAAAATTATTACTGCATTATATTTATCTTTTAAAAACGCTGATAGCCTGTAATGGGGCTGATCCTTGAATAAAAAAATGGGGCTACTCCAGATCTGACAATATCATAGCACACACAATGGTAGGGAGCCAACCACCTAATGGTAGAAGTGCAACAGACTGGTTACAACAGCTTATGCAACCTTTTGCCTCCATTTCTTTT…
-0.864	-0.088	-0.385	-0.509	-0.258	0.191	-0.175	-0.158	0.121	0.64	0.628	-0.158	0.311	0.311	0.305	47971	GGTTGAAGACCAATCAGAAGAAAGTTAATCCAAGAGAAATTGCAGACCAAATTGTCCGAAATATTCCCAGTAATGAGTATATCGAGAAAGTGGAAATTGCAGGCCCAGGATTTATTAATGTACATTTAAGGTAAGAGTTTGTATCCAAGCAGCTGCAGAGTCTGTTGTTGAATGGAGTTGAGCCGCCTACAATTGGAGACAAGAAAAAGGTTGTTGTTGACTTCTCTTCCCCAAATGTCGCCAAAGAAATGCACGTAGGCCACCTGCGGTCCACTATCATTGGAGACAGCATATGCCGCTTGTTTGAGTTTGTGGGCCATGATGTTCTACGGTTAAACCACGTTGGAGATTGGGGAACGCAATTTGGCATGCTGATTGCTCACCTTCAGGATAAATTCC…
-0.198	0.323	0.207	0.163	0.407	1.084	0.468	0.297	0.077	0.49	0.787	0.667	NaN	1.303	0.609	47999	GGATGGTGGTGGAGCTGCAGACAGAGTCATCAATCAGATTCTAACTGAGATGGATGGGATGTCCACCAAGAAGAATGTGTTCATCATTGGTGCTACTAACCGTCCTGATATCATCGATCCGGCCATTCTGCGCCCTGGTCGCCTTGATCAGTTGATTTACATCCCTCTGCCTGATGAGAAATCACGCATGGCTATTCTGAAGGCCAACCTAAGGAAGTCCCCAGTTGCTAAGGATGTAGATGCTGATTTTCTGGCTAAAATGACCAATGGCTTCTCTGGTGCTGATCTGACTGAAATTTGCCAGCGAGCATGCAAGTTGGCAATCCGAGAGTGCATTGAGAATGAGATCCGGAGAGAGCGGGAACGACAGACCAATCCTTCAGCCATGGAAGTGGAGGA…
0.356	-0.088	0.22	0.33	0.33	0.266	0.085	0.051	-0.046	NaN	0.078	0.252	-0.459	0.642	0.148	47981	GGAACTTTTTTTTGTATTTTCACACTGGCCCGTCTGCCCAGGAAGCAAGAAAGGGTCCTCCAACAAAAGACTTCGCTTTTCGTTAAAAGTGGAAATTCTTCATCCAAGAGCAAATAATTTTTTTCTCCTCCCACCTCCTCCCCATTTCCTGGTCTCGTTCTTCAGGTGGGATTTTTTTCATGCTCTGTCTTTTGGTCTCGCCTCTTCACAGCTGTTTCTAATTTCTCTCTGAAGCTTCATGGACAAATCTGCAATCTTTGCATTTTTTTTTAAACATTAATGGTTTATTTTTAAAGCCATGCCCGGAGGAAGTGGGGAAAACCCAAGGTCTGTAAATGTGACCCAAAGTGTAAGAGCTACTGCAGCAGGTTTCAAGCAGTGCCCTGCTAATGTGAAATG…
-0.399	0.337	-0.343	-0.432	0.176	0.117	-0.233	-0.245	-0.396	-0.5	0.049	0.269	-0.065	0.271	0.371	47982	GGAAGTGTAAAGACACTCAGAGGCTGTTCTCGTGCTTTGAAGCTAGCGCGAGGCTGCTGGAGAAGACCAGTGCTGTTGTGGAGCTCGAGCTGTGCTCTGTGTTTCCAATTCGAAGTGAACAGCACAGATTGGAAAGATGGCAAAAGGAGACCCCAAGAAGCCCAAAGGCAAGATGTCTGCTTATGCTTACTTTGTGCAAACATGCCGCGACGAGCACAAAAAGAAGAGCCCTGAAATTCCAGTTAACTTTGCGGAGTTCTCCAAGAAGTGTTCAGAACGGTGGAAGACTATGTCTGGCAAAGAGAAGGGCAAGTTTGATGATCTGGCGAAGGCTGACAAAGTGCGATATGACCGAGAAATGAAAGACTTTGGACCAACCAAGGGAGGCAAGAAAAAGAG…
0.642	-0.016	-0.088	-0.194	-0.284	0.236	0.007	-0.068	0.146	-0.928	-0.184	-3.023	-2.819	-2.891	0.977	47983	GCTGCTTGGCGGATCACTTCGAAACTTTCCATGCATAACTAGGATAACCGGCACACTTTTGGGGGTAAATTTTATGAATATTGATCAAATGGCTTCTAAGATATAGGCATGTCAAAAAACACTTTTCCTATGGAAATAAGTTCCTAGCTATACCTACTCACGACTGTCAGTAGGTAAAATTAATTTATATATGTTCGAGGCATGTGTGGCTGCAGATGCACATGCTTTGCATGGGTCCGCCATCTGGCGTTGGGCTCGGAGTATGACAAGTTGTTTTTGTTGGAAGTTTCTTCGGTCCGAGTCACGAGGGTGCTTTGCTCCTCCTTTCGGTGCCATTGCGCATGAGCGTCCACTCCTTTGTTAGATTGTGTTTTTTCCGCTGTTGGGCTCGGATCGTCG…				R
0.273	0.138	-0.24	-0.123	-0.261	-0.046	-0.329	-0.055	-0.049	-1.117	-1.243	-1.767	-0.664	-1.143	-1.875	47995	GGTTGCTAGCTCATCAGGTGCAAATATATAGCGTATATAATTTATTGCAATATTTTAGAAACAAAAACTTAAATTTTAAACCCAAATACTCAACTATATGTAAAATCTATTTAGGATCAGATAGAGTAATACAAATTGAGAAATTATAAGGTCAATGTTACTAATTCAGATTGTATTTTTTTAAATGTATAAGCCTTGAAATGAGGTGGAAAGGTCAGGATAGAAGGATCACTGTCAATAAAGCCTCTGTTGTGAGGACCTAGTAAGAAAAATGTCATGACATGTAACCGACTTTTTGGAAGGAAGTTTCTGTTTGTGGATGCACCCTTACTTGTCCTTCTACGGAATCATTACTCTTCTTGGACATACTTCTTGGTGTCCAATGGGTATGTCTTTGTA…
-0.569	0.265	0.1	0.297	0.303	0.114	-0.083	-0.086	-0.278	NaN	0.304	1.028	0.73	1.331	0.008	48022	GTGCTGATCGGACCTCTGATCTTAGCGCTGGCAATTTACAGGCGGTAAGAGGCATGAGTTTCCTCAGCACTCTCGCTCCGCCCGGAGAAGGCATCCGACAGCAGCAACCAGACACAGAGGCCATCCTGGGAGGCAAAGGGCTCGGCACTGGCACACTGTATATCGCAGAGAGCCGCCTGTCCTGGTTAAATAACTCTGGTTTGGGATTTGCACTGGACTATCCCTCGATTAGTTTACATGCTGTGTCCAGGGATACAAATGCCTATCCGCAGGAACATCTCTACGTAATGGTGAATGCCAAACTTGAAGATGATGTACCTAAAGAAAATGATATGGGAGATAATGAAGATGAGAGTGACGGGGATGATGATGTTGAACCAATAACAGAAATTAGATTTG…			P
-0.073	-0.013	-0.149	-0.075	0.059	0.583	0.076	0.06	0.137	0.016	-0.394	-0.458	-0.37	NaN	0.151	48025	GCAGATGAATGTACAACTCACATTTATATTTCAGCCGGCAGGTCTATCCCTTCTTTTTATGTGCAGTGTTTTAAACTGGTACTTAAAAGCGGTACAAACTAATTTTCACGCCGTACAAAAAAAATGGAAGCTTGTTTGTTGACATATTTAGATTTCCTGTTAGAATGTAGTACAATCATAATATTTTCTCGTAAGTTGTGTCAAAGAATGCTCTCAGGTACGTAAGTCATTTGTCACACTTTCTGTACAAATACACATTTTAGTACTTGTAGACCAAATACCCACTAGCTGGATGTTGGCGATACCCATGACCTACTGAATTGTGCACTTTATGGCAGAAGGACTCGCGAACCACTTCACAGAAGTAGTACAGCCAAAAACACTCTTCGGCAACTGTGT…					Y
0.379	0.137	-0.32	-0.129	-0.24	0.066	-0.025	0.165	0.32	-0.526	-0.152	-0.165	-0.769	-0.085	-0.303	48005	GTACCCACATTATGAAGCGGTTGAGGAACCGGCTCCCCCTTACACTGATCCAGGTGCCATTGATACAGACTATTACCCCGGAGGCTACGACATTGAAAGTGACCTTCCACCACCGCCGGATGACTTTCCTGCACCCGATGATCTACCACCATTGCCGCCAGAATACAGCGATCAGTTTGATTCCATAGAACCACCCAGAGACATGCCCATTGTAGGTAGCTTGGGTTCCTCAGCAGAAAGTAGGCAGAGGTTTAATCTCAGCCAGTATCTGCCTCATCACCACTACCCCGCAGACATGCCTGACCATCAGAGCGCAGCCAGCGGAGACAACAGTGGGTACAGAGAACCCTACGCATCTTACACCCTACGGTACGAGGGAAGCTTTGAAGAGCCGATGAT…
-0.287	0.032	-0.152	-0.155	-0.042	-0.142	-0.523	-0.019	-0.194	0.098	0.189	-0.015	0.265	0.064	-0.214	48010	GTAAGAGCTCTGGAAAAAGGAGCCCAAAGACTTCAAAAAATACTGAACCTAAAGAGAGTCTCGAAGATCACGAGATGTTTCCATTTAATATGGATGAATTTGTTACTGTGGATGAAATTGTGGAAGAAACTGTTGAAGAGGAAGCGTCAGAACAGCTAGAGGAAGCTGGGAAATCACCTTCTCAAATCACTGAAACAGTGAAGAGAAATGAATCCAGTAAGGACATTGCACCAAAGTATGCTAATTCCAAAAAGAGGGACTCCCCAACTGCATCTAAGCAAGATCATTCATTTGTCACAGTGGATGAGGTTGGAGAGGAAGATGCTTTTGCTGCTCAACCTGAAGCCAGTCCAGAAGACACAAGGCAACACCAAACACCTATAAATGAACATAAGAAAC…
-0.226	0.143	0.207	0.167	0.158	0.267	-0.151	-0.043	-0.232	NaN	0.328	0.451	-0.475	0.689	0.209	48012	GGGAGAATCCAGATTGTATCATGGCATCCAGGAGGGCTTTGCACTACGTGTTCAAAGTGGGAGACAGAACCCGAACTACTACATTTTACAAGGAGCTACTAGGCATGAAGATTCTGAGGCACGAGGAGTTTGAGGAGGGCTGCAAAGCTTCCTGTAACGGCCCATATGATGGTAAATGGAGCAAGACCATGGTGGGCTTTGGGCCAGAGGACGATCATTTTGTGGTAGAATTGACCTACAACTATGGTTTGGGTGAATATCCACTTGGCAATGACTTCTTGGGCCTAACTATTCAGTCCAGCCAAGCGATCAGCACTGC
0.183	0.079	0.204	0.096	0.175	-0.023	0.068	-0.009	-0.164	0.507	-0.212	-0.117	-0.111	0.473	-0.083	48013	GGACTGGCAACATGGCTGCCTCCTGCGGAAGGTTACTGCGAGCTGGGGTTCTTAAAGCCCGGTCTGTGTCCCTTGCCGCTCCATCCCCTATAGCCTTCCAGGCCTGCGCTCGAACCCATGTTCCTACAGCCTGCATCTTCCAGAAGCCAGCCTTCAGCACTAGTTGCTCGCAGTTTATGCCAGCAGTCACCCAGCACGCCCCTTTCTTCAAAGGTACAGCAGTGGTGCACGGCGAGTTCAAAGAGCTGAACCTAGATGACTTCAAAGGAAAGTACCTGGTGCTCTTTTTCTACCCCCTCGACTTCACTTTTGTGTGTCCTACGGAAATTGTGGCCTTCAGTGACAAAGCAAATGAATTTCGCGATGTGAACTGTGAAGTTGTGGCTGTGTCTGTGGATT…
-0.131	-0.373	0.01	0.189	0.204	-0.094	0.406	0.066	0.281	NaN	0.727	1.007	NaN	0.935	0.375	48046	GGCCTATACTTGTTGTTGCTGCTCCTCCTGCCTGCTACTGCTCTGCTTCGGCATTTCCTAAACATAATTTCTTCTCGCAGCTAACGCCGCACCCTACCACCATCATGGTGAAAATGATCGAGAGCGAGAAAGAGTTCGACGATGTGCTGAAAAATGCAGAATCTAAACTCGTGATTGTTGACTTCACAGCAACGTGGTGTGGGCCCTGCAGAAAGATCGCACCTCAATTTGAGGAGCTCAGCAACCAGTACTGTAACGTAATATTCCTGAAAGTGGATGTTGATGACAACGAACATATAAGCGAAAGATATGGAGTTACAGCAATGCCCACATTTATTTTCTTCAAGAACTACACGAAGGTTGACGTGTGCACAGGAGCTGACATTCAGGCACTCGAAG…			P
0.442	0.055	-0.086	-0.262	-0.368	-0.031	-0.099	0.024	0.229	-0.495	0.521	-3.863	-1.192	-1.229	2.086	48047	GCAATGAAAACACTAAACATCAACCTGTCAGAAATGTAACCCTAAATCCAATTGCTGCACTAGCCCTAGGGACCAATCACAACACAATACCTATCACCCAGTAGAAAACCTACCACTAAGTCCAACACCCTGTGTTAGGGATTCTACTGCTACGTAGAACTGTGCTCCAGATAACTATGCTTCCCACTTCTTGGATATACTGTCCAAGCAGATCAGCATAAATTTCCCCAAGTAACTATTGTCCAGCTAGCTACAGTACCCCAATCTGCCTTTTGTTATCGTAAGGGAAGAGAACAAAGATATGTCTTGCGTGAGAACTGCGAATATCGGTCTTGGCAGAAAGTCTAGGCAAACTCTAAAGCATTTCTTGGCACCCCACTTGTGTGAGTGGTACCTCAG…				R
-0.295	-0.164	0.012	-0.19	-0.063	0.243	-0.111	-0.265	-0.485	0.857	0.403	0.128	0.573	0.547	0.002	48029	GGGAGACTGGAGAGCGCGAGGGAGGAAGAGCGTCTGCCGTCCAGGGACCCCAGATTACTTCCTTGCCATGGAGGTGTTTTTCTGTTTGCTGTTGCTGGGATCATCTGTGGCTGAACTTTTTCAAGGTGATCGATTGGAGCAGCACAACAGGTCATATAAAAAAGTAGAAACGTTTTTTGATCAGGTGGAGGAGTTCGGCGACGTTGTGTCTGTAAAGAAAGAGTCTTTGGGGAAGCACGCAGCCAGCCTCCGCCGTGTTGCAGATGAAATTCACAAAGTTCATGGAAAGGCCACTAAGGACAAAGCCATAGGAGCCGGGATAGCGGTCGGCGGCGGCCTCATAACCGCCACTGGGATAGCCCTGGAAGTGTGTAAGAAGGCCTCACCACTTACCTCCAT…			P
0.232	0.577	0.07	-0.208	-0.133	-0.241	0.64	0.36	0.392	0.6	-0.022	-0.332	-0.808	-0.527	NaN	48034	GGAGGACCACACTCAGGGACTCAGCCTCCACCAGCAGACGTCTTCAGCTGCCGCTGCTCACCCCCTCGACAAACTCAACCACGTCTTTCTCCGAAGAAGAGGTTGCTGACTTCAAAGAAGCCTTCCTCCTCTTCGACAGGACTGGCGAGAGCAAGGTGACATGCGGCCAGGTGGCTGACATCATGCGCGCCCTGGGGCAGAACCCCACCAACGCAGAGGTCAAGAAGATCCTGGGCAACCCCAGCAATGAGGAGATGAACGCCAAGAAGCTCGCCTTCGAGGAGTTCTTGCCCATGCTGCAGGCCATCGCCAACAACAAGAACCAGGGCACCTTTGAGGACTTCGTTGAGGGTCTGCGCGTCTTCGACAAGGAGGGCAACGGCACCGTGATGGGCGCTG…
0.403	0.48	-0.015	0.212	0.157	0.612	0.105	0.324	0.199	-1.062	-1.024	-1.106	-0.549	-0.131	-0.97	48036	GCTGGATACAATTTTTAATTTTACTGCACTTTCTAATGGTCTTGCTAAAGAAAATGAGGACTAATATTCCTATAGCATAACCAAATGAAGGAGGACATTCTCAAAAGGGAATCTGCACAGTAAGAAAAGCATGAGAAACTCACGAAAGATGTTTTGTGACTTGTGTTGTGTTGGAAGCAGTACCTTTTGGCGTGTGGGCTGGTTTTCGTCATACAGTTGTTCATGTAAGTGTTTTAAGCACATACCAAGCAGAATGCTGCTTGGTGGAAAGCACAGTAAAAGTTATAGTGGCAAATTATTTGAACAAATATACAGATTTTGTAAAAACAAAAGAAATGTCCTGCCTCCTCGTTGCTCTATGAACCTCAAAGGTGAATGCTGCTCCTGGTCAAATCACTA…
-0.233	0.31	0.656	0.754	0.892	1.377	0.193	0.314	0.302	2.01	1.71	2.022	1.756	2.372	1.614	48069	GGAACCACCACCTGGCCTGTTTTAGGGCAATTTCTAACAGTTGTAACAGAAAGATGCTGAGAGTTGAGTTAATGTTGCAAAGTTCGTATTTGTTCTTGCAGTCTGACAGCATTCATTTCACACGAGATTGTACCTTTCCGTATGGCCGTAGAACTTACTGTTTTTAAATAACTGTGCATGAAACCGTATGTGCCAGGAAACTGAAGTCTTGCAATAAACAGGTGCATTTTTTGCAAACCTGGTTCACTCCGAGTAATGAAAAAGCCAGGGAGCAAAAACATTCAGTTTTAGTCCCCAAAATGTTCAACTTTGTAAAATCCCTAGGTACAAAACTTGTGAAATATCCTGAGCAATTTTGCTTTGTGCCGATTACTTGTGCACAAAATATTGCTTTGTTTT…			P
0.318	-0.092	-0.037	-0.3	-0.229	0.33	0.153	0.338	0.512	-0.573	-0.156	-0.832	-0.036	-0.506	0.219	48055	GGGTTCCATTAAACTGGTGTACTTCAGGCAATGATAGAAACAATGGTTACACTGTTTGCTATTTCCTGAGGTTTGGAGGCTTTAGGGATGTCTTCAGATCACTGTATGTGTGGGCATATTTTAAGGACAAATAAACTCTAGAGAGCTTAGTGCAGAAGTTGCAGAAGCACCAGTGCTCGGTGTGATGTGTACTTCACAGAATTAGTTTGGTGACACTAGATCAGTTACAAGAGTTATGTTTCAATGTGCCGCCCCTCTCCCCCCCCCCCCACATTGTTTGCCTATTTAAAATCTCTTGAGAGCAAGACAACTGGTTTATAATTCTGCTGATTGGAAGGTCCTTATGAACTAATAAATCAGTTACTACATTTCACGATGATTGACCTTTAGGCCCAGATT…				R
0.091	0.093	0.022	0.302	0.02	0.186	-0.102	-0.134	-0.247	NaN	0.26	0.54	0.28	0.664	0.147	48062	GGAACCTGTGACTGATGTGTCCTTGCAACATCTAGAAGAATCTGAGATTGAACCAGCAGAGAGCACAGATTCTGAGGAGGCAGCTCAAAGTGCATCTCCTGCACAACCTTCTCCACTTCGAAAAAGTGGTCGACCAGTGGTTGTTGCCGCTGTTCCATCCAAGAGGTTGTGTGCTGAAGAGGCGACAACAGGCCTTGAACCTATGACTGACGTGGTATCCTTGCAACCTCTGGAAGAATCTGAGATTGAAGCAGCAGAGAGCACAGCTTCCGATGAGGCAGCTCAAAGCGCATCTCCTGCACAACCTTCTCCACGACAAAAGAGAGGCCGACCAGTGGTTGTTGCCCCTGTTCCATCCAAGAGCTTGTGTGCTGAAGAGGAGACAACAGCGGTCGTCAC…
0.253	0.33	-0.182	0.112	-0.005	0.455	-0.093	0.218	0.083	NaN	-0.136	0.342	-0.207	0.234	-0.499	48073	GCAATTTGATAATAGTAAATTAGCACATCTGTTTAAGAAGCAGTAGACCAAGTTTCCCCACGTGGATTAAGTTAGATATTTTGTTTCATCTCCATTGTTGAAGTTTTGGTCACAATCTAGTTGTTGTCTATATTTTTGTAATAGATGGACTTTAGGAGGTGCTGCAGGTCAAACGTTTGTAGTTTTGGAAAGTGAGTTCTCACTCTTAGTTAACTCTTGTTTTCAGGATAGCTGTGAGACAAATGCATAACACTTGAGTTGTGGTTTTGAGCAGGGAACACCAAAGACCAAAAAAGTACTCAACAGGAGCTGTTTGACAGTGACCAACAAATCTCTAAGCAACAGGTGGTATTGTTATCAATGCTTAATGCTGTTACTTCAACTACCATCATTCCATTG…	B
-0.188	0.046	-0.065	-0.075	-0.255	0.225	0.22	0.19	0.609	NaN	-0.133	-0.457	NaN	-1.073	0.461	48093	GGGGTTTGAGCACGCTGTTGGGCTTGGGCATTGCTTCTCCTCATTCTGCTTTCACACAGATGGTGACAACATTTGGTCTAGCTGGGATCGTAGGATACCATACAGTGTGGGGAGTGACTCCAGCGCTCCACTCTCCACTCATGTCTGTGACTAATGCCATATCGGGTTTGACTGCTGTTGGTGGATTGGCATTGATGGGAGGAGGCTACTTGCCTTCAAGTATAGCTGAAACTCTGGCTGTGCTTGCTGCATTTGTGTCTTCAACCAACATTGCAGGAGGTTTCCTAGTTACACAGAGAATGCTTGACATGTTCAAGCGTCCCACTGATCCCCCGGAATATAACTACCTCTACCTTTTACCTGCTGGTGCCTTTGTAGGAGGATATGGAGCTGCTTTCT…
-0.134	0.08	-0.082	0.058	-0.029	0.251	0.043	0.13	0.235	NaN	-0.071	-0.2	NaN	-0.044	0.28	48095	GATCACAGGCATAAAGTGTCACCAGCAACTGAAATTTAAAACTACCTGTTTGAAAGTGGCAACCAGGTTACTAGAACTGCAAAAAGCAACATGATGACTAAATTGACAGCGTGCCAGAACCTTCTGGCAGCCAAGTCTGCCTTTCAGTTTGCGTCATTGGTTGGTCTGTGTATTGGGCAATATTGCCTAGTGCTTTTTTCTGCTTTCTTTCTTCCAAATGTCTTGGTAATGTTTCGTTTCAGCCCTGGATCGGTTTGTTTTTCATTTGGAAACAGGGCAAGGTGGCTTTAAGGACACTTTGAATTATTTATTTTTTACAATTCCATTTAATAGTTAATCTCCAGGCATTGACAGTCCAGAAAGCATGAAATGTCATCTGGAGGCATGCAATTCCAGCTG…				R
1.452	0.212	0.21	0.186	-0.115	0.385	0.153	0.061	0.447	-0.782	0.581	-3.823	-0.974	-0.407	2.24	48078	GAgtgtatgagtgggtatgtctgtcggcatgttagtgtatgagttgctatgtgcctgggtgtgtgtgtgtatggatcacgttatgcctgagtaggtgttgtgtgggtttgcgattgtatgaatgagtatgtgtgcaggtgtgtttactgtatgggttgttatgtgtctgtgtgtgAAAATGTATGGATCATGTTATGCCTGAGTCTGAGTTATGTCTGGCTGTGTGAGTGTATGAATGAGTATGTCTGTAGGTGTGTTAGTGTATGGCTTGGTAAGTGTCTGGGTATCTCAGTGTATGAATTTTGTTATTTCTGAGTCTGTGTTACATGTGGGTATGTGAGTGTATCAATGACTATGCCTGTAAGGGTGTTACAATATGGGTTGGTATGTGCCTGGGTG…				R
0.163	0.419	-0.206	-0.061	-0.13	0.092	0.184	0.185	0.215	NaN	-0.179	-0.114	NaN	-0.028	-0.39	48079	GGTTGCAGGAGGCAGCAAGCAGGGAAGGAAAGCTGCCTGGAAGTTTGTGAAGGACAATTGGGATGAGCTTCATAATCGCTACCAAGGAGGTTTTCTCATCTCACGGCTAATCAAGCTGTCTGTTGATGGATTTGCTAGTGATAAAATTGCAGCTGAAATAAAGGCCTTCTTTGATAGCCACCCAGCACCCTCTGCAGAGCGAACCATACATCAGTGTTGTGAGAACATCCTCCTGAATGACTTGTGGCTAAAGCGTGATGCCGAACCCATACAACAGTATCTACAGAATCGCACATCTCCCACAACTAAAGCATGAGCGCTCCCCCACTGGTGACATTCACCCAACAGCTCTTTGATAGGCCCCGATTTGGAGGCTCTTTGCAAGTTAAAGTGGGGCAG…
-0.219	0.008	-0.126	-0.139	-0.165	0.202	-0.261	-0.035	-0.141	0.204	0.001	0.078	0.09	0.416	0.082	48119	GCAGATGATTGATGAACAGCCCAACCGCCCTGTGCTCATCCTGGAAATGGAGAGTGGTGCCTCTGCCAAGGCTCTTAATGAGTCCCTGAAGCTGCTGAAGACTCTTTCTCCTGAGACTGCTGCAATGCTCTTCAGCGTCGACATGGAAGCAGGAAAGATCACATGCTTATGCCAAGTACCGCAGGAAACCGCAAGCAAGGGCCTCAAAGCCAGTGAGTGGGTACAGGAGGTGTCTGATTTGATGGACGGCAAGGGAGGAGGGAAAGACCTCTCTGCGCAGGCCACAGGCAGGAATGTCGACTGCTTACAGGAGGCACTGCGACTAGCCAACGACTTTGCCAAGCTGAAACTGGGGGATTTGAAGAACTGAAGTGTTTTAGTGATGGTTTAATTCCATAT…			P
-0.148	0.324	-0.067	0.116	0.201	0.437	0.007	0.098	0.38	NaN	-0.052	-0.286	-0.217	-0.04	-0.108	48098	GGGGGGCACATTAGACATCAGTTTGAGGTTCCCTTAGTTAACCATCATTCATTACATAATGGATACATTATACCATGGCTGTTATCTGCTGAAGCCAGTCGATATCACATAAAATATGGCCAGTTGTGTGTCTACAAGATGCTGCATACATGGTTTTAATGCGGGGCATCAAGAGGGTCATTTACTTAAGCTGAACAGTAGAAGATATGGAAACTGCCTTTTGACATTCCGTAATGAGTCCTATGCAAATCATTTCTTGGTACCAAGTTGTACTGAGGACCATTGTTCTGCTCTACAGTACCCATCTCCTAGTGTGCCCTATACGTCCTTCTTCAGTGCTTTCAAGAAATTCACCAGTGGGAGATGTTTGATCTGCTGCCAACCTGTACAGGACTTTAA…
0.932	-0.1	0.914	-0.113	-0.079	0.149	-0.034	0.09	-0.109	NaN	-0.128	-0.85	-1.548	-1.294	NaN	48100	GAGGTTTCCTTGGACTAACACCGATCCTACCATAGCACCATACCTCGTACACTCTGACACACACTGCCTAAAGAACCAATTCATACTGTGCTGCAAAGTGGATTTGTAGGCGCTCTTAACACCGTGACATCAAAACAGCAAATATGTTGGTGTAGGAAGGTTTCATGGCTATTAAAAACATTCTCCCAAACCAGTGCCAATGCAACCAATGTTCATTAAACAAGTAGCTTGGCTATACTATACACCATTTCCAAAAAGTGCAAAGAAGGCAGGATTCTCCGAAATATTGTTTGGTTTTTGCAGTGTTCTATAGCACAAACAAGACCCAAAGGTATTGAAGTACTTTACATGAGCACCAGTATCAATCCCCTGTGCCTAATAAAAATTGACTTGTCCTTG…
1.299	0.346	0.391	0.19	-0.704	0.269	-0.347	-0.258	-0.174	-0.78	0.468	-5.39	-1.821	-1.94	3.614	48103	GAATGCCATCCCAGCACTATATAATGTTTTAAGACAACCACAGGCCTATGGCAAAAGCACACCGGCTGCATACACAAAATGGTCGCCAGCCACATGGTCAAACAACAAGTAGGAGGCATGGAAAACAAAGAACAAATGCAGGCCTATCGACATTGAATATTCAAAATGGCCGATGGCCACATGGCATGGGGAACAAAGACAAATGGTGGCCTATGGCAAATACACACAATCACAAGACAAAAGGAGGCATGGTAACACAGGAGAAAACAGCATTAATTCATCAATGCCAAAAAAGAAAATTAACTGTGCTAAAATATTTTTATAACACCACACATCCTTCAAATACATCACATATATATTACCCTACCTATCCACTGTTTGCAGAAAAAAAAACGTGAA…				R
0.022	0.197	-0.189	-0.017	-0.007	0.009	-0.048	0.053	0.378	NaN	-0.307	-0.516	-0.268	-0.327	-0.573	48104	GAGGAAAACCGAAAATAATAGAGACTGAGGTTTTTTTTTTTGTCCTTTTGGTGCTTGTGAGGTATTAGGAAGCTGAAAGAGGTGTAGAGGGTAAAATTGTTAAGCAGAGTTAATGAGTATGCCGAGGGGATTGATTTTTCAGACCAAGTGCTTTGTAGTGCTGCACCAGTAGATTTTACAGTGCTGTCAATTGCTGAATAACGCATTTATAGAAGATTCTATGCAACACAAGAAATAACAAGGTTAACAAGTGTATTAGAAATACTGAAATAAAGCTACAAATGCATTATAGTAGCGTGGTATGTATGTATGCAAAATCTGTAATCTTTTATATCCGTTCAAAAACAGTACTTAAAGGACCATTTTGGTTAGTTGCCGTAAAAGTGTAAATAGCGCAGT…
0.087	0.393	0.365	0.614	0.399	0.353	-0.031	-0.214	-0.5	0.836	1.328	2.186	0.313	1.459	0.043	48106	GGCACTCCGCGCCGAATCGAGATAAAGGACGAACTGACTGCTGCTGGGAGAACAGCCAGGTGTCAAACATGTCCGAGAAAAAAGCAGTCATCTAAAATGCTGACATGTCCGAGGAGATGCAGCAGGATTCAGTGGAATGTGCCACGCAGGCATTGGAGAAGTACAACATCGAGAAAGACATTGCAGCTCACATAAAAAAGGAATTTGACAAGAAGTACAACCCAACTTGGCACTGTATTGTTGGTAGAAACTTCGGCAGCTACGTAACGCATGAGACGAAACACTTCATCTATTTCTACCTGGGTCAGGTTGCGATCCTTCTCTTCAAATCTGGCTAGAGTGGAGTATGGACTGATGAGCAAAAATCCAAATACAGACTTTGAAATGATTCCAAATGCC…
-0.629	-0.222	0.406	-0.315	-0.744	-0.444	0.64	0.197	0.241	-2.178	-1.191	-2.161	-3.502	-1.842	-0.221	48107	GGATTGCTGTCTGCTGAAGAGAAGGATCATGTCTGGACGCGGTAAGGGAGGAAAGGGTCTCGGCAAAGGGGGCGCCAAGCGGCACAGGAAGGTGCTCCGGGACAACATCCAGGGCATCACCAAGCCTGCTATCCGCCGCCTGGCGCGCCGTGGAGGAGTCAAGCGCATCTCCGGCCTCATCTACGAGGAGACCCGGGGTGTGCTCAAGGTTTTCCTGGAGAATGTGATCAGGGACGCCGTCACCTACACCGAGCACGCCAAGAGGAAGACTGTCACCGCCATGGATGTGGTCTACGCCCTGAAGCGCCAAGGGCGCACTCTCTATGGATTTGGCGGCTAACTTGCTCGCC
0.154	0.05	-0.277	0.014	-0.075	0.238	0.063	0.014	-0.184	NaN	0.053	0.052	NaN	0.376	-0.157	48112	GGGGGCTCATTCTTATTTATTGCCAGACAAGTGCAGACTAGTACGTGGTGGGATGAACACTTATCAGAGGAAAACCAGAAGTTTCTCAAACAATGTACAGCAGAGGAATACAGAACACTCACAGCCAGTAAACTCAACCCTTTGAAGGATGATCCCTGGCCTATTCATCCGTGGGCACCGGGTTCCTTTCGAGTTGGCCTCGTTGCAGTAAAACTGGGAATGGTGCCGCTTTGGACTAAAGATGGTGAAAGACATGCTGTCACAATCCTTAAAGTGCAAGACTGTCATGTTATTGGTTATATCCCAAAGGATGAATCCAGTGGAACTGCTCCTTTTCTAACAGTAGGGGGAAAGAATATATCACCTTTTTATAAGAGTGAGGCTGTACTCGAGCGGTTT…					Y
0.008	0.565	0.303	0.512	0.109	0.118	0.009	0.078	0.301	NaN	-0.073	-0.361	NaN	-0.273	-0.212	48132	GGGTCCATCGCTACTCATTTTTGGTAGACCTGATGAACTACTGTAAAGCCTTAACTGAATTGGCTTTTCCTTAACCTTGTGCATTTCTCAGGTGTTGCATATTCTGTCAGCCTCTGATGTAAAGTAGAGCTGCAAGTCAACATATCTTCTACTACGCCCAAATCTACATTCCTGTTGAACAAAAATTGTAATGGCCCGCTATCTGGTCACTGAGTGTTGTGCTGCTCACCACTTGCGATTTTTTTCTGAAAGCAAATGAATTGTTGCAATGGTAGTAAAACAGCTTCAGTATCACTACTATGCAGATATCTTTGTTACAATTATTAAGTTTTCACATTCGGGAAACCATGTCTTTTTTAAAATCATTCGCACATAATGGAATATGTAATCCCAATTTCT…	B
0.083	0.368	0.125	0.184	0.657	0.73	0.63	0.249	0.47	0.456	0.502	0.931	-0.049	0.623	0.379	48141	GGATGCCACTTATGAGACCAAGGAAACAAGGAAGGAGGATCTAGTCTTCCTCTTCTGGGCTCCCGACTGCGCACCATTAAAAAGTAAAATGATTTATGCCAGCTCAAAGGATGCAATTAAGAAGAAACTTACAGGTATCAAACATGAACTGCAGGCGAACCACTTGGAAGACATCCAGGATCGCTGCAATATGGCTACCAAGCTAGGAGGAACTACAGTGATCAGCCTGGAGGGCAAACCAATATGAAGATGCAGTCTTTGTGCCAGTTGCTGAAGGAGTTTCCACCTTTGTCTTTTGCTAACTTATTTTATTTGGGAAGGGGCACGGAGTTCAGGAAGAGGATTCAGCATCTTGTGTTCAAATTAAGTCTTGTCCCTGTGTGTTACTCTCCTTTTTGA…
-0.191	0.23	-0.147	-0.006	0.223	0.37	0.285	0.18	0.245	NaN	-0.143	0.171	0.461	-0.214	0.124	48143	GGATGGGCGTGGTTATGAGCTGTGTCCTGTGGGTTGGTAGAAGCTGCGCTGTCCTCCTGGCCAAGGCTGAGATTGAGGACAGAGGCTGGGACAACTACGCAGGGAAGATGCACTCGGATGCCGCTGTCAATTTTCAGTTGAACTCTCATCTATCAACACTGGCAAATATTCACAAAATCTATCATACCCTCAACAGATTGAATTTGACTGAAGACGTTGGCCAAGACGATCACCAAACAGGTCTGCGCTCTTGCAGTTCCACAGAGTACTGTAGCAAAGTGATGCCACCAAGGAAAAAAAGAAGACCCGCAGCAGGAGATGATCTGACGGCTAAGAAAAGTAGACACGATGGGTTGTATAGAAAATATGACTCCAGTAGACTTAAAATGGAAGAAGACT…		G
0.052	0.19	-0.231	-0.066	-0.09	0.032	0.046	0.331	0.674	-0.154	0.087	-0.241	-0.156	-0.173	-0.012	48122	GGTGATAAAAACAAAATGTTGGATGAGTGAAAGCCATGTTATGTTTGTTGAAGTACTCGACACGTTTTTGGGGGTTTTGTGATTTATTTTCTCTGTGGCTGTTTGACAAAGTGCAGAATTTCATATGGGTTAAGTGCCATCTGTGTGataatttaaataaagatatatatatattaataCATGCACAAGTTTGCTGCCTGGAAGACTGCAGCATTAACACCCATTTTGTTTTTTACTGGTTTAAAAACCGAGTTAAAACATCAAATCCTGTGCCCGACGATACGCATGGTTTGCAGCGGCACCCAGCATATTGTAAAGAAATGCTTCGGCTTTTGATAGTTAAGAATATTTGCATCAAGGTGACATATGGTGCCTATGTGGTTTTCAGTTGTTTTTCTT…
-0.519	0.311	0.046	-0.095	-0.012	0.087	-0.102	-0.049	-0.348	NaN	0.263	0.512	0.015	0.648	0.304	48129	GCACGCTGATTTTATTCAGAGAAGACCAAGGGTACTTCGAAATGGATTGGACAGAAGACAGTGAAGCGTATGGGGAGCCAATAAATAAAAAGTCAAGACTGGATTCTAGGGCGGATAACAATGACCAGGGTGGTGGTTTTGCAGAAGGTGATGCTGTGGCGAATCAAAATAATCCTGCACTCGACAGTAATGGAAAAGCAACAGGTGTCGGTGGAAAAAATTTCCAGCAGTTTGTGGTTTGGGTGTTTGGGGATTCCGTTGTTACCCAGGCAGCCGAGCGCTTTAAAAAGCAGAAAGAAAACAACCAAATCTCAACAAATGAAAAGATTTCCTTTTGCTGGTTTGGTTACGATGGCCTGAGGCTGGATCAATTGCGAGAGAAGGTTTTGGAGCAAAAGA…			P
0.086	0.277	-0.128	0.114	-0.09	0.674	0.053	0.221	0.211	NaN	0.024	0.165	0.139	0.26	NaN	48130	GTGCGCACATAAAATTCAGATTATTTATAGGGAACGCTCACAGATTTACAGTTGAATACTGTTATTTGTAACACTGCAGCACGGATTTAAACATGCAACAAACTGGCATGTAAAAACTTTGTCTACAACCTGCATATCAGTTTAAAGTCTGCTTCAGGTGTAAAACAACTATCGAAGTCCAGCTTTTCAAAACTACAGATTGGCAGCTTTACATGCATATTTCTGACCATTAGGTGGACTCAACAGATGTATGTTATTTATTTTCACGCATGCTCTTTAAATTAAAAACAAAATAAAAAGGCAAAGGACCTGTTTTCCATCACTCATATTAGCGATTGTATATCTGATATAAATAGGCTACATGTTATTGCAATGTGAAGGTGCTTCTAAAGTAAACCA…					Y
-0.022	0.01	0.144	0.053	-0.114	-0.069	-0.086	-0.085	-0.043	NaN	-0.141	1.289	-0.944	-0.566	-1.546	48137	GGGATGAAAACAGAGCACCGAGAGGATCGAAACGTGAACTAGGGACTCGGAAGCCAGAAAAGAAATATAAAGGTCGCAAGAGGAGACGAGCCAGGGTCAAACTAAAAAGCATAACAAAGGAGATATTTAACCGTCCTCCATTAAAATCATGTCAGCCCCAATGTCCACCCCAGAGCTGGTCCAGCAGGTGGCACTTCTGAACTGGCTAAACGATGACAGTGTGCAAAGTAAAGAGATCCTTCAAGCTGTAACTGGTCTGCAGGTGGCCCGTGAAATCCTGAACCGCCTGACTGGTCAAGATCAAATAGACAAATGCAAGAACGAATGCATTGCAGAAATTGCTGATTATGTATCGAAGCATCCCCGAGCTACTCCGCAAGAACTGAACACAGTGGTGGG…
-0.062	0.279	0.381	0.396	0.504	0.778	0.061	0.26	0.215	1.066	0.786	0.96	0.617	0.961	0.403	48156	GGAAAATACCACGATGAGCTAACCCGGCCACTGTTGTGCGGAAGGAAGCCAGGTGCCCACTTGTGCACAATCTGTCCTTATTTTTTTAAAATTTGTGACTGATCTATACATGACCTGTGATTAGTAACGCTCCCTGTCCGAGTTTCCTGGTGACATTTCTATGATAATTAACAGCTCAAGTGTTTTTGTATTTATTTCCCATGGGTAGCAGAAATGATGGTGTTGGCTTCTTTTAAGGAATGTCCAAGTGCACTTTAGTCCACTATCAAAAAAATCTTGGTGTGACGTGAGGAAATAAGTGAATGCACATGAACACATATGCTGCATGCAACTTGCGACAATGTTCAGATGAGATGGGCCGTTTTATTTTTGTTTCCCAAAGCTGATTTTGAAACGTGC…			P
-0.105	0.065	-0.076	-0.051	-0.08	0.034	-0.134	0.119	-0.053	0.547	0.092	0.336	0.29	0.684	0.294	48163	GCAGAGAGTAGAGGAGCAGCTGATGAAGCTGGAGGTTCAGGCGACAGACAGGGAAGAGAATAAGCAGATTGCCCTGGGAACCTCCAAACTCAACTATTTAGATCCTCGTATCTCCGTTGCATGGTGTAAGAAGTTTGGTGTCCCTATAGAGAAGATATATAACAAAACACAGCGAGAGAAATTTGCGTGGGCCATAGATATGGCAGAAGAAGACTATGAATTTTAACATATTTTTAAATGGGCTGGATTTTACTGCGAAAGGCTTAGCCTGATATTAGACAGCTTGAACTGTGAGCCTTACTTGTCCTAACCTTTTCTTTTATGGGAGGGGAGGAGGAAGAGTAAGGAGAGGTGATTAAAGTTTTTTTTCCAAAAAAACATTTGAACCAACATCTTCAA…			P
0.397	-0.041	-0.064	-0.146	-0.201	0.129	-0.208	0.025	0.044	-0.172	0.699	-2.965	-0.746	-1.242	2.099	48164	GGAATCTAATTGGGTAATATGGGACCACACCTTCTTTGAGAGGAACCACTCCCTTTAACATTCACTTCTCCTGTACATGCTATAGAAGGACTACCTTTTTGGCTGTGCTGAGCAAAGTTTTCTATTTCCAATTGATAAGTGGTGCTGCTGCAAATACCAACACAGATGCAGAGGTGGTAGTGTGTGAACAAAAACATGAACCTGAGTTGCCTTCATCATCATCCAAAGAAAGTGAAGTTTGGAAATTTTTCACTATTCGTCCTGGAGAAAAAGTTTCTGCCAGGTTTATGAAGTGCAAATTATGCGCATAAGAGCTAAGCTGAGGAACATCAAAAAAATACTCGCGTGGTACCTCAAGTATGTGGAAGCAGGTTCGCACAATCCATCAACAAACATACC…				R
1.054	0.284	0.227	0.674	0.367	0.256	0.211	0.312	0.263	NaN	-0.376	-0.287	-0.593	-0.743	-0.556	48166	GCAGAGGGATCCAGATGAAGAATTTTGACTGATGTAATGTGGACTGATAGTAGTGCATTAGTTCTGTATTCTGCTCAGAACTCCCACTTCAGTTGAGGGGACGCTTCAATAGAACCTGTGCTGCCTCCTGTGTCTCGTAGTTCATAAGAACGGTCACAAAACAAAGAAAATTATGGTATTATGTAAACTACAGTTTCCAGATGAAGACTGGCTTCTGGTGTCTGGACAAGACAAGATCCACTCAAACCTGATGTGAGAATGTAGCAGAAAAACAGTTGGAAAGCTGACACCCGTACCAGGCTGATGAAAGATGCACGATTACAAACCGTTTAACCTGTTTATCGCTATTGATCACTACATTCTTAGAATCCAGTTACTTAGTATATTTAGATGTTAGAA…
0.463	-0.125	0.16	0.066	0.051	-0.224	-0.11	-0.197	-0.382	0.189	0.006	0.506	0.175	-0.031	-0.734	48147	GACAGCATGAAGAGGTTCCCTGGCTACGACTCAGAGAGCAAGGAGTTTCACCCAGACACGCACCGGCGCCACATTTATGGGCAGAATGTGAGCGACTACATGAAGCAGCTGGCAGAGGACGACGAGGAACTCTTCAAAAAGCAGTTCTCACAATACATCAAGCATGGCGTCGCTGCTGACATGATGGAGGCGATGTATCAGACTGCCCACTCTGGTATCCGCTCTAACCCAGTGATGGAGAAGAAACCCCCAAAGGAGGTGAAGGTGAAACGCTGGAATCGGGCAAAGCTGTCTCGCACCCAGCGTCAAGATCGAGTGGCGCAGAAAAAGGCTAGCTTCCTGCGAGCCCAGCAGGCAGAGGTTGGAAACTGAACAGCATCCACGGAGGACTGAAAGCGC…
-0.103	0.155	0.085	0.195	0.371	0.53	-0.05	0.01	-0.123	NaN	0.222	0.327	0.817	0.588	0.307	48148	GACAGACATTCTTCATCAACCGGTGTCCATGTGCGATGAAAATGTGTACTGTAAACCTTGAACGGTCCTCTACTTTCTATTGAAGAGTCAAAATGATGTAAATCGTAAAAGCACCACTATTTTAGCATAATAAAAGAGAAAGTCCAAAGAGCTCTCCTATAGACTACTCCTGATAACTTTGCTTCTTCAATATTTGTAGCTTATTTCAACTTACTTTCTTCTAAGCAAAGTCAAGATTTCATCTATTTTGTTGTGCAAAGGTGCTTTGACTAACACAAAGGTAGGTTTTTCCCACTCATGGAGAAACTGCGGACAATGTTCTTTGTCATTAAGATATAACCGATCATTCAGTGGAATGTCTTTAGTCAAAGACGATGCATTTATGATCCGAGATTGACA…
0.295	-0.052	0.046	-0.067	0.148	0.504	0.464	0.324	0.443	NaN	-0.027	-0.053	-0.091	0.262	-0.255	48150	GCACATCCGCACCAATGGAAGTGCCCTATGCACCAGGTGCATCCAAGTTAACACAGATGCCAGTCTACTGAATTCAGAGTTTTGCTACATATTGAAGGTCCCCTTTGAAAGTACCGACAACCAGGGCATTGTCTACACCTGGGTTGGACGCGCTGCTGACCCTGATGAGGCTAAGCTGGCCGAGGACATTACAAATCACATGTTCGATGATTCCTACAGCAAACAGGTCGTGAATGAGGGTGAGGAACCAGAAAACTTTTTCTGGGTTGGCATTGGAGGACAGAAGCCTTATGATGAAGATGCAGATTACATGAAATATGCCCGGCTTTTCAGGTGCTCTAATGAAAAGGGGTATTTTGCAGTCTCTGAAAAGTGCTCCGATTTCTGCCAGGATGACCT…
-0.384	-0.047	-0.347	0.068	-0.31	-0.756	-0.442	-0.61	-0.44	0.327	0.289	0.845	-0.297	-0.031	-0.939	48152	GGCCTTTTTGCCTCTCACTAAATCTGAAAAAAATGGCGCCGAAAGATAAAAAATCTAAGAAAGTAAGCTGGAAGTTCAACCTTGATCTTACTCATCCAGTTGAAGACGGAATATTCGACTCAAGCAATTTTGAGCAATTTCTGAAGGAGAGGGTGAAGGTTAATGGAAAAACTGGAAACCTGGGAAATATTGTTCACATTGAACGATTGAAGAACAAGATCACAGTGGTCTCAGAAAAACAGTTCTCTAAAAGGTACCTGAAATATCTTACTAAGAAATACCTTAAGAAGAACAATCTCCGTGACTGGCTTCGAGTGGTTGCATCTGACAAAGAAACTTACGAACTGCGCTACTTCCAGATTAACCAAGATGAGGAGGAATCTGAATCGGAGGACTAAT…
-0.123	0.069	-0.346	0.031	-0.095	-0.101	-0.312	-0.125	-0.205	NaN	0.062	0.262	NaN	-0.946	-0.285	48158	GGATTACAACACCCGGCTTGAACAAAACGGCTACGCTTCTTCACCCACCTCTAACTATACCACCTGATCGTGTGACTGTAGTTGGAGAGCGCGAGAAAACCATCTCAATCCCACCGACGCAATGCCCAAGAATAAAGGTAAGGGAGGTAAAAACAGGCGACGAGGTAAGAATGAAAATGAATCTGAGAAGAGAGAACTGGTGTTTAAGGAAGATGGACAAGAGTATGCCCAGGTGATCAAGATGTTGGGAAATGGCCGGTTGGAAGCAATGTGCTTTGATGGTGTCAAGAGGTTATGTCACATTAGAGGGAAATTACGAAAAAAGGTTTGGATAAACACATCTGATATCATATTGGTTGGTTTGAGAGACTACCAGGATAATAAGGCTGATGTCATCCT…	B
-0.227	-0.5	-0.249	-0.78	-0.046	0.5	0.185	0.299	0.096	0.659	0.171	-0.786	-0.11	NaN	0.264	48160	GGTGGTCAGCGCTTCGCAGGATGGCAAGCTGATCATATGGGACAGTTATACTACAAATAAGGTTCATGCCATTCCTCTCCGGTCATCGTGGGTCATGACTTGTGCCTACGCCCCATCCGGCAACTACGTAGCCTGTGGAGGTTTAGACAACATCTGCTCCATCTACAGCTTGAAAACCCGGGAGGGGAATGTGAGGGTGAGCCGGGAGCTGCCAGGCCATACAGGGTACTTGTCCTGCTGTCGTTTTCTGGACGACAATCAGATCATAACCAGCTCTGGTGACACAACCTGTGCTTTATGGGACATCGAGACTGGGCAGCAGACCACCACTTTCACCGGCCACAGTGGAGATGTGATGAGCCTCTCCCTCGCACCAGACTTCCGGACCTCCGTCTCTGG…				R
0.158	-0.051	0.072	0.008	0.011	0.042	0.234	0.195	-0.019	NaN	-0.27	-0.08	-0.472	-0.475	0.241	48184	GGAGAGCATGCGCGAAGTTGTGAAAATAACGAGCTGTGTTGCTACTTGCTGCACGTCGAGAGCCTTGTCCTTCCGATTTCTAGTCGGTGATACTGTCCTGCAGCCATGCCTGTTAAAGTACACATTGTCTACTGTGGAGCCTGAGGGTACCGTCCCAAGTATGAACAGCTCAAGGCGAGACTGGAAAAATGTTTCGCAGGAAAGCTGGCAATAACTGGAGAGGGCACCCCAACATCAACTGGGTGGTTTGAGGTCACGGTTGAAGGTCAACTGGTACATTCCAAAAAGAATGGCGATGGTTATGTCGACAAGGATTCAAAGATGCAGAAGATCACAGCAGCTATTGAACAAGCCCTGAAGATGTAACATCTGGCCATGAGAGGCCTTACATTTAAACAA…
-0.022	-0.041	-0.01	0.057	-0.028	-0.357	-0.076	-0.178	-0.283	0.22	0.152	0.195	0.069	0.249	0.079	48187	GGGTCCCTTTGGTGGTTGAAGACAAAATTGAAGGCTACAAGAAGACCAAGGAAGCTGTACTGCTTCTCAAGAAGTTGAAAGCCTGGAATGACATCAAGAAGGTTTATGCGTCCCAACGTATGCGTGCTGGGAAGGGAAAGATGAGAAACCGCCGTCGCATTCAGCGTAGAGGCCCTTGTATCATTTACAACGAGGACAATGGCATTATCAAGGCTTTCAGAAATATTCCAGGCATTACTCTGCTTAACGTTAACAAGCTGAATCTTCTCAGACTAGCTCCTGGTGGGCACGTTGGGCGTTTCTGCATTTGGACAGAGAGCGCCTTCCGCAAGCTGGATGAATTGTATGGCACTTGGCGTAAACCTGCAACGCTTAAGTCCAGCTACAACCTACCAATGC…
-0.177	0.111	-0.074	-0.009	0.112	0.389	0.117	0.006	0.1	-0.148	-0.137	-0.535	-0.344	-0.482	0.042	48188	GGCAGAGCTGCTGTAGCCACTTCCAAACCCTATAGTCTTTCTTTTGCCCCCTGGTCTCTTCTCTCACAAAAATTGGACTTCCTTCTTCCTTTCCTGCCAATGGCCACACAGAAGACGCACTTTGTGAACGAGTTCAACCCTCACATCACCTGCCACATCTGCAAAGGATACATCATCAAGCCTACCACTGTTACAGAATGTCTGCACACATTTTGTAAGAGCTGCATTGTACAGCACTTTGAAGAAAGCAACGATTGCCCTAGATGTGGAAATCAGGTGCATGAAACCAATCCATTAGAAATGCTAAGGCTGGACAATACATTGGAAGAAATCATTTTCAAGTTGGTGCCTGGACTTCGAGAAGAGGAGGAGCGACGTGAAACAGATTTCTGGAAGAGA…				R
0.212	0.057	0.443	0.44	0.465	0.517	1.077	0.227	0.295	0.101	0.791	0.875	-0.03	0.459	-0.472	48189	GGGGGCAAAGACTGGCACAGACCGTGCTTGAAATGCGAGAAGTGCAAGAAGACCCTCTCTCCTGGCAGCCATGCTGAGCATGAAGGCAAACCTTACTGCAACCAGCCTTGCTACGCTGCATTGTTTGGACCCAAAGGCTTTGGTCGCGGTGGAGCAGAAAGTCACAGCTTCAAATAATGCAAGATCTCGGAGAGAAGAATCCAATGAAAGCACTTGAGAAACAAGAAAGAAAAAAACATTGTCTTAACCTTCCGAGAAAGATGAGGTGTTTTAACTAAAGGCACCATTTTTTTTTAACTGTTCAATGTTTTTAACCACTTTACATCTTTGTTAGTGGTAATTGAACGACGATTATTGGGTTTGCCCACGGTCCGAACTGTTTTTTTTAATTATTAGAGG…					Y
-0.051	-0.327	0.054	-0.182	-0.062	-0.261	0.459	0.162	-0.027	-0.08	0.129	-0.012	-0.315	0.21	0.287	48171	GGGCTGCTGTTCAGACATGGCGGGCGCGGTGAGGCTCCTGGGGACTCTGGCAGCTGTGCTGCTGATGACCGGCTGCACGGCTGAAACCTGCACAGAGCCAGTGATTGTCCCCTCGTACTACACAACGAATGATGCAGTCATTTCTTCGGAGTCTGTGTTTATTGTGGAGATCTCCCTGACCTGCACCAACGGGGCACAGAATGTAGCTCTCTACGCCGATGTTGGTGGCAAGCAGTTTCCAGTCACGCGGGGGCAGGATGTGGGGCGCTACCAGGTCTCATGGAGCATGGAGCACAAGAATGCTCGATCTGGTACCTATCCAGTGAAATTCTTCGACGAAGAGTCCTACAGCCTCCTGAGAAAGGCCCAGAGAAACAACGAGGACTTGACTTCCATCAA…
0.09	0.136	0.034	0.247	-0.041	0.101	-0.303	-0.016	-0.132	-0.129	0.17	0.688	NaN	1.141	-1.59	48172	GGAAAGACTGCACCAAGGAGTGCAGAGAGCAGACACCCCTCCATACGCAAGTCTACCCACCTACCAAGAAGCATTGGGTTGTCTGCTCCATTCATGTGCACCTTGAAGGGACCTGGGCTACTGCCGGGAAGGATAAAGTGTTACTAATCTCCTCTTTCAGGTGTCTCTCCTGTATCCCTTCCCTCCTACCCCACCCTTTGCTCCAGACACAGTGCCAAGAATTAACCAGAGGAGGATGAAAGGCGGTCTAACCAGTTTTAATTGAGTAATAAGCACTTCATTTTACAGGAGCGATTGTGTGATAAAATGCTCATACTGTGAAGACAGAGGACTTTAATTGAAAACGTATATATGATTCTAATGACCTACTTTGTACAAAAAAATAAAAAATAAAACCGA…
1.199	-0.052	0.202	-0.22	-0.168	-0.235	0.015	0.015	-0.192	-0.376	0.523	-1.887	-1.322	-0.733	0.941	48175	GGCAAGACTCTAAGGCTGCAGTGACTGCGCGTCGATGAACCTTTAGGCCATATGGCACAACAAATTGAAACTGTTGCCAAGCATCGGAATATTCCACATCTAGATTGGTCCAGTTCCAGAAGTTGATCCAGAGGTCTTTCGTAGTCATGCTCCAACTCATGAGGTAAGTAGAAGAGAAAAACATGAAAAATCCAAGTGGGACTTCCTGCCTCTCTTGTACTCCTGAGAAGGTGCGAAGGTGTCACTATACTTTCCGATATTGCCCCTGAAGCCAGTCAACTTAGGAGCCAATCTTGCAACTTGTCCTGGCAGAACCTGAGATTCCCAGCCAGTCTATGACGCCAAGGCAGGTCCAAGGGTTCTGCGAGGCCATGCTCCGACTGTTCAGATCCCTTCCGT…				R
0.313	0.034	0.212	0.231	0.103	0.014	0.01	-0.035	0.041	NaN	0.175	-0.032	0.27	0.563	-0.086	48177	GAAGAAGCCGGACAAGTTCGATAAGGATGTGTACAAGGAGCCGCCGCTTCGTACCCCGGACATCAAGCCGGAGACGTCGCTACCGAACCCCACGCTGCTGCTGATTGGGGCCTATCACTATGCAGTAGATGTGCCAGTGACATTTTTAAGGGATTTGATTGACCGCCAGCGTGAAAAGAACAGGTATCACTATTATCACCGCCAATACCGCCGCGTCCCAGATCTGACTGAGTGTGAGGAGAAAGATTACCTATGCCATTTTGAAGCAGAGATGCAATGGAGACGAGACCATAAAGTTGACCAGGCGATAGTGCAGATAGTCCAGCAGAGAATGCAAGCCTGCCATCAGCGGGAAGGAAACAGCTACATCCAGAACTGTGCAAAGGAAGTGCAACAGTT…					Y
0.07	-0.303	-0.155	-0.065	-0.234	-0.781	-0.191	-0.39	-0.461	-0.096	0.198	0.387	-0.198	0.231	-0.128	48181	GGCTTTTTCAGTGCTCGCTTCGGCGCGGATTCTTTTCGCCTGTCTCTCTTTAAGCCAAGATGAGTAGCAAAGTCTCCCGTGACACCTTGTACGAAGGGGTGAAAGAACTGCTGCAGAATTCCCAGCAGAAACCCCGCAAGTTCTTGGAAACTGTCGAGCTGCAGATTAGTCTGAAGAACTATGACCCTCAGAAGGACAAGCGTTTCTCAGGCACAGTCAGGCTCAAGTCCTGCCCCCGCCCCAAGTTCTCGGTTTGTGTCCTGGGAGACCAGCAACATTGTGATGAGGCCAAAGCTGTTGACATGCCCCACATGGACATTGAGGCACTAAAGAAGCTCAATAAAAATAAGAAGATGGTCAAGAAACTGGCTAAGAAGTATGATGCCTTCTTGGCCTCAG…
-0.5	-0.088	-0.182	-0.308	-0.956	-0.294	-1.248	-0.244	-0.019	1.31	0.478	0.772	-0.474	-0.972	-0.082	48191	GGTGTTTTGTAAACTCAATCAAGGACAAATATAAGGCTTTGGAGTATTAGAAAAATCAAATCCATCACACTATTAAAATATGCAGGCCGAAGCAAATTGGCATTGAGATGGTAATGTAGGTGTGAAACCAACAGGTTAAAAATGTGAGGGGAGGTATGTTTTTAGTAATTTGAGACATAATGTATTTTTAAAGGGGGTAAAAATAGTTAAAGAGAAAGATGTCTGCATGAGTACAGCATCTTCTTTCCATATTTGTTTACTCAGCCTACCCATCTTCTCAGTCTCTTAACAGCTCTCGATTTTTTTTTTAAAAAGCAACATTTTGGTAGACAAATATAAAATGAGATCACTCATGAAATGTTATTTTACATCATTGATAACATCACTGATTAGATTTAA…		G
-0.088	0.206	-0.268	-0.233	-0.39	-0.321	-0.281	-0.094	0.066	0.043	0.199	-1.107	-0.359	-0.546	0.359	48192	GTAGGAAAACTGTTTCACAACAATACATTCTTAAGCATAGAAAACATCCAACAATACACCTTACACGGAACATTGCATCCAACGCAGCACAGGTACAAATAGGTTTCAACATGCTCTCAAGAGAACTCCCCACCAGGACACATCATGCACTGACAGACAAAAGAAGGCACTACTACAGAACAGCTAAAATACATTCAACACAGCCCAGCTATGGCATTCATTGGTTATTATGGACCAGCACTTCCTACCACCGGTTGTCTTACATCAGTAGTCTTCAACCTTTTTAACTCCACACACACCTAGGGTAAAATAATTTTATTGGGGACCCCAAATTACAGACATATTTTCTCTCTTAGTTATTCTTTAAACTAATAAATTATGCAAGTGAGCCAAAGGATT…				R
0.058	0.049	-0.082	-0.038	-0.01	0.128	-0.079	-0.208	-0.231	0.173	0.084	0.142	-0.018	0.093	0.106	48196	GCGGAAGAACAACAGACAACCCTATGCTGTTAGTGAATTAGCAGGGCATCAAACTAGTGCTGAATCATGGGGTACAGGCCGTGCTGTTGCGCGTATACCTCGTGTACGTGGCGGCGGTACTCACCGGTCTGGCCAGGGTGCCTTTGGCAACATGTGTCGTGGAGGTCGCATGTTTGCCCCTACCAAAACATGGAGGCGTTGGCATCGTAGAGTGAACATAACCCAGAAACGTTATGCAATCTGCTCAGCGTCGGCTGCTTCAGCTCTTCCTGCCCTGGTAATGTCAAAGGGCCACAGAATCGAAGAGATCCCAGAGGTCCCTTTGGTGGTTGAAGACAAAATTGAAGGCTACAAGAAGACCAAGGAAGCTGTACTGCTTCTCAAGAAGTTGAAAGCCTG…
0.167	0.049	-0.089	0.052	-0.065	0.039	0.034	0.122	0.051	-0.764	-0.204	-1.23	-0.149	-0.339	1.421	48198	GGGGGGTGTCGTGTTCATTTCTTGGGGTTGGTGGGTTTCCTTGGTGTGACTTCATTGGCGCTTGCTGTGATCCAGTTCGCAAAGTTTTCCGCCGCTTCTTCTGTGTCTTTAGAGGAGGTGAGTAGGCGGGAGTTGAGGGCGTTGGTCCATCGTTGCTCTGATAACTTTGACCAACTGCACCGTGTTTCACTGGCAGTGGAGGCACGGGTTTTGGGGGTTTCCGAGATGACAAAATGGATGCATTGCTGGTCGGTCCAGGTTGTCATATGCTTTCCACACAACTCCTGCTTCACTGCTTAACTTAGCCTGACTTCACGTTAACATTCGCCACTTTGCACACGATACCCTTTTCACATTTTATTTCATTTCATTTAGTTAGACAGTGTGCAATTTGTTTTT…				R
-0.335	0.183	-0.17	-0.158	NaN	-0.017	-0.243	-0.041	-0.139	NaN	0.19	0.368	0.2	0.649	0.005	48231	GAATGCTCTTCAGCGTCGACATGGAAGCAGGAAAGATCACATGCTTATGCCAAGTACCGCAGGAAACCGCAAGCAAGGGCCTCAAAGCCAGTGAGTGGGTACAGGAGGTGTCTGATTTGATGGACGGCAAGGGAGGAGGGAAAGACCTCTCTGCGCAGGCCACAGGCAGGAATGTCGACTGCTTACAGGAGGCACTGCGACTAGCCAACGACTTTGCCAAGCTGAAACTGGGGGATTTGAAGAACTGAAGTGTTTATTAGTGATGGTTTAATTCCATATAGAACATTCATATTTAAGGGATTAGTTTTGACCACCAGTCATTTGAAATTCAGGATGGTTTGTGCTGTTGGAAAAAGAAGAAATTAAGTGTTATATTTAACAGCTGTTGCCCAAACTGAC…
-0.393	0.176	-0.028	-0.222	0.057	0.273	0.095	0.1	-0.116	-0.111	0.056	0.204	0.182	0.413	-0.003	48236	GCAGTGAAAAAAGTGTTTGTCGGAGGCCTTTCCCCTGATACACCTGAAGAGAAAATAAGGGAATACTTCGTTACTTTTGGAGAGGTGGAAGCTGTCGAGCTCCCTATGGATAACAAGACTAACAAAAGACGAGGTTTCTGTTTCATCACATTTAAGGAGGAGGAAACTGTTAAGAAAGTTATGGAAAAGAAGTACCACAACGTTGGCCTCAGTAAATGTGAAATCAAAATAGCAATGACAAAGGAACAATACCAACAGCAGCAATGGGGACCAGTAGCCATTGCTAGAGGTGGATTTGCAGCGCGAGCTCGTGGAAGGGGTATGCCAGGTGGAATAGGAGGTCCCAGTCCAGGCTGGAGCCAAGGATACAGCAACTACTGGAATCCAGGCTATGGCAGT…
0.452	0.223	0.574	0.491	0.478	0.381	-0.098	0.016	-0.456	-0.462	-0.192	-0.398	0.423	0.083	0	48237	GGAAATTGCTAGGGTGCGTGCAGAGTTTAAAATGTATGGGTGCTTACATTTGTGGTGCTTACTGCATCCCTCCCCCATCCCTCTTCCCAGACAAGCTATCTTCTCATCTAAAACCTAAATTGGAGAAAATGTGCCATAGGGTCGCACTTTCTGCTATTGTATGTGCAATTTGCCTTAGTAACATTCTACTGATCCTAGTTCTGCGAATCATAACACAGCATTGCAAGCACAAATGTATTTATTGCACATATGCCTGGCAAGTAGATTGCAAAAATAATTGAAAATCGGGCATTTAGCGATTGAAGGTAGCCCTGCTTAAATAGAAACCAAAGGCGTATTCCAATTTCTAATCATATTGTTATTCCATTTTTTGGAAGCGGAGTAACCCCTTTCTCTCAC…					Y
0.221	0.017	NaN	-0.099	-0.075	0.337	0.082	0.027	0.063	-0.19	0.124	-0.951	NaN	-1.3	0.937	48215	GAATACCCACCAGGAAGGGACATGAAAGAATTAAAAGTGCCATTTTTCATTATATGAACAAGCTCTTCTTCAAAGAGGTTTGTAAAATTTTGCAAATTGTCAAACAGAGCAATAGAGGGAAAGGACGGGGCATTCATTTCCTTCATTTTAGCCAAACCTAGACAGGAGGTCTGCTGCACAGTGTCATTTAGGAAAATCATTTGTTGGGGAATCAAACAGGCACGTAAAAGAGTATCAGAACCCTGCACTTGCCAAGGCTTCATACCCCAAACCGATTTTAAATCGATAATCTCATTCCAATAGTCATAGCCTTTAACAGCTAGATCGTCAACAAAGAAGGCAGAATAAATTAGCTTAGTCTGGGTGAGCATATTTTTGCGGGCCGGGGACGAGGAGACA…				R
0.049	0.009	0.284	0.028	0.265	0.316	0.143	0.131	0.113	-0.305	0.062	0.267	NaN	-1.287	0.26	48216	GGGAGGCCGGTCACGGAATGCCAAAGGAGGATATTCCAGATGAGGACTTCACTGAGGGGAATGACGAGATTGACCATGCAGAGATGGAGCTGCGGCGTGGACAGATCCTCTGGTTCCGTGGCCTCAACCGAATACAGACTCAGATCAAAGTGGTGAACGCATTCCGTAGCTCTTTATACGGAGGCCTGGAGAAACCAGAGTCCCGAAGCTCCATCCATAACTTCATGACCCACCCAGAGTTCAACATGGAAGAGGACGAGCCTCGAATACCACTTATCGATGACGAAGAGGATGATGACGACAGTGCCGAGACTCAGGGGCTCCTTGGACAACAGGCGAGCATTCCCCGTACATCACTCCCCGTGAACACAAATAACAATGCTGTGGACGGGGACCCCG…
0.173	0.006	-0.044	0.005	0.128	0.149	0.196	-0.045	-0.159	NaN	0.018	-0.276	0.349	0.223	0.182	48221	GATTTTCTGACTTTTATATGAAAGGTCAGAGTATGTATGGCGTGGAACACTTGAATCCTCGGAGGTTACAATGGACTTGGTTGGGACACGCAGAGCTGGAGTTTGGAGCACACATTCTCCATGTCTCCACCCTTCAGATGTACATCTTGCTGCACTTTAACCACCAGAAGACTCTCAATGTGGAATCCCTTCTGCAGACCACTGGTCTGCCTCCAGCCCTCCTTATCCAAGCCCTGGCACCACTGACTGGAGAGCACGGCATCCTAACCATGAGCAAAACCAAGAGCAAAAACAAAACCAAAGACCACTTCCTTAAAGGTGTCCTGCGTTTGAAAGATGGATCCCTCACTAAGCTGGCGAAGCAGCAGTCAACGTTGTGGCTCCTGCCAAATCAGACAT…
0.068	-0.077	-0.042	-0.327	-0.197	-0.052	0.205	0.095	0.475	-0.242	-0.404	-0.128	-0.381	-0.153	-0.238	48224	GGGTTGCTGAAGATGGCGGCTCTCCTGAAGCGTCCTGTGTCTGTCCTCTGTGCAGGTGCTCTTCAGAAACATGGAGTCCTCTCGGCACAGGTCGCACGTCTGTTCTCCACCAACAAGCGGATGTTCAGCAACAAGATTTCAGTCGAGATGGATGGCA
0.139	-0.053	0.075	-0.011	-0.063	NaN	0.085	0.038	-0.082	-1.027	-0.249	-0.415	0.552	NaN	-0.135	48226	GGGGGTACACAAATTGTTTTTGTTGTAGAGGAACGAAGATTGAGGGTGGGGACATACCAAGAGAATGTCTTCCTATGGGGCTCCGGGCAATTTGATTCAAAGATTTGTGTGCCAAGCACAAGGCTTTAAATGAAACTCTAAGTAATTGAAAGCCAGTGCAGATTTTTCCTAGAATCTGATACCGGTTCATGTTGTTTTTTTTTGTTTTTTTTATACTAAGAACTCCTCTTACAGCAGCATTTTGTAATCTTTGAAGTCTTCAAAATACTTTGCTGTGCTTTGGCATTTAGGGCATTGCAGTAGTCCAATTTGGAAGAAATTAATGCAGTAATAGCTGTTTTCCTAAGCCCCAAAGGTAGAAATGGGAGTACTTTTCTCAGAAGTTTCAATGTATAAAAA…
0.175	0.104	-0.047	0.118	0.155	0.217	0.01	-0.048	0	0.399	0.153	0.144	0.886	0.707	0.083	48227	GTTATCCATGAGTGTCGGCTTAGAGGTGAGGGCTGTCTTGTACACTGTCTTGCAGGTGTTTCCAGGAGCGTGACCTTGGTAGTGGCTTATGTCATGACCATCACAGATTTTGGCTGGGAGGATGCTTTGTCTGCAGTGCGAGCAGCAAGATCTTGTGCCAACCCAAACACAGGCTTCCAGAAGCAGTTACAAGAGTTTGAGAAAGACAATCTCAACCAGTTACGGCTCTGGCTTAAAGAAACCTATGGAGAAAACTCTTTAGAGGATGCAGAGGAGGCCAAAAACCTTCTGATTAAATATAAAGAACAGCAGCAAGCGGAATCACAGGGATCCGGAGCTGGGCGACCTTGGAGCAACAACTTCACATCATTATCCTCCTTGTCTTACAGCACATATACT…		G
0.165	-0.082	0.014	-0.079	-0.219	1.05	0.228	0.071	0.024	-0.343	-0.056	-0.983	0.23	-0.024	0.78	48228	GACAGCGTGACGGACCCACGGCTCCAACGCCGCTGCTAAGAAGATTGCAAAACAGCCCTTGTCCTTCAAAGTGTCCGTGTGTTTCCAGAAGGGACCTCTTTTGGTAAAGTGGAGCTGCAATTGTCTACTTCATTGAGCTCCAAAGATGTCCTTCCCTAAAACGCCTTGTAGTTTCTGTTTATTGTTGTTAGTTTTGACGATGCTAAACCGCATTGCTCTTTTAACCGGTGCTGTTCAGGATCGCCAACAAACATTGGCAAAGCCAGTAGGTCCCAAAGACGCGCCCGTGTGGCTTTGCCAGTGCCTGTTTTATATTCGAATCCCAGACAAATGAAGGACTGAGTTGCACTCAACAGGGTTTTAAGTGTTATTGTGAAGGCGCCATTCAGAATTTAGCAG…				R
-0.171	0.212	0.004	0.098	0.031	0.064	-0.021	0.165	0.212	0.254	0.32	0.251	0.667	-0.431	-0.152	48259	GGTTGCCGAGCCAGACAACAAGAACGTGTATAAGTTTGAGCTGGATCCCACGGAAAGGAAGACTGAGTTTGATTCGGCCTCTGGCACTTACACACTTTATTTGATCATTGGAGATGCTACTCTAGAAAATCCCATCCTTTGGAACATGGCTGATGTTGTAATCAAATTCCCAGAGGAAGATGCGCCAGCAACTGTGCAATCCAAAACCCTTTTTGCTCCCAAACCGGGCATCCAGCGCCTGTTCCGAGAGCCTGAGAAGAGACCTCCCACAGTGGTGTCCAACACTTTCACTGCGCTAGTGCTGTCGCCTTTGCTGCTGCTCTTCATCCTGTGGATAAAGATCGGTACCAACATTTCCAATTTCAGCTTTGCCCCGAGCACCATTCTTTTTCACCTAGG…	B
-0.066	0.056	-0.008	0.116	-0.142	0.065	-0.154	0.042	0.064	-0.468	0	0.076	-0.382	0.455	0.078	48239	GAGAAGAAACATGAATTCTTAACATTTGGCCCTGTATATAGTCAATTAAACATTCTTCTATATATACAGCTTACAATTCTACCATTTTTACTCAACTCACTTTTTGTAGTCTTGAACGTATCTGGTTTGGAAAATAGGTGGGTAATTGCAATTTATGTATGTACTGTTCTCAGTTTTGTTCTTAGCAGACGTTTAAATAAACTTGACCGGTAGATTCATAAACATGCCAGTTATTTGCAATAGACAAATGAACTGTTCAAATGATAAGATGCATATGTGTGGCATGACTGGTAGCCAAGTGCTGGAATTATTCAGCTTTTACGCAATTGCATTTTTGAGCTGCATTAATTTTTATAGAAAACTGGTTATCCTCTGAACAGGGTTGAAACAATATATTGA…
-0.219	-0.101	0.05	-0.211	-0.076	0.297	0.102	0.53	0.389	0.395	-0.297	-0.591	-0.119	-0.113	0.025	48241	GCTCCTACTTTCAAGTCATTTGAAGACACAGTTGAAAATATGAAGATGAAAGTTGGGCTGCCCAAATCTGCTGGTGGAGATTTCGAGGAGGTGTTGAACTCTGCTGCTAACGCAAATGCCAATGAGCCTCTCAAAGAGCATATCCACGAGACCCAGTGAAGCACCTGCCGTTCCTTTCTACCGTCTGCTACAGAAAATTGCTGAAATACCCGTTGCCATCTTTACCTTAGTATTCCGCTTAAAATCTTTTATCTTGGTTAAGATAGACTGCTGATTAAATGGAGTTCCATTTCAAAGGTGTATTAATTTGTTCAGGAATATTTTTGTGAAAATTTATTTTCTAAGTTTCGTATAGTTTTCCAGGTTAGACCGTCTTTTTGCTACGCTGAACATTTTACA…					Y
0.106	-0.029	0.035	0.057	0.05	0.474	0.134	0.059	-0.005	NaN	-0.001	0.3	-0.616	0.26	-0.161	48244	GGCACTTTAGCACCAAAATGGTCACCAGACCAGGCGTGAGGTAGCTGTAGGAAGCAAAGCATGCATCACTTTCAGCACTTGAGCACAAATGAGGTCGTCTGTAGTCCAGCCGGGGCGTGTGGTAGCTGTAAAGTCATGCAACGTTGATGCTGCTGTCGGAAGCAAAGCACACGTCATTAGGAAATTAAGTGCCAAAATGGTTGCCTGTTGTCCAGACCAGGTGTGTGATACACCTCAGTCAGGGATAGCCCTCAGGTGTATAACTGTGTGGCGCACTTCCAGAACGAGTGATTGCCCTGATGAGGCATGGATCCTGCATGTACACCCGAGAAAAGAGCACATTCATTCAGCAGACGAAGGTACCATTTGGGCAGATGGGCAAAATAGATTTTTTCTGTC…
0.046	-0.078	-0.057	0.044	-0.166	-0.537	-0.151	-0.106	0.039	0.016	-0.228	0.096	-0.185	-0.349	-0.331	48250	GGGTCTGTGCTTCAATCCTCTCAGCTGTTCTCTTGCCTGCTTCGTTGTTGTCTTTCTTTTGTCCGACCTCAGCCTAACCGCCAACCCGCAGCCTCCCGGACCCACCCAGAAAGAACTTCGGAGCTTCGGAGACCCGCGCCGCACTATTTCATCGTTGCCGCGTTCTGTTAATACTATCGCATGTCCACTATCCAGAACCTCAGCTCTTTCGACCCCTTTGCCGATGCAACTAAGGGTGACGACTTACTCCCGGCAGGGACAGAGGATTACATTCACATAAGGATCCAGCAGCGGAACGGCCGCAAGACGCTGACCACCGTGCAAGGGATCGCAGATGATTACGACAAAAAGAAACTTGTGAAAGCTTTCAAAAAGAAATTTGCTTGTAATGGTACAGTG…	B
0.47	-0.238	0.158	-0.148	-0.175	0.084	0.438	0.238	0.095	-0.109	0.38	1.077	NaN	0.324	-0.224	48260	GGAGAGCGAGGCAGGGCTGAGAGGGGAGTAGAGCGGCAGCACTCACACTCAACAACGGGACGATGGAACAGGGAATGATAGCGAACAACCTGAAGCTCAAGCAGGGCAAATGCATCGATATTAAGGGCAAGATACCGCCGGATGCCAAGTGCTTCGTTATTAACATCGGCAAGGACGACTCGGACATTGCCCTGCACTTCAACCCCCGCTTCGACCACGAGGGCGACGTCAACACCATCGTCTGCAACTCCAAGGCGGCGGGTAGCTGGGGCGAGGAGCTGCGCGAGACCTGCTTCCCCTTCAAGCAGGGGGAGAAGACTGAGATCTGCATACAATTGGACCAGGACTATCTGACCGTCAAACTCTCCGGCGGCCAGGAGATGAAGTTCCCCAACCGAC…
0.27	0.153	-0.136	-0.089	-0.168	-0.236	-0.087	-0.008	0.065	-0.541	0.046	-1.299	-1.157	-0.935	1.109	48280	GGAGAGGCCCACGCTAGCAAGGACGTCAGAGACTCGTGGGGCTGCATGCTCCTCTACAGGAAGTGACATCACTACATTACCCATCTTCCACCCCCTCAGGAAGTGACTTCCATGGCACCCCACCAAAACCATCTTTAAAAGAAGAAGCCAAAGAAGTGGATTTCATTCTCAATCATTCCCATCTACAGAAAGTAACTTCACTGCATTAACCAGCGTCCACCTCCATAGGAAGTGACATCACTTCCTGCCTTCTCCGCGTCAACAAATTATTCACGGCATTCTACCCCTGTGGCACTAACAGCAAACAAACAAGGACCTTGCCTGTTTGGCTCTGCTAGTAAGGTCTTTGGGCCAGAACTACTGTTCCACTGAAACATACAAGGAACAACAGCGGCAACA…				R
0.16	0.102	-0.038	0.058	0.052	0.293	0.216	0.061	0.17	-0.46	0.035	-0.637	-0.119	-0.332	1.016	48282	GGGCAAGCTCCTGACAACCATCTGAATGCTCTCTCTTCAACCAGTCCTTAGCAGCCTGACAAGCACAGCCAGCAGACACTGGACCTCAAGATCTTGTTGCGTGTTCAAGTTAGGCCCAGTATGACAATACTGCCACCTGCAGCATTTTACATATTTGTTTAGACATTAACCTTTGGTGCACATTAGATTAGTCTCCACAAAGGTGCTTTATTGATAATTCACATTAGTTGAAACCTTATCCCTCTTCTTATACTTATCCCGATATCTAGAACACCATGTTCATGGCCTTGTACATATCGTGCAAGTTTTTATCTGATCATCCAAAAGACGACACTGCACCCTCTAGGCCATAACAAAGAATTGGTTTGCCTCATCCCTTAATTGGAAATCCAAGGGCAG…				R
-0.146	-0.024	0.038	-0.351	-0.021	0.256	0.116	0.019	0.089	-0.296	-0.203	-0.373	-1.123	-0.73	0.227	48261	GGAACATATCTGCCATTAGTTACATAAATCAAAGGAATCGGTCATGGAATATTAAAGAGTCTGAAAAGGCATTGGTGGAAGAGAGTAAGAGCATGAAGCACCAACAAATGGATCCTTTTACTCGGCGGCAGTGTAAACCGACCATGGTCTCCAATTCTAGGGATCCTGGTGTTCAGGCTGCCATCAGAGCTTCGATCAACGCCAAGTACGGGTTTGGTGGAGTGCAGGAAGCTTCAAAAGACAAAGGCCTGGTTCCAGGCAAGGATAAAGATTTGAATTCTAAATCCAATAGTGACCTCTCGGAGGACCTTTTTAAAGTGCACGACTTCGATGTAAAGATAGGCTTGCAAGTTCCCAGCTCAGAATCCAAATCCCTGTCCATATCCTCCAAAGCACCAC…
0.009	0.419	0.545	0.988	0.484	1.229	0.868	0.468	0.687	NaN	-0.199	-0.916	0.129	-0.082	0.198	48262	GGCCGTTCATGTGTCCCATAAACACCTACTTCTGCATCCTGTATCTGGAGTGCACCACACACCCTTTTGCTATACTTCTGAACGTTAGGGGTGTCCATCAACGCCACAGACATGGCTTGAGTGTCTTGTTATCTCTGAAGGGTTGGAAGCCTCCCACCACAGTTCCATTTCCTGGTAACTACCAGGGATTCACAACTATCATTGCACTCCTAAGGATTTTCGTTCTCGCTCAAAGATTTGTTAACCCTCCATGAAAGGTTGTCTTAGCACAAATACAATCTGTGGCCCCGTGTTTGGGTTTGTTTACACTTGTATATGACCAGAGAACATAACAGACTTCTCTACGCTTTTAACCATAGACATGTACTAATCTTGTAATCAGATAACGGGTGGCAATTT…					Y
0.887	0.592	-0.174	-0.246	0.281	0.394	0.489	0.272	0.373	NaN	-0.669	-0.701	NaN	-0.128	-0.032	48267	GGAAGTCACCATGTCTGGAGTAATAGGAGAAAGGAGGAACACAAACGCAAGCCAGGAGCTACaagaaacaaaaccaaaacaagaacaaagagatgaaaatagaaaaatgaacaaaaaaaaaaaaaaCACGCAAAATAGCCTTCAGTCTGCACATAGTCTGAAACAAGTTTGCACGCACACATGGTCAGGCTTTTACCCGCACCAGGTATCAAGCAGGAGTTAAACCAACGAAGGCTGTTTATTCCATTCCTGCAGACTAACTGGACGCCGACCAGCAGAATTAAGCTAGTGAGAGCGACCCAGAGGAAACTATGAGATAATGAACGAAAATAACTGCGACAAAGGCCTACCAAGGAGAAACGTCCCCCGATATGGCAGCCAAAAGCAGCAGCAGCGCAG…
-0.246	0.045	-0.176	0.021	-0.132	-0.441	-0.535	-0.44	-0.634	-0.102	-0.094	-0.206	-0.164	0.214	-0.244	48273	GGGAGCCTATAGTGAAGATGTTTGAAGATCCAGAAACCACTAGACAAATGCAGTCTACAAGGGATGGACGAATGCTCTTTGAATACCTGGCTGATAAGCATGGTTTTAGGCAAGAATACTTCGACACGCTATACAGATATGCCAAGTTCCAGTATGAATGTGGCAACTATTCAGGGGCTGCCGAATACCTCTACTTTTTTAGAGTACTGGTTCCTGCGACAGACCGAAATGCTTTGAGTTCTCTCTGGGGAAAGCTAGCATCAGAAATTCTGATGCAGAATTGGGATGCAGCCATGGAGGATCTCACAAGATTAAGAGAGACAATAGATAATAATTCTGTTAGCTCTCCTCTACAGTCTCTCCAGCAGAGGACATGGCTCATTCACTGGTCATTGTTTG…
0.358	0.531	0.423	0.582	0.399	0.379	0.206	0.121	0.082	0.177	0.112	0.332	-0.074	0.343	0.727	48274	GGAGGCTGGATGGGATTGGATTGTGGTCCCGAAAGTGTAAAGAAGTTTGTTGAAGCAGTCGGCCGATCCAAGCAGATCGTTTGGAATGGCCCTGTTGGTGTGTTCGAGTGGGATAAATTTGCAAATGGAACCAAAGCTCTCATGGACAAGGTGGTAGAAGTCACAGCAAAGGGATGTACAACCATCATTGGTGGCGGAGATACTGCTACTTGCTGCGCAAAGTGGGACACTGAGGACAAAGTCAGCCATGTCAGCACAGGAGGCGGAGCCAGTCTAGAACTCCTGGAAGGCAAAGTTCTTCCTGGTGTGGATGCTCTGAGTAACGTTTAAATGGCGGACATGTCCTCGGTTTCTGACCTTGAACTGCAGCACTTGTACATCTGGTGGGATCTGTTCCAG…
0.385	-0.029	-0.188	-0.352	-0.354	0.041	0.098	0.167	0.262	-0.054	0.7	-3.122	-0.537	-0.624	2.012	48275	GTGCATAGAATCGGGTAGCACGAGCGGGACAGGAACCGGGAGTCTCTCGGGCGTAGCTTCCGCAGCCATCTGATGTCGCGCTGAAACTGAGGTCCGGAGAGCCCTTATTTATACTGATGGTCGGAGGGATAATCCAATCGTAAAAGGTGATAATGACGCACATGATGTAGAAAAAAGAGTTTTGAAAAAAGGAAAAGGTGAACAGGAGGCCAgaatagaaagggaagaaaagaaaaagtagagatggaagatgagttgatgaaaaaaggatatgaatagaaagggaagataagtttaggaaaggaaggccagaataaaaaggaaagaaaggTTTAAGGAATGTAGTTCATAGTTTTGAGTCTGTACTCTGAGCTATGCTAATGTCGACCTTGGTTTGTG…				R
-0.095	0.081	-0.127	-0.148	-0.176	0.107	-0.063	0.089	0.305	NaN	0.167	-0.245	-0.263	0.333	-0.723	48294	GGGTCAGTCGCAGTGAGGTCATCAGGATAAATGGGAGCTCCAACGAGCCAGATTCTGGCCCAGTAAATGGGGACTAAACAACTTCATAGAAATGGCTTGACTGCTTAACAGTTTATTATAAGGTGCTGGTAATTTTAGATCAGGTCATTTGGGATGAACACCTTATTTGTTAGTCTCTGCATAATGAGTTGGATCTTGGTATCTACCTCTGTGTAAAAACCATGAAACATGGCAAAAATGTACACCACTTTTGGCATTTAGACATAAAAACACTGAGTAAGCATGTCCCTTCATACCCACTTTAGCAGTTTTTTTGTGCAGTGTTGGCAGTTGGAAAAGCTTGCAATGCTGTGGTGGACTGTAGACCCCAGTGATGCTAAGGCGTTCTACGACCTGTTA…	B
-0.57	0.226	-0.093	-0.059	-0.053	-0.222	-0.648	-0.419	-0.399	0.187	0.233	0.162	0.077	-0.074	-0.371	48303	GAAGAAGGATCAGAATCCAGCAGAGTGCAAGCAGCAGTGAAGTCGTGTGTAAATAAGTGGCCTTGAGGATTTACCTGCACTGTAACAGCCTACACAATTAGTTACTTGCAGCCTTATGTTTTTGTATTTCTTGGTAGAATCAAGTAAATGAATTTTTGTTAAAATATAAATAAAACATTTAAAGAACAAGTTACAAATGTAAGACTCCATTCTACTTGGCATTTTAAGGCTCATTTTCTTGCATATTTATAATGCAGAAAATCCTGGCATGAATGTTAATTCACTGCTCCATTGTTTGGTTCCTGTGAAGTCTTGTCATGTAGTTTTGGACTGCCGCCTTGGAGGGGTCACAAACTGTTTTCCAAGAACTATTTTAGAGAACCATCTCCTCGAACCAAC…		G
0.257	0.113	-0.284	0.088	-0.16	-0.128	0.005	0.066	0.057	NaN	NaN	0.801	-0.545	1.109	-0.412	48286	GAAAGCCTCTGAACCCGAGCCGCCTGCCAGTAGTCGAGTGATCGACAAGGAGTCTGAGGTGTACAAGATGCTGCAGGAGAACCAGGAGACAGATGAGCCACCCCGTCAATCTGCTTCTTTCAGGGTATTACAGGAAATCTTGGAATCGGAAGAAAAAGATGACGAGACTACCTACGAAAAAGGAGACCCCGATAAACCATCGGGGTTTAGAAGTGTTCGGCCTCCAACTACAAAAGTTGCTTCTTCCATTGGAAATACGCAGAAGTTGCCAGTTTGTGATAAATGTGGATCCGGTATTGTGGGTATCTTTGTAAAGATAAGGGACAAGCAGCGCCATCCAGAGTGCTATGTATGCAGTGACTGCGAGGTCAGCCTCAAGCAGAAAGGACACTTCTTCGT…
0.107	-0.216	-0.117	-0.187	-0.224	-0.572	-0.18	-0.138	-0.289	0.073	0.043	0.409	0.354	-0.008	-0.159	48290	GTGTCCGTAAACAGGTAGTGAATATCCCATCATTCATCGTGCGCCTGGACTCCCAGAAGCACATTGACTTCTCTCTGCGCTCACCATACGGAGGTGGGCGCCCTGGACGTGTCAAGCGAAAGAATGCCAAGAAGGGACAAGGCGGTGGTGGTGGTGCAGATGAAGAGGAGGAAGATTAAACTATCTACACCCTCTACTTGGGGGGCATCCAGGAGTGTACAAAAATAAAACTGGTTTTGGAGT
0.464	0.254	0.027	0.283	0.007	-0.586	-0.46	-0.322	-0.376	0.371	0.276	0.971	0.072	0.15	-1.256	48292	GGACAGCTTGCGGGTTGAAGGTGGCAGCAGAATGCTGGCTTCTCGAGCACTTAGTTTGGTTGGCAAGCGAGCCCTCTCGACCTCTGTCTGTCTACGGGGTCATGCGGGCGTTGTAAAGACTGAGGCCTACAGCCTCCCTATGTATGAAGACAGTCGTGCTAATCCCTTGCCGGAGGTTGCCTTCGTACGTCAACTAACAGCTGAGCAGACCGCACTGAAACAAAAGAACAGGGATCATGGACCTCCCTCAATAACAGCGAGAAGCTTGAATTGTATCGCATAAAATTCAACGCAACGTACGCGCAAATGAATCAGCGAAAAAGCGAGTGGAAGACTGTTTGTGGAGGAGCACTTTTCTTCATTGGGCTTACTGCCCTAATTGTCATGTGGCAGAGAAAA…
0.089	0.04	-0.095	0.03	0.035	0.116	0.024	0.012	-0.147	NaN	-0.037	0.102	NaN	0.211	0.059	48293	GTACTTAAAAGCAGGTGATCTACATACATAACCTGGAAGACAGAACAATGTCTTATGTATTTGTAAACGATTCTTCCCAGACAAACGTCCCTCTGCTGCAGGCTTGCATTGATGGAGACTTTACGTATTCCAAGCGACTACTGGAAAGCGGCTTCGACCCAAACATTCGTGACACAAGGGGTCGAACAGGCCTTCACCTAGCAGCAGCACGTGGTAATGTGGATATCTGTCAACTGCTGCACAAATTTGGTGCTGATCTTCTTGCCACAGATTATCAGGGGAACACAGCCCTCCACATGTGTGGTCATGTTGATACTATCCAGTTCCTAGTGTCAAATGGGCTTAAAATTGACATATGTAATCATCAGGGTGCAACACCGCTTGTCCTTGCAAAACGTA…
1.087	1.127	0.887	0.664	0.421	1.149	-0.08	0.107	0.018	-0.514	0.005	-0.472	NaN	NaN	0.918	48295	GGTATCTATGGTGTTCAACAAACTTCCGTACACTTTGTGGCATCCTTGTGGGTTCTACTCTGGGAAAACTGTGGATTATCTGCACAATTCTATCCTTGCAAGCAAATTCAGTTGCCATGTAACTGGTTTTCTTCCATTAAGAAGGTTAAATTTGAATGTGCTAATTTTTGACCAAATAATGCCCCCCACCCCCCCGCACAAGTAAGCATACAATGCTCTCCCGAAATACTGAGGAACAGTTAGGAAACGCTTCAGTGAAGGTAATATAATTTCTCGGCATGACATTTGCCCATGCAGCATGCTTTAGATGTTGGGTGTAACTTCGGTGTTGCAGGTCCAAGATGTAAGCAATGGTTGCATAAAACTTTTGAAGCCCTTTCTTAGGCCACAGTTCCAAGA…				R
0.148	0.231	0.124	0.025	0.243	0.873	0.052	0.085	0.027	NaN	0.076	-0.382	NaN	0.465	0.97	48296	GTATGTCAGACTTGATAATGTCCAAAATATTAACCATGATTAGTTTAAAGAACTGTGGCCAGTGTCCTGTGCCTAACGAATATCCCTGGCGGAGACTAGTGTCAAACAGTAACCCACCTGCCTATGCTTCTAGGCAGCTTTAGAGCTGTGTTGTGACTAAATATTTTTTCTTCTGTCATTTTGGTTCTGGACATCTATGGCCTCATAATCTTCACCCCTCACCCACCTTTTCCGGTGTGCCTGCTACTGTTTCTGCCCCCCACACCCTCTTAACTGTTCAAGCTCAGACCTGATCAATTGATAAAACCCAGGTGCCTTTTAAAAAAAATGTTTTACTTCATTGTGTTAAATCGTATATTTTTTTACTTTCAAATAATTAAGAAACACTAGGCCATGCCG…
0.529	0.381	0.29	0.188	0.25	0.277	0.213	0.441	0.544	-0.126	0	0.066	0.133	0.206	0.197	48297	GATCACAGATCAGATTGGCACGTTTTGCTTCACAGGCTTGAAGCCAGAGCAGGTCGAACGTCTGAACAAGGGATTTTCTATCTATCTGACCAAGGATGGCCGCATTTCTGTTGCTGGTATTACCTCTGCCAATGTGGGATATCTCGCCCATGCCATCCATCAAGTCTCCAAATAAAAAGGAATATGAATGTCCAAAGTGGGCAAGGCATAACGAGTCAAGAACGTCTCCATGTTTGTCCTAGCAGCTTTCTTGATGGTGTTTAAATGTCAAGAGAAACAAACAAAAGCACTTATCTTTCAACCACAGCACTTTCTGCTATGCCGACTGAAATGTTTATTGCTCAGAGTCAGACCGGGACATTTCTGGGGACCTGTTTGGTTCGATGGAGGATGCCAGCA…
-0.25	0.099	-0.137	0.217	0.316	0.247	-0.098	-0.044	-0.442	NaN	0.432	0.747	0.362	0.852	0.6	48307	GGGCTTCTACACTTGCTGTGTCAGTGTGCTGTAGAGGGGCCTCTTCTCATCCGCAGAGATGCCGCTGGAAAATCTGGAAGAAGAGGGGCTCCCTAAAAACCCGGACCTGCGCATCGCGCAGCTCAAGTTCCTACTGACTTCGGACGGTCATCGCGGGGATGTGCGGGTTAAGGAAGAACTGATGGAAGCTGTGAAGGGCAACAACATGGCACCATATTATGAGGGACTATGTAAACAGCTTGATTGGCAAGTAGATACCGACCTCTTAAATAAAATGAAAAAAGCTAATGATGATGAGTTGAAACGGCTAGACGACGTATTAGAAGATGCAGAAAAGAATTTGGGTGAAAGTGAAATTCGTGATGCCATGATGGCAAAAGCTGAATATCTCTGTCGAAT…			P
0.076	0.36	0.041	0.216	0.178	-0.174	0.013	-0.014	-0.184	NaN	-0.881	-0.2	0.21	0.246	0.195	48325	GCTTCTAGCAAAGTGTTCTGTGGACGTTGAGCAATTGTGTGTGTTTTTTTTTTTTTTAATGTCCACCTCTTGAGCATTTGAAGTGTATCTAAGCAGAGATAATGTGGTGTTTTTGGTGACTGAATGCATGCCATCTTTTTAGCCAAACCTTGTAATTGCTTTGCAGTCGGATCATTGAAATCACTGTATTATTGCATAATAAGTTGTGTAGTTTCAGCATAACAATTGAAAAGAATTTGCCTTTGTCACTCGAAGTCTGTAAAATTGCTTATAATATAAAAACAGTGGTGCTAAGCAGACTAGTTTTGATTTTCTGGTATTGGTAGTTACCAGTTACATACGTAGAATATTTACCTTTTCTGCATACTATTGCAAGTATTTTCTTTCAAGCTTTCATGA…
-0.001	-0.1	0.06	-0.175	-0.015	0.395	-0.01	0.004	-0.141	0.501	0.079	0.28	0.291	-0.177	0.342	48327	GGAGGAAACTCCAGTTACTGGACGCAAAGCTGATGTTCTGAAGGCAGCTCACTTATGTGCTGAAGCTGCGTTGCGATTGGTGAAACCAGGGAACCAGAACACTCAGGTGACTGAGGCCTGGAACAAAATTGCTCTGTCATTTAACTGTTCCGCTGTTGAAGGGATGTTGTCACATCAGCTGAAGCGGCATGTGATCGATGGCGAGAAAACTATCATCCAAAATCCAACTGACCAGCAAAAGAAGGACCACGAAAAGGCAGAGTTTGAGGTTCATGAAGTTTACGCCGTAGATGTCCTCGTGAGCACTGGAGAGGGAAAGCCAAAGGATGCAGGGCAGAGGACCACCATATACAAAAGGGACCCTTCCAAGCAATACGGTTTGAAGATGAAAACCTCCCG…					Y
0.199	0.197	0.1	0.426	0.305	0.099	-0.013	-0.04	-0.161	NaN	0.607	0.624	0.254	0.812	-0.352	48328	GGGAGTCCAAGACCAGTGCTGACTTTTCCATGTTGGTGTTCTCACCATGCGTTGGGAGACCGGCATGGATAGATGACAGCAATATGCTAGATACCGGCTTCTAAATGTAATTGGAGAAGTTTTCCAACTCCCAACCTGCCGACAAGAACGTGACCAGACGACGCGAACATACTATCACTCAAATAGTAAGAACGTAGAAATGCGCCTGACAGCCATTTTGGCTATGGCTGCCAAGGTCGAACTACCTCACAACTATCGTTACGGAATGTCTCGGCCCTGGACGTTGGCAGCAAAGAGGAAAAATCCACCTGGGAAGATGCGCAACAAGGTGTTTGTGGAGCCTATAGCCAAAGAGGACTGGCAGTATTTCCGTGGTGATATAGTGGAAGTTCTTTTTGG…
-0.564	0.15	0.072	-0.081	-0.013	-0.447	-0.396	-0.274	-0.538	1.107	0.264	0.382	0.578	0.638	0.299	48330	GGACAGACGGAAAGAGACAAGCAGAAACTGCCTCGAGTTCATGCCAGTCATTGAATGAGGGATAAAAAAAAGGCCCCAAAAGGCAGCACGTATACTATAAATCTATACAGCAGAGGAAACGGAGCGAAAACGTACGAAAAGGAGTCGGGCCAAGACTTGAGTTGACGGCGCAGCGGGCTCGCACCATGGCACATCTACACGTGAAGTCGGAAGCCAAACAGAAGGTGGAAGGGTTTTGGAAGGAATTGAATGCAGAGGTCCAGGCCCTGGTTGGAGCGGACTTTCCTAAAAAGATCAGCATGCTGGACGGCCTGCTGAAGGAGAGGGACTTAAACGTATCTGACTTGGGAACGCTAAGAGCGGAGCTGGATATCCCCATTCCAGACCCAGCCaaggaga…			P
1.213	-0.058	0.145	-0.262	-0.204	0.173	-0.089	0.002	-0.075	-0.481	0.28	-2.124	-0.677	-0.653	0.964	48308	GAGGTGTTTTCAGGGTACCATTGGTACCAAAACATTTGGTTGGTGAAATGAGAGGGGCTATTGGACAGCTCGTTATTGGAGAGCACTATTGTAGACCTCACTGATTATCAGTCCACCACATGTGAATTATTTAGCTTCAGTCGTGCCTGCATTTGAGAGCGATGGCACACGTTTTGCATGTGGCTAACTCTTCCGTGGCCTACTGGCCTTTCAGAGGCTCGTGTCTCACCTATAGATCGTTCTGACCTGCTCAGATGAGCTTTCAGTGGCGCAAGCCTGACGTGTGACTGGCTACTCCTTGATGTAAGGGTGCGAAACATCCAACTAGCCAGAACTAGAGATCCTTAGCCAATCACTGTGGCTTTGTCCCCAGTTCATATTGTATTTTGATAGTGCACT…				R
0.011	0.06	0.234	0.445	0.521	0.764	0.297	0.195	-0.186	NaN	0.907	0.683	0.709	1.247	0.49	48315	TGTTACCATTCTCTCCCTGAAGTAGCACTTCGTTATGCCAAATCAGCTACAAATCTAAAAGCTTCCCTGTGACAGGTTCAAGTTATGTAAGACCGCCTTGTGGGTCAGCTTGGTTAGTGGCCGAGAGTGCGGCACTGAAGGAAGAAGGGTCCTACATGTTGATTTCATTGATGCTCAAAGATCTTCAAGCATTTCCGCTAGATTTGTCATCTTACGGCTGTGGATACAAATTCTGTTGTACCATTGTGCCACGTCTCTGGTATTGCCTGTGGTACTAAGAACGCTGCTTCTCGGCAGTTTGAGAACTCTTATGCGACACTTCCAGAATATCAGGTGATTGCAAAACTGTGATCAGGAAAGACTAGACCTAGAATACCCTAAAAATGTATGTTTCTGGCG…			P
0.209	-0.001	0.208	0.248	-0.016	-0.181	-0.236	-0.23	-0.701	0.079	0.369	0.928	0.282	0.561	-0.175	48317	GGACACCGTGCAGATTGATCTGGAAACTGGCAAAGTCACAGACTTCATCAAGTTTGACACCGGTAACCTGTGTATGGTGATTGGCGGTGCTAACTTGGGGCGAATTGGCATCATCACCAACAGAGAGAGGCATCCTGGCTCGTTTGATGTTGTTCATGTGAAGGATACTAATGGCAATACCTTTGCCACCAGACTTTCAAACATTTTTGTGATTGGCAAGGGTAACAAGCCTTGGATCTCCCTCCCCCGTGGAAAGGGCATCCGTCCTACCATCGCTGAGGAAAGAGACAAGAGACTCCAAGCTAAGCAGACCAGCGGCTGAGCTAGATGGGAACTCTGGAGGAAAACATTTTTGCAGTTGTGGAATGAAATCTTTAACAGT
-0.508	-0.047	-0.096	-0.057	0.162	0.411	-0.246	0.03	-0.244	-0.322	0.43	0.534	0.423	0.979	0.135	48319	GGAAATGAAATCTTTAGATGAAAAGATTGGGTGTTTGCTGACATTTTCTGGTGATCTGGATGAGAAAACGTCTAGGGAAGATCTTCATTCGGTCTTTGCAACGTTTGGGGAGATTAAATGGATCGACTTCAGCAGAGGTGCAAAGGAGGGAATTATTCTATTCAAAGAGAAGGCATCGGAAGCACTAGAGAAAGCAAAAGCAGCAAATGATGGAAATTTGCAGCTACGCAACAAAGATGTGAAATGGGAAGTATTTGAAGGGGATGTAGAGAAGGAAGCCTTGAAGAAAATTGTGGAGAACCAGCAAGAATTTTTAAACAAGTATCGCAACGAGGGTCGGAAATTTAAAGGTAAAGGCAGAGGTGGTGGTAAAGGTACACAAGGCTCCTCCCAAAAGAG…
0.447	0.215	0.236	0.428	-0.058	0.098	-0.146	0.023	0.038	NaN	-0.322	0.01	-0.233	0.009	NaN	48321	GGGAAAAAAATCAACAATTGATCAGTTAGAGTCAAATAACTTTCACCTACCCAGCTAATGTGCACCCACAGCCCTACCATTTACAACTTCTTCACACACACACATACCCCCTAGCCGCTTCCTCTTTTGGATCTGGGCCAGTGTGAGAAAGTTACACGTGAGTACTGACTGCTGAAAAGTTCTGTATGTTTTTAGGGGCGGGGAGCGATAAAGTCACTGAATTGTGAGCGGAGGATCTCTAAAGATAGATACATTAGGTGGTGTCTTGTTAACTGTATGTGCCTGTTTCTATTTGTGACTCACCTGGCTGTTGCCTACATAATACCGGATAACCATACGTTATGATGACTGAGGAAGCCCAATATTAATATTTGCAGCTTTGCAGCACATGCACTTACC…
0.111	0.087	-0.046	0.114	0.182	0.395	-0.091	0.064	0.052	NaN	NaN	0.476	-0.922	-0.505	-0.619	48347	GCATTGGATCTCATTGTATAAAACAGGCACCGTGTGTGGCAAACTCTGTATTTGCCACTTTTAAGGTGTCTTGCCTGGTGAAGTGGCACACGACTTCTTTTTAAGGCGAAAACCAGCAGCACAAGCTGAGTGGAAGCCACCTCTGGCTCTGTTCTGTCAGAAGTTGCTAAATATCAAACTGAACGAACTTAATATTTGTAGTGTATCAATATAAGTACATTTCCGAGTCATTTTGGCATTGGGGTATTGGTATATGAGTCTGGGTTGGGGCATTTCTTATTTAATAATTGTGCGATTTATCCCAGTATTTGTAAACAAATCTGTTCATGTCCGTTCTCTGCTCACAGGAGGACAAGTCACAATGTTTCGCAAATACACATTTTTGTATTAAAATGTTGC…	B
0.386	-0.085	0.148	0.226	0.039	-0.095	0.057	-0.063	-0.151	NaN	0.228	0.929	NaN	-0.712	-0.085	48351	GGATAGAAGATGCCGGACAAGTTCGATAAGGATGTGTACAAGGAGCCGCCGCCTCGTACCCCGGACATCAAGCCGGAGACGTCGCTGCCGAACCCCACGCTGCTGCTGATTGGGGCCTATCACTATGCAGTAGATGTGCCAGTGACATTTTTAAGGGATTTGATTGACCGCCAGCGTGAAAAGAACAGGTATCACTATTATCACCGCCAATACCGCCGCGTCCCAGATCTGACTGAGTGTGAGGAGAAAGATTACCTATGCCATTTTGAAGCAGAGATGCAATGGAGACGAGACCATAAAGTTGACCAGGCGATAGTGCAGATAGTCCAGCAGAGAATGCAAGCCTGCCATCAGCGGGAAGGAAACAGCTACATCCAGAACTGTGCAAAGGAAGTGCAA…	B
0.017	0.028	0.052	0.107	0.015	-0.164	-0.206	-0.186	-0.387	0.785	0.348	0.917	0.319	-0.256	-0.511	48353	GGTTCTTCTGCGGTTGCAGTACCCAAGTTAGCGTAGAGCTGACAAGCGGATGCCCAGTTTCTTTCCTCAGAAGAACATGGATGCTTCCTAGAGACCGGGCCGAGATTATTCAGTGCAAGAGAAACATTTCCATGGATGTTTAGTCTGAAGACTGTCATTTTCTTAGAACACGTTATTTGCCGTCAACGTTTGTAACAACAGATATGGAAACAGATTCAACTGTTCCATTATGGCACAGCAAACCCCACGGGGCATCACGCAGTGTAATTAGAAGGATTGGGTCACATCTTCCCTTAAAACCTTGTTCCAGAGCATCCTTTGAGGTCCTACCAGACATTTCAGATCTGTATGCAGCTAATGCACCCATGGTCCCCACGTTGGCCGACATTGCCTGGATTG…
0.372	0.056	-0.173	-0.047	-0.119	0.048	0.184	0.385	0.513	-0.528	0.077	0.006	-0.196	-0.342	-0.377	48338	GTATGTTTGGACGTTGCTATTGCACGGTGGCTTAGGGATGTATTGGTATTATTGAGTATAGTCACTTTATATTTTGTAATAGAATAGAATGCATTTCGCACATCTGCTGGAGAAACAGGTCCGAAGAATTATGGTGTCCACACCAATTAGTTGTTACTATTTAAATTCCTAGAAGCCTCCTTTAAATTTAGACATTCTTTACATTGACTAAGCAAACTCTTTACCACAATGCAACTTTACTATTTAGGAACTATGCAATTTTAGGAACTACTTTTTTTTTCTCTGAATGTGTCAAAACTCAGTGGCATTACTGGTGTGGAAATCTTGCCTGGTGCATAATCTTGGGGTCAATTTTTTTGGATCCTCATTCAGTGTTTTTGAACCTTGCAAGTTGTACAC…
-0.052	0.157	0.183	0.237	0.223	0.258	0.034	0.034	-0.162	-3.403	0.146	-0.098	0.574	NaN	1.276	48340	GAAGTCATGGATTCTGATGATGAAGATTGAAAGATTAATTTTCAGGAAATTTGTCTTTGGGAGTGAAGTGTTGTGGGCAAGCGAAAAACGGAAGAAAATATTGGAACGATGTCTTTTACTCAGTGCATGCGTTTGTGGACAAAAAGCCCTGTGTCACCAGACCTCCGTGTGATACTTATAGAAGAGAAGAGTGTTATTAAATGGGGTAGTCATGGTTTTTATAAAACTGTGCACAGATGCCTGATGGAGGAGACTTTTGTTTAAAAGCAAAGCTTGTCTCCATCTTTTAAAACTTTAACTGTTGCATCTTTCGGGTGGAGGCCTACAAAGATTGATCTAGTTAGGTATCTGAGACATGCAAATTGCACTCTGTTGGTGTTTGCTTCCAACAAACTATGC…
0.159	0.013	0.203	-0.086	-0.049	0.024	-0.015	-0.029	-0.139	-0.544	-0.076	-0.389	0.166	-0.523	0.315	48341	GTATGGCCTTAAGGTTACCTAGCAACCCCTTATAATGCCAGCCACATTTACACTTTTAATTTATGGAGACAGGTTTTTCAGGGCATGGAGGCTTTTCTCAAGAGTCAAGAGGGCACAGTCCCGTCTTATTTCACAGATATATTGCTCATGGGCTGAGTTGGGTCCCCATGAAGGGGTGGTAGTGGCCTGAAGGGCTGGGGGCCTCACTGTGCCGAAAGGGATAGTGTTATGCTCCTGATTGCAGTATGGAACTTCTGCCAAAGCACAGGCGCTCCCATTTTGTTTCCCTAAACCATGATGCGTGGAGTCTCAACTGTGTACAACATAGAGGAGGCTAAGAAAGCTAACCCTGTGCCCCGGAGGTCACATTGCCATGGACGCAACATTTCGCCTTTAACC…				R
-0.01	-0.026	-0.099	-0.099	-0.314	-0.843	-0.224	0.093	-0.008	0.125	-0.235	0.036	-0.403	-0.155	-0.58	48343	GATATCACGCTGATGCGCCGGATATTTCTCATAGATTGTCCAGGGGTTGTGTATCCATCTGGAGACAGTGAGACTGACATTGTGTTGAAAGGCGTTGTTCAAGTTGAAAAGATCAAATGCCCAGAGGACCATATCAGTGCTGTACTTGAGAGAGCAAAAACTGAATATATCAGCAAAACATACCGTATTGACTCCTGGCAGAGCCCAGAGGACTTCCTTGAGAAGCTCGCCATGCGGATGGGAAAACTGTTGAAGGGTGGAGAACCAGACCTACCCACTGTCTCCAAGATGGTACTCAATGACTGGCAGAGGGGCCGGATACCTTTCTTTGTAAAACCCCCAAATGCAGAGACCGGTCCACAGCCTTCAAACCCTGCACCCCCTATACAGGTTGCTCAA…
0.278	0.325	-0.055	-0.181	-0.258	0.38	0.288	0.116	0.463	-0.474	0.352	-1.721	NaN	NaN	2.234	48354	GAGATGCAGAGACACCGGGACCAAAAGCTTTAGGCATACCACTAAACACCTAATATTGCTATTTTTTACAACTAAACAGGCAGTCACAAGTGCAGTTATCTTGCAGGCTCTAGGGCCATTTGTTGAATAGTGCAGCAGATGCAGTGGCACTGGGACCAAGAGTTGTCAGAACTCCTCTAAACACCAATTAGTCATAAATGCAGTTACCTAGCAGCCACTAGGGTCATGATTTCAATGGTGCAGTAGGTGCAGTGATACCCGGGCCTAAAGCTGTAGGTATCCCTCTAAACACCAAATATTGCTATATTTTACTAGGAAACAGGCAGTCACAATTGCAGTTACCTTGCAGTTAAAAGGGGCATGATTTGAATGGTGCAGCAGGTGCAGTAGCACTGTGGT…				R
0.07	0.047	-0.059	-0.099	-0.561	-0.282	0.1	0.2	0.619	-0.268	-0.128	-0.52	-0.205	-0.014	-0.245	48374	GGGCTAACCAAGTAGCTAACAACTGTAACAACAACTGTGCACGCTAAAGATGGAAGACAACATCTACCATTTTGTAAAGTATATCTACTTTGCTGCACTTACCGATGCACTGCGATCAACGCAAGCACAGTGGACGTTGCCAGTGTTTTAAGCACTTACGGTTGTTCCTCACATTAAAGTGCCAGTGAGCGGAGAGAGGAATGCGCACCGCGCAGTATGACTTGGGTTGTCTATGCCTTGCCAACTATGATACTCTTCGTAAAACTGTTAAGTCGTAAGTTCGACTGGCTGCACTGATGGGCTTGTTTAAAAGCCAGCCTTGCTGATGCCTCAAGTCTCTACACCCACCAAAGAGTACAGGAGACGTAAATGGGCCAAGGCGCCACTCATGTAGATGAA…
0.521	-0.066	0.025	0.303	-0.494	-0.979	-0.566	0.017	0.122	-0.582	-0.476	-0.987	-0.437	NaN	-0.248	48375	GGCTGCCAAGGCGGGGCTAACCTCAGTCTTTTACAATAGATTCAACAAGCAGAGGGATGGCAGAGCCAGGTGAGAAAGACAAAGCTGAATCTACTTCAGCAGGGGCAATCCAATACAAACAGTTCATTGTTCCGGCTCTCCTCGTAACCGCCTGGATTGTGGGGTGTGCAATGATGGTATATGTCATTTTCAGCTGACAAAGAACGAAGACCTCAGAATGAAAAAAACAGAAGAAACACTTAACATTTGTGCAATAACGTGTTGTAAGAACTGTGCTTTAAGAAAGCTGTGTTTTATGTACAGTGGATAATCTGATGTAACATAGTACATGAAGAAACTTTTGTTCATTTTTTTAATCAATTGAATCACCCATATGAGTGAGAGAACCTGTTGAAAGAA…
0.076	-0.319	-0.179	-0.099	-0.238	-0.444	-0.195	-0.372	-0.356	0.279	-0.165	0.522	-0.031	0.117	-0.128	48376	GAGATTAGTCTGAAGAACTATGACCCTCAGAAGGACAAGCGTTTCTCAGGCACAGTCAGGCTCAAGTCCTGCCCCCGCCCCAAGTTCTCGGTTTGTGTCCTGGGAGACCAGCAACATTGTGATGAGGCCAAAGCCGCTGACATGCCCCACATGGACATTGAGGCACTAAAGAAGCTCAATAAAAATAAGAAGATGGTCAAGAAACTGGCTAAGAAGTATGATGCCTTCTTGGCCTCAGAATCTCTGATTAAGCAGATACCCCGTATCCTGGGACCTGGTTTAAACAAAGCTGGAAAATTCCCTTCGCTCCTGACTCACAATGAAAGCATGGTGGCAAAGGTTGATGAAGTGAAATCCACCATCAAGTTTCAAATGAAGAAGGTTCTCTGCCTTGCTGTT…
-0.146	-0.099	0.01	0.302	0.151	0	0.151	-0.068	-0.162	0.433	0.34	0.71	0.462	0.382	0.319	48356	GGTCTCATTCGCTGACGTACCGGAGAAGGGGAGCTTTCACCATGTCTGCGTCTCTAAAGCAAAGGTTCGGGCATTTCCTGCACGAGAAGAACATCGTGACTGAGCTGCTGGAGAAGATCGAGAAGAAAACGGGGGTGAAGAGGACTTACATTGCAGTGGCCATCATCGCTGTCATCTCCCTGTACCTGGTCATCGGCTATGGCGCCTCCTTGCTCTGCAACCTCATCGGATTCGTCTACCCTGCATACATGTCAATCAAGGCCATTGAGAGTCCCAACAAAGACGACGATACGCAGTGGCTGACCTACTGGGTGGTGTATGGCATTTTTAGCGTCCTCGAGTTTTTCTCCGACATTTTTCTTTCCTGGTTCCCTTTCTACTACATGCTAAAGTGTGGTT…			P
-0.172	-0.077	-0.032	0.104	0.151	0.279	-0.005	0.002	-0.104	NaN	-0.172	0.208	NaN	0.45	0.704	48358	GGACCGGGGAGTTTCCTTCACTTTTGGAGCTGAAGTTGTTGCAAAATTTCTCCATAAACATGACTTGGATCTTATATGCAGAGCTCACCAGGTTGTTGAAGATGGGTATGAATTCTTCGCAAAGAGGCAGCTGGTAACGTTATTCTCGGCACCAAACTACTGTGGTGAATTTGATAATGTGGGTGCCATGATGAGTGTCGATGAAACCTTGATGTGCTCCTTTCAGATCTTGAAACCTGCAGAGAAGAAAAAGCCAAATGCAAACCGACCTGTAACTCCACCAAGGGGCATGATCACAAAGCAAGCAAAAAAATGATTCATTTTGACATTTCCTAATCGGACTTGTAATATAGTATATAACTTCCATTTTTAAGATGTCCTTTTGTTTTACTGTGCACT…				R
0.311	0.045	-0.032	-0.034	-0.067	0.47	0.106	0.082	0.007	NaN	-0.137	-0.138	NaN	-0.102	0.524	48359	GGATGAAGGGGATGAAGTCACAGGGCATGCTCATGTGTTGCTGGCAGCTTTTGAGAAGCACGTTGATGGTAGCTTCTCTGTCAAGCCACTGAAACAAAAACAAATTGTGGATCGTGTCAGTTATCTTCTTCAGGAGATTTACGGTATTGAAAATAAAAACAGCCAAGAGACCAAGCCTTCCGATGATGAAAACAGTGACAATAGCAGTGAGTGTGTGGTGTGCCTCTCGGACCTTCGTGACACCCTCATTCTGCCATGCCGCCATCTTTGTTTGTGCAACTCATGTGCTGATACTCTTCGCTACCAAGCAAACAACTGCCCCATTTGCAGATTACCATTCCGGGCTCTCCTGCAGATCCGTGCTGTAAAGAAGAAGCCAGGTGCCCTTTCACCAGTCTC…				R
-0.154	0.135	-0.239	-0.088	-0.191	0.055	-0.216	-0.021	0.105	NaN	-0.161	-0.272	NaN	0.031	0.579	48360	GAAAGCAGCGGACAGGTCCAATAGTACAAGGATGGTCGAGAGACCCTGGTCTTTACTGAGGTAGATGAAATCGGTTACCTCAACCAGGGCCATCTCAGTACTATGGCCTGCCCGAAACCCTGACTGAGTAATGTGTAAAAGGTGTAAAAGGTGGTTTTACATCAATAGATTACTTATCAGCACATATTCTCTAGGTACAATTAACTCATTTTCAATTTTATGCTGGGCTTGTGCTGGGTCTGTTGGAACTCTTTTCTATATTGCATTCAAATGCCCAAAAAATAAGGAATTCTGGTTTCAAGTCTGGTCAAACCTTCATCAATGCTACACCTGAATATACCCCTCTGTGTCCTTGTGTTCTGTTGTGCCGCATGATTCAGAAATGGCATGTTTTTCCTT…				R
-0.296	0.128	0.047	0.227	0.3	0.624	0.07	-0.031	-0.077	NaN	0.424	0.941	NaN	1.345	0.057	48361	GGGCACGTTTCCGAGGCAGTCATGGCTGACACAGGGAGCAAGTCTGTGCTGTTCGTTTGCCTGGGAAATATTTGCCGGTCCCCAATTGCAGAAGCTGTTTTTCGAAAACTTGTTACAGAGCAAGGATTAACAGATCAGTGGAGAATAGACAGTGCAGCAACGTCTACATATGAAATAGGAAGCCCTCCTGATTATCGAGGTGACGCCTGCATGAGGAGACATGGCATTATCATGAATCATATTGCCCGGCAGGTTACAAAAGAGGATTTTCTTTCGTATGATTACATGTTGTGCATGGATGAAAGTAATCTACGGGATCTGAAAAGAAAAAGTGATAAAGTTCAAAATTGCAAATCAAAAATTGAACTTCTTGGAAGCTACGATCCACAGAAATGTCGC…
0.242	-0.514	-0.058	-0.784	-0.955	0.193	-0.206	-0.081	0.197	-0.798	-0.119	-3.153	-1.114	-1.35	1.091	48364	GATCACAAACAGAAAAAGGCACAAGTGGAAGAAAACTTGTCACAGCACAAAAGACAAAGAGTTTTACCAAGTGGTGAAGAACCACCTCATAAAAAACAAACACAAGATAGAAGCTGTAGTCCCTTTGAAACTTCACCACCACAATCACCTCCTCATGAGGAACAAGAGGATATAGTGGAAGAGATTTATGAAGCTCCGATAACTCTACCACCAACAGAAGATATAATATTGCCATATGTACCAACACAAAGTGTAGAAGATGAAGATGAGACACAAACTAGGAATGAGTGGGACACACATGAGGAAGACCCACAAGATACTACGGAACAGGTAGATTCACAATCCTACCCACCCATCCCCTCCAGATGATACATCTTCATACTTAAAACTTATTAGCAG…				R
0.328	-0.069	0.118	0.109	-0.014	-0.257	0.032	-0.078	-0.044	NaN	0.363	-1.035	0.09	0.451	1.121	48370	GGAGGCTTTCGCTGTGCTTGTGCTGTCGCTTGGCTTGGCTGGAACTTCGCTGTTACCAAAACGATGTTTGTACCTTGTGCTGGTCTATCTCCGCCGCAGTTTCGTGGTTGCACTTTAACACTGCCAGCTGTGTCTGTGGGGAATGTCGGGCAACTTGCAGTGGACCTCATCATATCTACAATGAAGATGGTGAAAGTTGGTTATTTCTACACAGACTGCCTGGTACCGATGGCAGGAAGTGATCCATATGGAGATCCAGGAGCAAACTCAAAACTGAGTATAAATGCTGAAGTATATTTACTTCCTGAGAAAAATCTTGCTGTGCTTCAGATCAGATCACCGGTAATAAAGAATAAGGCAAAATCATTGCGCCAAACACTGATTTCCTGGATCAAAAGG…				R
-0.419	0.236	-0.038	0.01	0.207	0.459	0.233	0.09	0.238	0.942	0.747	0.173	NaN	-0.015	0.123	48394	GGAAGTGATTTACTTAAAAGAATGTTCTTGATTAAATGACCCGGAAAATCATGATTAATACTGTAACGGCATATTGTAAATGTCATTTTAAACATTTTTAGACCTTGGTACATGTTGCTGGATTTTCCTCTTTTAAAAAAATAAATGTAAAGAAATTATTCCTCGTCTGCAGGAGCTGGGCCCACCCCAGGACGTGTGCAATCAGACAGTGCAGGCGTGGTTAATAACTTCTGCAAAAAAATGTGCACATTAATGATAATTCCACCATACCACCCATAAGTCTGAAAGTCTGTCAGTGTCTTCGATAAGTTGAAGAAGTAACCTATTTCTTGAACTTCAAATGGAAGCCGTGGGACTCGAAGAACTTGTGTGTGTGGCTGTGTCAAACGTGCTAGTCAG…		G
-1.084	-0.326	-0.828	-0.088	-0.068	0.552	-0.822	-0.509	-0.082	1.856	1.405	0.81	1.676	1.904	1.215	48395	GCAGCATGGTGTAATGGGGTACGTTCTGGCCCACAGCTTAAGATTATAATGAATCACTTCATGCACACAGGGGCATCCAGGAGCTCAAAATGATTCTTGCCAGCTGTTTAAGCAAGAACAATCCAAATGGCTTGAATAAAAAAAATGTATGTTTGTCTTTAACCGAAATATTTTTTATCAATTTGTGTATGGCTGGATTAGGCTGTGAATTGAACATATATTATCAACCCACTAACACTGTATTTTTAAAGCATGACTTTTCTTCTAAAGAATTTTAAATATATTACACAGGCGTGACAATTGGAAACAATGCTGCATTTGTAACATCTTGAAATATTGACTAATGACAGTGGAACCTTAGTAAAAGGTTTTTGATAGAGAAGCGCTATGGACTCATTT…			P
0.143	0.318	-0.184	0.072	-0.06	0.166	-0.196	0.077	-0.029	NaN	-0.07	0.079	0.227	0.003	NaN	48396	GGAAGCATGTATCACCGTTTACATAGAGCATTTTAGTTTAAGGCAATTTGATAATAGTAAATTAGCACATCTGTTTAAGAAGCAGTAGACCAAGTTTCCCCACGTGGATTAAGTTAGTTATTTTGTTTCATCTCCATTGTTGAAGTTTTGGTCACAATCTAGTTGTTGTCTATATTTTTGTAATAGATGGACTTTAGGAGATGCTGCAGGTCAAACGTTTGTAGTTTTGGAAAGTGAATTCTCACTCTTAGTTAACTCTTGTTTTCAGGATAGCTGTGAGACAAATGCATAACACTTGAGTTGTGGTTTTGAGCAGGGAACACCAAAGACCAAAAAAGTATTCAACAGGAGCTGTTTGACAGTGACCGACAAATCTCTAAGCAACGGGTGGTATTGTTA…
0.651	0.036	NaN	-0.278	-0.053	0.317	0.256	0.057	0.461	-0.569	-0.206	-1.241	NaN	-0.48	0.612	48397	GGTAGGCGTGGAGATTTGTAAAGCGTGAACCTAGCGAGTGTGTAATTGAGCTCTGATTGTGGGCAGGAGTCCTAGAGTATGATTCTAGATTGTCCCCAGGTGGTAGTTAGCATAGTGCAGTATCTTTGCAAGAGGTAGTCTAAGAAACCTGTCCGTACACAGGGGCGGCTCTAGGCTCGTGGAGGCCCTGGGCAGAGAAAGAATCGGTGGCCCCTGCGCCCGCCAATGTCAATAGTCAGTGTGTCGGCTGCTTTTTTTTTTAGCTGTTTGTGGCCCATTTTAAGGCTGAAGGGCGGCCCTGGGATTTGGTGGCCCTGTGCAGGTACACAGTTTGCACATGGCTAGAGCCGCCTATGCCGTACCCATTAATGACTTGTGATTTGGGCAGCTTGATAGGTG…				R
0.065	-0.03	-0.459	-0.111	-0.42	0.042	-0.235	0.026	0.073	NaN	-0.139	-0.418	NaN	-0.107	-1.179	48383	GAATTGGTGACATGAAATGGCTTGATTTTGAATGTGGTCCGCTTCTCTTTGTATATTCAGTATAATGTCTGTGTTTTTCCAAATTAAGGAAAAATTCAGTGGTTGAGTTTGCCTATTGAATGTATTTACTAGTTTGATGTTTTGAAGGGCTACAAGGCTGTGAAAGCTAGAGAGGATTCTGGCATGTGACATAATGTGCAAGACAGGAGGTAAAAGAATAGGTTTTCATTTAAATGAATGTGGGTAGATTGCCATCTAAATATATTTGCTACTGCACATCAGCTTATCTAGTTAGTAAAAAAAGTAAGCACTTTATATAGCTAGAAACCACACATCGTATTCCTCAATATAAAGAGAACGCATTGTCTTCAGTGTTTTGTTGTATTTTCAATCGTAGGA…	B
0.231	0.003	-0.232	-0.098	-0.095	0.45	0.102	0.13	0.343	-0.45	0.29	-2.006	-1.386	-1.324	2.238	48384	GCTATATGATACATCTTTGGAATTAATAAGCCTAAATAGCACGTACCTTCCCAATTGGTAGGCAACTTAATGTAAGCATTTAGTCCACATATGTAATATACTCCTGGAACTGTCTTCTCATCACCCTTAAGAATTTCCCAATCTCCACCCATGAGTTCATAGGTATGGTCACACTCACTATGCCCAACTGAAACTGTCCTTGTAGAAGTACGTCGTCTATATACACATATTTTCCCTTTGTGTTGCACGTCTACCCTTAGTCGTGGTTGTGTTGCACTCTTTATTGCCTCGTTCTCTTCATGTTTCCAAAGTAATGCTAACCTGTCCCTTTGATAAGTCCTCAGTTTTGCTTCTGTCATGTTTTCATTTCGTAGCTCTAATTCAGTAATAAACGTTTTC…				R
-0.231	0.675	0.107	0.224	0.215	-0.017	-0.231	0.073	-0.089	0.312	0.628	0.798	0.674	0.492	0.881	48385	GGGCGCAAGCTCCTAAATCGAAAGGGCGACAGAACGGCTGTAGCGAGGAGCGAGATACTTCTGCTCTAAACGGAACTGAATCCACCACCATGTCTACCTCTCAGAAACACAGAGACTTCGTAGCAGAGCCTATGGGAGAAAAAGCAGTGCAATGTCTTGCTGGTATTGGAGACACCCTGGGTGGTCGTCTGGAAGAAAAAGGCTTTGATAAGGCGTATGTGGTGCTGGGCCAGTTTCTAGTGCTAAAGAAAGACGAGGAGCTATTCAGAGAGTGGCTGAAGGACACATGCGGTGCCAATGCAAAACAAGCGAGGGACTGTCAAGGCTGCCTGAAGGAATGGTGTGATGCCTTTTTGTAAACTTCAGTGGATATCCACAGAATATTTTTGGAGAGTCTTT…			P
-0.361	0.134	-0.402	0.055	-0.049	0.041	-0.679	-0.35	-0.43	-0.588	-0.013	-0.202	0.215	0.207	-0.057	48386	GGAGTCACTGCGGAGTAAGCGCTTTGCACATGGAGTTGAATTGACTGCCAGTTCGTGCAACAGACAGGGAATTGGAGTCAAAATGGAGTACATGACTGGACTTCCCACTAGCAGCCAAGGAAACATACTTTGCTGTCAGTGTGGTATCCCAATTCCACCAAACCCAGCAAACATGTGCGTGGACTGTTTAAGAACCCAAGTCGATATCAGTGAAGGCATACCAAAACAGGTCTCTGTTCATTTCTGCAAGCAGTGTGAAAGGTATTTGCAGCCACCAGGAACCTGGCTACAGTGTGCTTTGGAATCCAGGGAACTTCTGACATTGTGTCTGAAAAAAATTGAAAGCATCATTGTCAAAGGTGCGGCTCATAGATGCAGGCTTTGTTTGGACTGAACCTC…
0.554	0.22	0.48	0.114	-0.174	-0.297	-0.055	-0.289	-0.101	0.31	0.619	0.44	0.013	0.367	-0.213	48411	GGGATTATACTTTACCGCCCTTCAAGCCATAGAATATTATGAAGCCCCATTTACAATTGCAGACGGAATTTATGGCTCTACCTTTTTTGTTGCAACAGGATTTCACGGCCTCCATGTAATTATTGGATCCCTGTTTTTAGCTGTTTGCCTCCTACGACAAGTTAAATTTCATTTTACCTCAAATCACCATTTTGGCTTTGAAGCAGCAGCATGATATTGACATTTCGTTGACGTAGTATGACTCTTCCTATATGTATCCATCTATTGATGAGGATCTT
0.985	0.004	-0.065	0.143	-0.142	0.555	-0.134	0.064	0.295	-0.666	0.528	-3.868	-0.785	-0.115	2.879	48419	GCACCATAGATTTAAAGAGCTGTGTCTGAGTCTTTATTATTATTGGGTATGTGTGTTACTGTTTGCGCTACTCTTCCTCTTTCAGTCTATACCTTAGTGTACTTGTGCCTTTGTTAGTATATGCATAACTATGTGTCTTAGTGTTTTAGTGTACGAGCCTGGGTATGTCACCgtatgcatgagtatttgcctgggtgtatgactgtatgtatcagtatatgcctgggtgggtcagtgtacggatcagtatgtgtttcagtgtgtgagtgcatatatgagtatctacgtgagtgtgtaagtgcataataatgtgtgcctgggtgtattaatgtatgcatacgtatgcttgtctctgtggcagtatatgcatgagtatgtccctgggtgtgttactgtatg…				R
0.076	0.013	-0.172	-0.152	-0.145	-0.229	-0.395	-0.232	-0.198	-0.298	-0.676	-0.409	-0.381	-0.631	-0.606	48420	GCAGGGCCAAGGAGAGCGAATCAATCCAAAAGACAAATGTAAAAGCTGCAATGGAAGGAAAATTGTAAGGGAAAAGAAGATACTAGAAGTTCACTTGGATAAAGGCATGAGAGATGGTCAGAAGATTACATTCCATGGAGAAGGTGACCAAGAACCAGGTTTGGAACCAGGGGACATAGTCATTGTCTTGGATCAAAGGGATCACACCATATTTACAAGGCGTGGTGACGACCTCTTGATGCATATGGAGATCGAGCTAGTTGAGGCACTGTGTGGCTTCCAAAGACCAATTCCTACATTGGACAGTAGAACTATTGTCATAACTTCTCATCCTGGACAAATTGTCAAACATGGTGATGTCAAGTCAGTGTTGAGTGAAGGTATGCCAGTATATCGCAG…
-0.199	-0.107	-0.144	0.154	0.62	1.279	0.29	0.293	0.203	0.493	1.424	1.13	0.425	1.796	1.247	48421	GCTGGGAGACCTGTACAGTGTCAGCTGGATGGAAGATTCCGATGTGGAGGACTTGAAGAAAGAAACCCTGCATAAGCAATTCCAGCTTGTGAAGAAGCACACAAACACCAGCCACGTGATGCAGTATGGCAATAAAACACTCTCCCAAATGAAAGTGATGCAGTTCCAGGGATCCGGAAGTAAATCTGCTCTGCCTATGTCACTGCCGCCAGTGAAGCAGCTCGACCTCATTCCCAGCCCTGATGTCCCTCTTGCCATCATGAAGAGAAAGTTCATGGCCACAAATGATCGTGCCAAGTCAATGGCCATCCTGACAGAGATGAAGGCACACCTTGAGGCAAAACAATTAATTTCAGAGACCATGAAGAAGATTGTGCACTCTGTAACAGGATCAGATGA…			P
-0.148	0.123	-0.125	-0.046	0.152	0.348	-0.109	0.096	-0.203	-0.001	0.488	0.45	0.381	0.151	-0.35	48403	GGACAGCTGAATACTCCCGGAGGCTTTAGGTCACCGAGGCCACAGGCTCCGGACTGTAGAATGCCTGCCTCACCCCTCCGAGTGGCCGTTGTGTGCTCCAGTAACCAGAATAGGAGCATGGAGGCCCACAACATCCTCAGCAAACGAGGATTCCATGTTCGATCGTTTGGAACAGGGACTCATGTGAAACTGCCAGGACCAGCGCCGGACAAGCCTAATGTTTACGATTTCAAAACTACATACGATCAGATGTATGCTGATCTCGTTAAGAAGGACAAAGAACTATATACGCAGAATGGAATTTTGCATATGTTGGATAGGAACAAAAGGATAAAGTCTCGGCCAGAAAGATTCCAAAGTTGCAAAGACGTGTTTGACCTCGTCGTAACGTGCGAAGAA…
0.189	-0.079	0.13	0.216	0.106	-0.065	-0.274	-0.157	-0.629	0.173	0.273	1.153	0.306	0.631	0.243	48409	GGACACCGTGCAGATTGATCTGGAAACTGGCAAAGTCACAGACTTCATCAAGTTTGACACCGGTAACCTGTGTATGGTGATTGGCGGTGCTAACTTGGGGCGAATTGGCATCATCACCAACAGAGAGAGGCATCCTGGCTCGTTTGATGTTGTTCATGTGAAGGATACTAATGGCAATACCTTTGCCACCAGACTTTCAAACATTTTTGTGATTGGCAAGGGTAACAAGCCTTGGATCTCCCTCCCCCGTGGAAAGGGCATCCGTCCTACCATCGCTGAGGAAAGAGACAAGAGACTCCAAGCTAAGCAGACCAGCGGCTGAGCTAGATGGGAACTCTGGAGGAAAACATTTTTGCAGTTGTGGAATGAAATCTTTAACAGT
0.459	0.026	0.04	0.098	0.018	-0.281	0.096	0.077	-0.048	NaN	0.133	0.119	-0.425	0.067	-0.533	48410	GGACATAAAGAAGAAAGAAGGCACAGAATCAGTCCATAAGGTGGAGAGAATAATCACACATCAAAAATTTGTCCTGCAAACCTATGACTATGACATTGCTTTACTTAGGTTGAAAGAGCCCATAAATTTCACTCAGTATGTTATCCCAGTGTGTATTCCAGAGGTAGACTTTGCAGATGATGTACTCATGGCCCAAGAGGCTGCAACAGTAAGTGGTTTTGGGGTTCTCCATCAGAGGGGTCTGCAGGCCACCAAACTCCAGGTTCTCCAGGTTCCATACATTGACAGGCAGCAGTGTATTGAATCCGGCACCTTCGCCATCACAAAGAACATGTTCTGTGCCGGCTACGACACGGAGGTCAAGGACGCATGTCAGGGGGACAGTGGTGGACCTCATGT…	B
0.119	0.079	0.23	0.159	0.191	0.762	0.378	0.044	0.21	NaN	-0.147	-0.208	-0.095	-0.008	-0.22	48414	GCTTGTTGTGTGGGTTGATCCATCGGATGGCACTAAAGAATACACCGAAGGTCTGCTGGACCATGTCACAGTCTTGATTGGAATTGCCTACGGAGGAAAGGCAATTGCAGGAGTAATCAACCAGCCCTATTACAACTATGAGGCTGGGGACAATGCAGTGCTTGGAAGGACTATATGGGGAGTGCTGGGACTTGGTTCTTATGGATTTCAGCTGAAGGAAGTGCCTGATGGCAAGCACATTATCACCACAACACGTTCTCATAGCAGCAAACTAGTGAATGACTGCATTGCTGCTATGAACCCTGATAAGGTTGTTCGAGTTGGGGGTGCTGGTAACAAGATCATTCAGCTGATTGAAGGGCAGGCTTCAGCTTATGTGTTCGCCAGTCCTGGGTGCAA…					Y
0.183	0.419	0.062	0.068	-0.032	-0.284	-0.374	-0.064	0.2	NaN	-0.103	0.088	-0.389	-0.234	-0.141	48434	GATCCGTAATCCGAAGCAGCTCTAGTTTTTCTACAATTGTTAACCTGCCTTTAATTTAATCCGTTCTTCCTGTCTTCAATTTTACCACATCTTCGTGACCGAGAAGTGTGTCCTGCAGGATGTTAACTTTATTGTTAATCTTCCC	B
-0.276	0.232	-0.228	0.172	-0.016	0.178	-0.165	0.118	0.468	NaN	0.115	-0.029	-0.365	-0.092	0.304	48442	GCTCATTTCGATACCCTTGAAAACTGTCAAAAATTGACATACCTATGACGAAAGAGTACCGATGCTAGTGCACTTTGTTATTCTTAAAAGGGCAGTATCTTAAAATCCTATTTAGAGTGTACCTTTCGAAAGTACTAAATCAATGACGTGTTAGAAATTGGGTGGGGATGAGGTGTGCGATTTGGGCCAATTTGTGGTTTTTCATACACAAGAAAACTACCATATATGTGTATAAAGTTGCTTGGACTGTAACACATTAGGCAAAGTAAATTTTTTCTACATTAGAAATGAATGTTGTGTAATGAGGTTTGCGTTACCGTTGGGAAAAGTGAATGTTAATGAAGTATTTGTTCAAGGTCTCTATTTTTCAGCGAGTTGAAAAGCAGCACTATCTATTCT…					Y
-0.288	-0.113	-0.106	-0.122	-0.206	0.064	-0.342	-0.106	-0.257	0.18	0.316	0.037	0.541	0.447	-0.352	48445	GTAAGGTACACCCCTTTTGGTTCATGAGAAAGTTGTATGAACTCTAGTGTTATTGACATTGTAGGTCAGCAAAGACTGGGATCTTCATGGTTGGTTGGTTTGGGAGGTCAAGGGATTTTGAAGACTGACATTGGTATCAGTGCTCCATATGGTCTAGAAATTCAAGACATCGGAGGAAGCTTCGAGTGATCTAAACCAGGCTGCATGTGGAAATAATGCTTGTAATCTTTAAAGCGCGGCAGTTTTTTTCTGTTGGTTTGTTCTGTTGCTTGTTGGCTTTTAATTTTGAAAATTGACTCAATATGTACTAATGTCTAGATCCTAAGTGCCACTGAGAAAATTAGATGAGGCCTGTAATTAATTTTACATTTTGTTAACAGTGGGATGGAAGTTTGTTTT…
0.062	-0.12	-0.329	-0.383	-0.189	NaN	0.02	0.039	0.208	-2.439	-0.23	-0.201	-0.235	-0.277	-0.502	48432	GATATGGAAATAGATGAAAGACAATGCAGAACACCCCCTTTGCAACACTCACCAAGTATGATCAGAAGATTGGTCACAATATCGCCAAACAACAAACCTAAGCTGAATACCGGTCAGATCCAAGAAGCAATTGGCGAGGCTGTGAATGGCATAGTAAAGCATTTCCATAAACCAGAGAAGGAGAGAGGAAGTCTGACGTTGCTGCTTTGCGGGGAGAACGGGCTAGTTACAGCTCTTGAACAGGTGTTTCAGCATGGATTCAGATCACCAAGACTGTTTAAAAATGTTTTCATATGGGATTTTCTAGAAAAAGCACGAGCACATTATGATCAGACTTTTGATGAGAGTGGAATAGTCGTAGAAGACAACTGGCAGACGAGGGCAAGAAAGTTTTGCCGA…
-0.085	0.003	-0.054	-0.089	-0.181	-0.645	-0.031	-0.001	-0.225	NaN	0.047	-0.253	-1.237	-0.824	NaN	48435	GTGCCAAGAAAAAGAAGAAGCGGTGCAAGGATTACAGGAAAAAGCTTTCGATGCAACAAAAACAGCTGGATTGGAGGCCAGAGAAGAAGCCTGGTGAAACCAGATTGCGGCACGAGCGGGTTGTTATTATCAGGAACATGTTTCACCCAACAGACTTTGAGGAGGACCCACTTGTATTGAATGAGATTCGTGATGATCTTCGAATTGAATGTGAAAAGTTTGGTCAAGTGAAAAAAGTTCTTATATTTGATAGACACCCAGATGGCGTGGCCTCTGTCGCCTTCAAGGAGACTGAAGAAGCTGATGTGTGCATTGCAGCCCTCAATGGAAGATGGTTTGGTGGCAGACAACTAGCTGTTGAAACCTGGGACGGTGTAACAGATTATCAGATTGAAGAAA…
0.085	-0.011	-0.243	-0.145	-0.163	-0.295	-0.392	-0.092	-0.472	0.363	0.633	0.79	0.207	0.545	0.194	48437	GACCTTTGAAAAAGTTAGAATTCCTGAAGAGTTTGGACTTGTTTAACTGTGAAGTAACAAACTTGAATGACTACAGAGAAAGTGTTTTCAAGCTCCTTCCACAATTGACCTACCTTGATGGATATGACCAAGATGATGGGGAGGCCCCTGATTCTGATGCAGAGGCAGACGGTGTCGATgaggaggatgaagatgaggaaggtgaagatgaggaggatgaagaagaagattttgatgaagatgaagatgatgaggaagacgaggaggaagtcggagcagaagatgaggaggaaATCAGTGGAGAAGATGAGGATGAAGACCTGCCACATGATGGagaaggtgatgaagaggatgaagacgacgaagaggaagatgaagaagaagaagaGGCTGGAAAGG…			P
-0.104	0.097	0.005	-0.132	-0.062	0.259	-0.11	0.047	0.198	NaN	0.027	-0.048	NaN	0.048	-0.006	48463	GGAGCCAAGGGAACTCGCCAGATACAGCCTGGAAATCAGCCCAGCTGTCACGTTCAGATACGGGGTCATGATGCTGTTAACCTGCGAAGTGGAAGTAATGGGAGCAACAGCAATGGGAATGGAGCCCATCGTCACTGGAATGGCAACTTCCCACCTCGCAAAAACTCTACCCACCAGGAAAAGCAGCAAAGTGAGATCCGTGAAGAAAGGAAAGATGAGAAGAAAGAGAGACTGCAGTTTGAGGATGAAGACTTTCCATCTTTAAATCCGGAAGCCGGGCGACCAAATAATTATAACAAACCTGTAGGGACCCCGTCTGGAGTGTGGGAAAACCCTCCGAGTGCCAAGCAACCCACTAAGATGCTGGTCATCAAAAAGATCTCAAAAGACGATCCAGTG…					Y
0.514	0.289	-0.177	0.163	-0.142	0.149	-0.124	0.054	0.249	NaN	-0.019	-0.137	-0.273	0.18	0.056	48464	GCAGCGCTTTGACTTTAGTAGTGGTACTGGTATTATGGGTGCTTGATACTGCAAAACCCTCTTGAGAGGATGAGCATGTCTATATGTATTTACTATACTCTTAGGAAGTAAAATCCACAGGAATCCCTTGAATGAATCTCTTGAATACTCTACAAGGGAGTGCTGATTGCGTTGCAGAGGACACTCTTCAGTTGAGTGTGGGAGCATGAACGAGGTTTCCAGGTAGAGGCTTGAGCGACATGTACACTTAGATTCGCTTTGTGTGTTTGCCTAGGAAAACCAAAATGGGAGGGGCTTCAGTTAGCATGGTTAGAGCAGCTTTTGAGGGGCAAAGCTGCTTAGCATCAACATGGTTTGGGCAGATGTGAGGAACTCAGGATCTTCATCCTTTCTTACTGT…
0.344	-0.038	0.014	-0.038	-0.156	-0.197	-0.125	0.014	-0.099	-0.756	-0.295	-1.885	-0.406	-0.334	1.309	48466	GAAATGTCCGAAATAATTATGCAATTTTAAAACCACTACATTGCCACCTGTAGACAAGAGACCACTTCAAAGTTTTGACCATTAGCCATTTATAAGCTAAACATGTTTTCTTTAGCCTTGATTTGATTGGCAGTGTAGTAGCATATGCATGGCATATAGGAGCCTGCAAGATAGTTCACTGAGATAAATGCTTAACACTGTCACCTCATGTGCTCGGTAGAGCACAGGTTCCACATCCCAAGAAAGCCTATTCATCCTTCCATCCTTTCAAGGCTCATAAATTAGCTACTAGGGTCACAGTAACACCTGTTTTTACAGAAAGGTAAAAGTGCAGTATGGAGTCCTACataaaaaatatatatattatttttaattGCTGTGCCGTTAAGTGCGCGCCTT…				R
-0.124	-0.364	-0.219	-0.053	-0.249	-0.331	-0.102	-0.149	-0.269	0.51	0.248	0.625	-0.219	0.007	-0.614	48468	GTATGAAACCCGGGAAGATCGTCTTGGTCTTGGCTGGTCGATACTCTGGACGTAAAGCTGTCATAGTGAAGAACATTGATGATGGCACATCAGACAGACCTTACAGTCATGCCCTGGTGGCAGGCATTGACCGTTACCCACGTAAAGTAACAGCCACGATGGGCAATAAGAAGATTGCTAAGCGATCTAAAATTAAGGCCTTCGTAAAGGTTCGCAACTACAACCACTTGATGCCAACCAGATACTCTGTTGATATTCCCCTTGACAAAACCATTGTCAATAAGGATGTATTCAGGGACCCGGCTCTAAAACGAAAAGCCAGACGTGAAGCCAAAGTAAAATTTGAGGAACGATACAAGACTGGCAAGAATAAGTGGTTCTTTCAGAAGCTGAGGTTCT…
0.065	0.006	0.105	0.121	0.305	0.592	0.319	0.149	0.116	NaN	0.275	0.156	0.101	0.146	0.172	48469	GGCAGAAGATATTCTTCGAAAGACCCCTGTGAAAGAGCCCAACAGTGAAAATGTAGATATCAGCAGTGGAGGCGGCGTTACGGGCTGGAAGAGCAAATGCTGTTGAGCGTCCTTGTCCTACTGTAAACATCCACTGCCCTCTCCTCCTTCCCTCTCTTCTTGCTTCTAAAGAAACCACTCCGCCCCTATTTTTAACCCTGAAAGCAAATATTTCAAGCCTATCATCTTAACAAAAAAACTCACTGTTCTTCCATTTGACTGCTTGCCGACTATATCATTTTCTTCACGATGTGTACAGATGACAAGAGAAATCATGTCTGACTCATTTTAAATGTACCTCTTTCGCTCACCACTACATTTTTTTGTTGTACCGTAGTCCAGTTTTTTTTTTCATATTAA…					Y
0.253	0.197	0.16	0.217	0.27	0.472	0.369	0.092	0.209	NaN	-0.08	-0.522	0.174	0.198	0.446	48450	GGTATAGTGTTTGTCTTTAACTTACTAATGCATTGCACAATGAGCTCAGGCAAGTAGCTCCTTGAGGTGCTCTTTCAGCCTCTGACATTGCCAGACACAAGACAGGCCTAAAAATAGATCAATAGTTTCCTTAAGGTGGCTACCAAAAGCTTTAAAGTAGCTGAAACGTTTTTGTGTAAATCAAAACAAACAAGACATCTCGTTATGATGGTGCCTTTTTCGAACTAACATTGTTTCAGTATTTACTAGTCCGCTTTCAGGACATCATAGTTTTTAGGTTGAGCCTATTAAATAGCGCATGCGCCGTCTGTTGCGTGGTAAATTGTGGCTTATCAAGAACATAGAGGGGCTTGGAGGCCCCACCCCCCATTGCTTACCATTCGTTTGCTTTCCATGTCA…				R
-0.354	-0.526	0.289	0.25	0.369	0.212	-0.918	-0.92	-0.48	3.542	2.99	3.015	2.925	2.992	1.818	48453	GACTGCACCCGTGGGGCCCAGACCCTGGTCCTGCTCCTTGCCCTCTGTGCAGCGGCTCGTGCACAGTGTAATCTGGAAGGGACCTGGATGAATGAACTCAGGTCGAACATGACCCTTTCAAAGGTTGACAGCAATGGGCTCTTTTCTGGTGTCTACACCACAAAGGTGTCTCTGACTAACACAACCATCATCGTTTCTCCTCTGACGGGCTACCAGCAGTCATCCATGAAGCCAACATTTGGATTCACCGTCAACAGGAAGTTTTCAGGGTCCACCACCACCTGGGCAGGGCAGTGCTTCCAAACGCCGCGGGGAGAACCATTACTGGTCGCCATGTGGTTGCTGAGGGAAGAAGTGGGCAACGTTGAGGACACGTGGAAATCCACCAGGGTCGGACAA…			P
0.03	0.416	-0.191	0.009	-0.087	0.293	0.092	0.418	0.508	-0.772	-0.74	-1.134	-0.379	-0.403	-0.809	48456	GGCCATCCATTTATGTTTCACTGGAGTCCAATATACCTGATGAAGTCTTATCGCAGCTTAAAGGATTAAAGGAAGGGGTATTTAAAGCAAATAAGTGCGTATAGAGGTTTAAATCTTCAACTTCAGCTATTCGTATATCTGGCTAGTGGTGTTACCAATACATCCACCATGGACAAATGAATCCAGTGCAGCTCTATTTTGAGATATTGTTTTTTTTGGTGGTTTTTTTGTACAGGTGCTGCTTGGTTATTTTTGATGTACCACTCCGCAAGACACATTTTTGCATCGTTTCTGACTTGGCATCGTTCTCACTCATACCGCTTACTAATGTGATTTAGCACTAATATTACTGTTTCATATGCCTTCTAGGACAGCGGGAATTCGCTAGAATGAATTAAA…
0.303	0.525	0.208	0.251	0.364	0.567	1.169	0.889	0.96	NaN	0.087	0.257	-0.346	0.404	-0.387	48458	GGGTCTGAAAATGGGACACATTTCTTTTCTTGCACTCGATTTCCATTTTTGTTGGGGTGCTTTTTCAAAATTTTGCAAATACAAATGGCTGTAAGTGGTATGTGATAATGTACAACTCTCAAAAAATAAAAAGCAAAGGCATAAAAAAGATGTCTAAAACCAGATGTTGTTATGGAATGAAATGTGTACCTGGCCACCACATCCCCTTGAAAGATCTTCATTCGTGTGCCAGGTAGAGCCTTCGAACAATGATTTGAGTTCACATACACTCTAAGTGTCTCCATGCTCTGTTCATCTTTCAACAGCCTCCTCAAGGGACTGGAACCTCCTTAGGCTTGTTTCTCTTTGCCACAGGTGATTTAAACTCTTTGGGAGAAAACACCATGTAGATGAACATTG…
0.592	0.988	0.15	0.465	0.359	0.018	1.751	0.99	1.557	-0.294	0.022	-0.293	-0.408	0.066	0.402	48460	GACATGGACTTGAATTCATTTTTCTATCCATCATCTCTCAAGCGATTTTTGTTTCTGTAAAGCATTCCACAACCCAAAACAACTAAGGTGGAGGGGCTCCACTTGCTTGACCTTTCACCCCTGAAGACAGCTTTGGGTGGGGATTCTTTGGACCACTGACCTACACGACTGCCCTCCCACCCTGCGAAAGTAAAGGAACACTTTGAAAAATTGGATCTTTCCATGGCAACACAAAAACGGTGCTAAGCTTTGTCATAAGTTGCAAAAAAACTACAAAAACGGAATCCTGGAGATGGGGGAAAACAATTAAAGAAATCCTTAAATTAACAGCTACAGGTGAAACTTTTCTGCGCTGGAGTCGCACATTTTTGATACCAGCAAAAGGCGGAAGTTTAATTC…
0.186	0.152	-0.052	-0.325	-0.083	0.571	1.186	0.705	0.942	NaN	0.193	-0.404	-1.495	-0.626	-0.417	48461	GGCAAGGGCTTCTTCTTTGTCGTACTAGGCATCGGTAAGAAAGCCAACTTCAAGAACCTGTACAGCTTGGCGAGCGAACCCAATGACGTCTTCTTCAAGAGAGTTGAGAAGGCTTCTGAACTACATGAAGACGCCTTGCTGCGGTTTGGACAACAATTAGCAGGATTCATAAGCAGTGAGAATGCCTTCCACCTATCTCCAGAGATCAGCAGACATTGTGATAGGTTCCAATCTGACCAGCCCGAAAAATCACCCTTCCAACATGCTTCAAAGCAGACACCTGAAGCAGACATCCATGTTACAGCTACAGACATTCCCGCTGCGAAAGGAAAGAGTGAGATCCAAGTATCAGATGTGACTGAAAACAGCGTACGGCTCCGCTGGCTGAACCCTGAGCCT…
-0.016	-0.617	0.157	0.244	0.231	-0.009	0.121	-0.033	-0.292	0.246	0.349	0.715	0.323	0.374	0.371	48462	GGAGCATCCGAATGGGAGGTTGAGGTGTTCCCTTGTCCCCAGTTTTGATTCATCCTCTGTCCCATCTGCTGGCAGCCGAAAACAAGGAATCCTGAGACGTATCCTGCCCCTTTCCAAGGATACCTTGCCCAAAGTCTTGGAATACAAATGACAAAAGCAACCTCAATGCAGCCAAGAACTGTTATCCCCTTCTGCCATGACTTATAACCATGCTTTTCCATTTAAACGCTGCTGCACAAACAGGGATGGGCGCATAGCTAGCCTACCCTGTGGGAGAAACGAAAGACCTTCTCCGTAGACTGCCATTCGAGAGACAAATGTTTTGATGTGTGGGGCCACCTTGAAATTATTTTAAGTAAAAACCTACACCGAGCAAAAAAAAAAAAAACCTACCGAAAA…
0.28	0.085	-0.4	-0.19	-0.052	0.432	-0.174	0.076	0.383	-0.981	-0.161	-3.417	-2.043	-2.178	2.237	48487	GTATTTAATAAACAATTACATTTTTGCGTAAGTTACGCCTTTCATGAAATTTACTCAAAAACATGTAAAATAGGCAGTTTCTAAGCTGCCTCTATCAATCCCCCCCTTTAATAATTCTAACAATTATTACTAAACTAAACATAGTAATTGCAAATAAAATTACTACACTGGCTCAGCCCCGTAAGGGACCTACAATTCATTGAGAATGGTGCTTTTATTTGTTTGTATTTATTAGTGGTACAAGCTGAATACTATTGTTAGGTTTGCTTTGTCTTTTATCTATTGCTTTCAAGCGTTTTCTAAGTGCACATCTGCATAATGCATAAAGCATATAAAGCACTAACAAACATATACCAACTATGCATATAGGCATAAGGATTGTCCTTAGAATGCCTTCAC…				R
-0.09	-0.025	-0.076	0.083	0.281	0.682	0.4	0.117	0.068	0.104	0.111	0.463	NaN	NaN	0.102	48472	GAACACTACCCCTGATGACCTGGATCTGCATGTGATCTATGATGTGTCTCACAATATCGCTAAGGTGGAGCAGCACGTGGTGGATGGGAAGGAGACAACCCTTCTTGTGCATAGGAAGGGTTCAACACGCGCCTTTCCCCCACATCATCCTCTCATTGCTGTGGATTATCAGCTAACTGGACAGCCGGTCTTGATCGGTGGCACTATGGGCACATGCAGTTATGTACTAACTGGGACTGAGCAAGGCATGACTGAGACCTTCGGAACCACCTGCCATGGGGCTGGTCGTGCATTGTCCCGAGCTAAGTCCCGGCGTAACCTAGACTTCCAGGATGTGCTGGACAAGCTTGCAGATATGGGAATTGCTATCCGTGTGGCTTCCCCGAAGCTGGTGATGGA…
-0.322	0.124	0.039	0.117	0.358	0.331	-0.356	-0.165	-0.205	NaN	0.219	0.413	0.749	0.865	0.135	48475	GCAACATGACGTATATTACAAATCAAGCTGCGGTCTATTTTGAACAAGGAAACTATGACAAGTGCCGAGAACTATGTGAAAAGGCTATTGACGTTGGAAGAGAGAATCGCGAAGACTATCGTCAGATTGCCAAGGCATATGCAAGGATTGGAAACTCTTATTTGAAGGAAGAGAAATACAAGGAAGCCATTCAGTTTTATAATAAAAGTCTGGCAGAGCACCGGACACCTGATGTACTGAAGAAGTGCCAGCAGGCTGAGAAGATCTTAAAGGAACAAGAGAGATTGGCGTATATCAATCCTGAATTGGCACTAGAGGAAAAGAGCAAGGGCAATGAGTGTTTCCAGAAAGGCGATTATCCCCAAGCAATGAAACATTATTCAGAAGCCATTAAACGCA…
0.244	-0.054	-0.066	0.056	-0.159	-0.007	-0.095	0.011	-0.261	-0.255	-0.349	-0.594	0.129	-0.175	-0.382	48483	GGCTCTATGATCCTTTTACAAACGAAGTGGGCAGCTTACAGAGCAGGCAGAGCCAAGAGAAGAAGGGGGACCCGAATTTGGGATGCCTTTCATAAGTGGCTGGACAAGCGGGAGGTTGTGAGCTGCAGCCATGGGAAAACCTAAGCAAATTGGGAACCACAACAGTGACAAAAAGAAAAGCATTGCAAAGCTGTGGAAAACGAAGCGCCGAACCAAGGACTTGGACCAGATCCACCATGACATGAACCCAGAAAATGCGCGAAAGCTGCTGAACCAAGCAGTAGACTTCGACATGGTGGGCAATGCCCAAAACTACTGTCTACACTGTGCGCGATACTTTGTGGATTTTAAGAGCATGAAAGACCACTTCAAGACAAAAGTCCACAAGAAAAGATTGAA…					Y
-0.597	-0.258	-1.035	-1.527	-1.323	-0.914	-0.134	0.406	1.338	-0.957	-0.37	-0.839	-0.152	NaN	0.167	48484	GTATGCATGTTTTTAAAGGACAATGATTAATCTGTTTTTTCCAGAGCGTCATCGAGAGAACTTTTGAAAAAAAAAATAATGTCTTTGCTATGCATGTTTCTGAAGGGTTTGTTTTTCCAGAGTTACATCAAGAGGACTTTTTAGAGAAAATGTTTTTTTTTTTGCTTTACTCAACTCTTATCTTTTTCTCACGTGTAGGGATTAGCATGCTGCAGAGACTTTGATTATTCAGTAAATAGTGATTAGGTTCAAAATGCTTGACAGTTTAAATTAACAATGTATTTTTCATGATGTTACTAAATGTGGATCAAAGGGTGGTTTTTGCAACATATTAGTGATTTGAATAGATTTGCAATGTTTAAATTTTTTTGTTTTGCAAAGGGTGGTGTTTATCAAAAT…
0.115	0.027	0.11	0.173	0.065	0.968	0.222	0.118	-0.012	NaN	-0.15	-0.105	0.347	1.009	NaN	48512	GGACCTGCAAAAATCTAACCCCCCTACTAGATCCGTCTTCGGAGTTTGTAAAGAGCTTTTATGTAGCACTGCAGCTTTATCTTAAGCCTTACCCCATATCACAGTTTTGTTTTGTACTCGCCAATCTTCATCTTTGCTTCCCTGCAGCCTTGGCCAGCTGCAGTTCTGCCTGACAGCTCAACTCTACACTAATAGTGGTAGCTGAGAACTAAAGTGGAAATGCGTCGAATAGAGACAGAGAACACACAAAATTGCCAGTTAAGTACTTAAGACCCATTTAAATCCAGTGAAGAGAGATGATGCATCCAACTGTGTTCCAGTCTTTTGAATTTTCTGATCGATCACAAATGGCCAGCTCACATTTTGCAGAGTTTTAAATAGGACGTGCAGGCAAATATA…
0.172	-0.02	0.249	-0.072	-0.002	NaN	0.081	0.055	-0.349	-0.317	-0.406	-1.051	0.2	NaN	-0.117	48514	GCAACCTTATGAAACATGGGCTACTATACAAAAAAAAAGACACAGTTGGATTTTTATCACTCTGTTTTTTTGTCTGATCCATGCTGTTCTTACCCACTAACTTTTGCCTGTTTGTGATACGCCACCCTGATGTAATGTAAATATTTGGTATATAGTGCCTCTTCTGTACATAGCGTTCTCAAGTCTTTCATTGTTGATATGAATTTAATGGCCTATTTTTATATACTTGTTAAAGAGTCACCAGGCACAGGCAGCAGTGCCTCCACAGAGAAGTTATAACTACTACAGCACATGAAACAAAGAAGAAACCGAAAGGACAGCTTTTTATCCTGAAGTACAGCGAGTCGCGTGACCTGTCATGACTATCACATTATTCCTGTTACGGTTTTTGTCACTGTG…
0.356	-0.026	-0.625	-0.022	-0.063	0.548	0.433	-0.005	0.162	-0.494	-0.233	-1.747	NaN	NaN	1.058	48495	GTACATTCTCCTGTTTTGTCTTTCACTGGCACGGGCAGGCCTTGCTGTGACCACAGTTTAAGTTTATTTTCCTGTCCTTTTGTTCTTTCTATGCTTAAGGGACAAACCTTCTTTCTTCAGATGTTATGTTATGTAATTTTCTAAAGCGCGCGTATACCATTGGTGTCTTAGCGCTAAACACTTTCAGCAATTGAGGAGAAGAAATCTGATAATCGAAGCTAGAAAGAGACAGAAAAAAGATGCGTTTTCAGTGATTTCCTGAACTGTAAGTGATCCGTCATGGCGCGGAGAGACACAGGAAGCCTGTTCCATAGTTGAGTTGCTCTGTATACAAAACTGCAACCACCCCATTTTTTATACTTGATTATACTAGATCACCTGTTATGATGCGCTTCTTGA…
-0.565	0.022	-0.802	-0.164	-0.537	0.448	-0.665	-0.237	-0.264	NaN	0.085	-0.045	0.394	0.223	-0.921	48500	GGGATCCAACATAATATTTGAGTGTTTGGCTCTGCAGTATCATGAAAGCCGAAAGATAGCCTAAGATAAAGAAGATGTGAGTTTCTATGTCAATTTGTTAGAAGGTAGATTAGATCTTGTTTTATCATTTTATCTCATGACAAGCACAACAAAGAATATTCAAAAGCTGAACTATCTCAATATTAGTAACAATTTGAAATATATGTTTTGACACACTGCTTTTTAATGTATCATTTATACATTACCTGTGATAACACACTCAAGGCAGTCTTATATTGGTGGGTGTCATTTTGAATAGGTGCATACCCTGAAGCAAGGTTAGGAAAATTCCTGATGGAGAACTGGCCAGAGAAATAACAGTAGATAGGATTGCACACAATTCAGCCCCTATATTATCTT…					Y
0.158	-0.001	0.012	-0.123	-0.046	NaN	0.053	-0.032	0.107	-1.075	-0.221	-0.606	0.525	-0.103	0.655	48503	GGTAGCCACAGATGTAATCTACCCTCTCGGTCTTTGAGAGTTTTGGCAGAAAAAGTATGGCAGTACTTGCAGTCTTTGGGTTTATGAAGTTGGTACAGGCAATATAGGCACTCCTTGTGGGGATCCACAGAAAATAGCCTGGATTTTCCACAAGTCTTACAAGGGCTGAACAGCCTGTTTTTTAGTCTCAGATATTCTGTTAAAATTCAGTCAGGAAAACACTTCCAAACTGTACCTTGGATGTTCTCTGGTAACTGGAGATGAACTGAAGAATTGAAGGTCCAGAGGGTATGAGAGAAACACTGCGACTGAACAGAATCAGGGAGACTCCCTATCACACAGTGTGTGGTTAGAAATCTGAGGGATGGTGGCTCTGTAGGGGTTGAGTGCTTCTGGGTC…				R
0.112	0.129	-0.077	-0.017	0.127	-0.48	-0.329	0.022	0.262	-0.188	0.312	0.189	0.5	-2.603	NaN	48505	GCAGGCCTAGAATGTGGGCACAAGTTCTGTATGCAGTGCTGGAGTGAATATTTAACTACCAAAATTATAGAGGAAGGCATGGGACAGACAATTTCCTGTCCTGCTCACGGATGCGATATCTTAGTTGACGACAATACAGTTATGCGTTTGATCACAGATTCAAAAGTTAAATTAAAGTATCAGCATTTAATAACCAATAGTTTTGTAGAGTGCAATCGACTTCTAAAATGGTGTCCTGCTCCAGACTGCCACCACGTGGTGAAAGTTCAGTATCCTGATGCAAAACCCGTTCGCTGCAAATGTGGACGCCAGTTTTGCTTTAACTGTGGAGAAAACTGGCATGATCCCGTCAAATGCAAGTGGTTGAAGAAATGGATTAAAAAGTGTGATGATGATAGT…
0.226	0.116	0.078	-0.026	-0.062	0.45	0.186	0.151	0.31	NaN	-0.014	-0.959	0.419	-0.384	0.383	48506	GAGAGTTAATTGTGGGTAAAGTTATTTTAACTTTTTAAATAGAATGCAGTAAATAGCGTTCACTCTCAACCAAGACAAATGCATTTTCCTCGAGCTTCTTGATAAACAAAGTGAGCCTTATTTTTCTTGGAAGAATTGATTGTTTGGAAAAGTCTTTTAACTTTTTTAACTGAATGCAGTTAACAGTGTTTAGTGCCAAGCAAGACAAATGCAAATTTCACCATACTTAAACAGAAAACAAAATCATATGTTCTAAAATGTTACTTTGATTTCTCCAAAATGAACGCGCTTTCACAGCGCTGCTTACCACATATCACAAAAGTGGAACAGTAGCCCCTTTCATTCAGCTGATTTATGAGCGATTAATCCCCACGAGGATTTTGCTTTGTCATGTGTCAT…				R
0.188	-0.017	0.03	-0.144	-0.313	0.682	-0.031	0.033	0.243	-0.811	0.015	-0.681	-0.167	NaN	0.755	48516	GGTAACTAGAAATACAAATTAAATATTTAAAGAACCTGTTCGGGGAAGAATCGTAACACCAAGAATAGAAAAGAAATACAAAGCTCCACCAACAGATCCAACATACATAAGACAATAAATTCTATTGGATTCTATTGTAGTTAGTAATTAAAGATCACTTGCACGCTACTGGAGACACACCACCACCTGATAAGGATTCAAAGCTAATTGAAGCCTCAGGACGCAGAGTAGCAACACAAGCGATGAACCAATGGCGCATAGCCAGTAGCCAAGCGTTATTGGCTCGCTATGACAGAGCAAACTTGGACGAGATACGCGCACTCATGCAACATCTCCTAGAACAGTATAAACAAATGGCACAGGAGATTATTACTGATGGACAAACAATAGCAAACAACG…				R
0.351	-0.08	-0.06	0.02	0.221	0.554	0.059	-0.016	0.139	NaN	-0.272	-0.205	-1.025	-0.646	-0.146	48532	GGTATATTATACATTTGGTGTATCCCAGATTATATTTTACACACACAATCCCTATCTTTTAACTTACCCAGCaatatatttgttaaataaaatattgtttataaaatagaaattatatacaataaaaaatGTCTACCAATCCTTCAGTTGTTTACTTTAAAAAACCCCCAAAAATCTTTTCTAAAATTGCGCTAGGTCTTAAATTGGTTAACAGCAGTATGATCCATTGTCTTGCAGCAAGCCATCAAACACGCCTCCAATGAAAGTATGTAGAAGCAGACTTGGCTCCATCCCCCGCATAAAGTTACCTGTAGTGACCATTGGTTTCACAGTTCACAGTAAATAGTTTGCTGACTTTTTAATGCCTCGTCGTTTAGCCCTGTAAATGGGTTTTGTGTT…
0.794	0.158	0.035	-0.022	-0.209	-0.141	0.209	-0.012	0.27	-0.958	-0.203	-2.954	-0.855	-0.908	2.246	48533	GTATACAAAGTTTGAGGTTTGAAGGGGATTCTGAGTAACAAAACCTGGAGAGAGGTGGGCATGTAACCCCATCCTGGATTTTCCTGGGTGTCTAGTTTTAAAAAATGTATAGATTTGCTAGGTGCCAGCTAAGGTAGGGCCCAAAATCCACAACTAGGCACATTCCAAAAAAAGTGTAAGATTTCAGTGGAACAATGTGATGTGTCCACGTTGTGTTTTGGGCCCTTTCCTGTCGCGAGCACTAGGCCTACCCACACAAATGAGGTACCATTTTCATCAGGAGACTTAGTGGAACACAGAATAGAAGTACCAGTGTTATTTCCAATTGTCTTTCTCTGCATTTGTGCCTTCCTAATGTAATACAGTATCTACAAAAGACGTCATTTGTAAACATGCGCT…				R
-0.617	-0.017	-0.085	-0.106	0.063	0.638	0.312	0.152	0.221	0.314	0.565	-0.06	0.16	0.436	0.427	48518	GGAGCACAGAGAAGACGCGCAGACACCGCTCCCCAGCTATCCCGGACGGAGGGACGCCAAGAGCAGCAAGACCCCCGTCTCTTGTAGCAGCGCGGACACAGCTAGTGCAGTCATGGATAAAAACGAGCTGGTGCAGAAAGCCAAACTGGCAGAGCAGGCCGAGAGGTACGATGACATGGCACAGAACATGAAAAAGGTAACGGAGGAATGTGGTGAAAGTGGATTGTCCAACGAAGAACGGAACCTTCTGTCTGTTGCTTACAAGAATGTGGTAGGAGCTCGTAGGTCATCTTGGAGGGTCGTTTCTAGCATCGAGCAGAAAACGGAAGGCAGTGAAAAAAAACAACAAATGGCCAAAGAATACCGGGAGAAAATAGAGACCGAGCTAAGAGAAATCTG…
0.131	-0.363	-0.381	-0.433	-0.401	-0.09	-0.053	-0.009	-0.151	NaN	-0.142	-0.39	-0.353	NaN	0.242	48520	GGGCGGAGCAGCTCCTGAGGGGGGCACACTGGGAATTTGAGACGGCGCTTAGTACTTTCTTCCAAGAAGCAAACGTCCCATATGCTCATCACCACATGATGTGTACACCAGCCAACACTCCCGCCACCCCACCCAATTTTCCAGATGCCCTAGCCATGTTTTCTCGATTGAAGGCCTCCGACAGCCTGAGTGGCAGCAGTCCGATTGTATCCATGGCTACTTCACCACCACTTCCTCCTCCCCACCATGGAAGTTTCAGCTCTGCTTGGCCTATGATCCCACCTGCCAGCCAGCACCATCAACAAAGCATGTGGACTCCCAACCCACGTCCTCCCGCTCCCGTAAGCCATGCAGCTAATGGAGATAGTGAGCCAAAGGCTGCCATGGAGGCTGAAAGAT…				R
0.11	-0.194	0.113	0.276	0.025	-0.385	-0.193	-0.116	-0.29	NaN	-0.115	-0.333	0.381	0.057	0.611	48524	GGGAGAGGGTGCCATGTATGTTCCAGAGGATTTGTTCCCCGTCTACAAGGAGAAAGTGGTTCCTATTGCGGACATCATCACCCCCAACCAGTTTGAGGCTGAGTTACTCACTGGGAAGAAAATGCGCACTGAAGCGGAGGCTCTGGAGGTGATGGACTTACTGCATGCCCGGGGGCCACGGATGGTAGTTATCTCCAGCTCCGACCTACCTGCCACCCTGGGGGAAGACTACCTGATGACTCTGGGGAGCCAAAGGAAAACTAAACCTGATGGCACACAGGTGACGGAGAGAATCCGGCTGGAGATGCCAAAGGTGGATGCTGTGTTTGTGGGCACAGGGGACCTGTTTGCTGCTATGCTCCTGGCTTGGACACACCATCATCCCAATGATTTTAAGTT…
-0.485	-0.315	-0.383	-0.457	-0.209	-0.559	-0.04	-0.345	-0.36	0.005	0.123	0.244	0	0.028	-0.221	48528	GGGAAGTAAAGGTTGATTTTGAAGCACATGAAATTACTGAAAGTGACCACAATGGGATAAAGAAACTGCTACAGCAGCTGTTTCTGAAAGCTCATGTTAACACATCCGAAGTGGCAGACATATTAATACAGCAGAATCATATTGGGAGTGTGATTAAGCAAGCAGAAAACCTGGAAGACTACGAAGAAGATGACGATGACCATGGCCATATATTTGGCTTCATCAGTCTCCTAAACCTAACTGAAAGAAAGGATACCCCATGTGCCGAACAAATTAAAGAATTGATTCTTAGCCAGTGTGAGAAGAACTGTGCACAGAGTATGGTCGAACAGCTGGATAAGCTTCTAAATGACACCACTAAACCCGTGGGCCTCCTCCTAAGTGAAAGATTCATTAATG…			P
0.337	0.399	0.88	1.173	1.142	0.761	0.2	0.19	-0.123	NaN	-0.336	0.592	0.332	1.275	0.244	5833	GGAGCACTGGAGAGAGAAAGCAGATTCCGAGAGACGAGCAGATATCGGGAAGGCAGCAGAGCGCGCGCTCTCTTCGCACCATTCACGCTCGAGCCTGTCACATCTCCTCAGCAAAGTCACCATGAGTAGCTGGTGCCTGGCGATCTTGCTGCTGGCAGCGACTGCAGCCCTCTCACAAGGGGCCACTATCAACAGGGCAGAGCTGCACTGTCAGTGCATCAAAACGGAGTCCAAGCCCATCTTCAAACAAATCGCCAAAATTGAGCTCATCCCACATGGACCACACTGCACTAAGATGGAAGTCATTGCCACTCTTCAGGACGGGATCAAGATTTGTTTAGACCCCGAAGCCAAGTGGGTGAAGAAGATCATACAGTCCTTTCTGCACAGGTCGTCCCT…					Y
-0.63	0.397	0.036	-0.063	-0.541	-1.909	-0.439	-0.347	0.051	0.263	-0.741	-0.62	0.114	-0.604	-0.993	5834	GGATCACTGCTGTACTTTTACGGAAGACTTCAGTGGCATCCCACGACTACCACCATGACATTCACAAATGATGAGAGAAAGCACATCCATGACGTCTTGTGCAAAATTGATGCTGGTCATGTAGGAGCCGAATCTCTTGGCAGACTTTTCAATGTCTGCCCATGGACAAGGAGATATTTCAAATCATTTGGTGACCTCAGTACCTGCGAAGCAATCCAGCACAACCCCAAAGTTGCTGCACACGGTGCCAAGGTGTTACATTCCATTTTGGAGGCGGCCAAACACCTGGATGACCTGAGGGCATACTATGCAGATCTTAGTGTCGTTCACTGCAAAAAACTTTTTGTGGATCCTGCCAACTTCAAGCTGTTTTGTGGAATCGTTAGCATTGTCATCGGC…	B
-0.977	0.139	0.141	-0.104	-0.607	-2.132	-0.486	-0.381	-0.099	0.511	-0.975	-0.569	0.114	-0.936	-1.079	5836	GGACCGCTGTACTTTTACGGAAGACTTCAGTGGCATCCCACGACTACCACCATGACATTCACAAATGATGAGAGAAAGCACATCCATGACGTCTTGTGCAAAATTGATGCTGGTCATGTAGGAGCCGAATCTCTTGGCAGACTTTTCAATGTCTGCCCATGGACAAGGAGATATTTCAAATCATTTGGTGACCTCAGTACCTGCGAAGCAATCCAGCACAACCCCAAAGTTGCTGCACACGGTGCCAAGGTGCTACATTCCATTTTGGAGGCGGCCAAACACCTGGATGACCTGAGGGCATACTATGCAGATCTTAGTGTCGTTCACTGCAAAAAACTTTTTGTGGATCCTGCCAACTTCAAGCTGTTTTGTGGAATCGTTAGCATTGTCATCGGCCAG…	B
0.713	0.781	2.288	2.843	2.03	2.245	1.142	0.727	0.292	3.237	0.41	1.142	3.865	2.617	0.929	5840	GGACAGAGCCTGCGATCGGATACTCTGAGTGCGGTTTTGCACAGCAAGCTCCTGTCTTACCCGCGGCCCAGCTCTGCAGCCCTGACGGTAGCACAGCCGCCTTCGGAGGTACAGTGCACCCTCAGCACAGCCGAAGATCCAAGCATTTCCCTGGACACCGAACAGATCCGGCAAGGATGACTGGCGCCTCTACCTGTGGGATGATGGCAGTAGCTCTGCTGCTCCTGGCACAAGGGACTCCCTCGGAGGCCTGCAGCTGCGCCCCTCAACACCCGCAGACTGCATTCTGCCATTCGCAAATTGTGGTTCGTGGGAGAATTGTGGGTATTGAGAAGATGAACACTGAGAACCGCACTGATGAGATGCCCAGCTTACTCCGTCTCCAGATCAAAGTCAGCA…		G
0.522	0.184	0.304	1.649	0.392	0.607	0.859	0.698	0.684	NaN	0.059	0.496	2.144	-0.099	-0.608	5846	GGGTTGTCTTCTGTGGCTCGCACAGCGAAGAGCAGTGTCTTACTGCTGCTGGCCGCGAGCACTGTTGGGAGCCGAGGAGCTGTGAGCATGTGTGCCCAAGTGGATGACTGGAAGGCAGCCAAGTCCATTTACGAGTTCTCAGCCAAAGACATTGATGGAAATGAGGTGTCCCTGGAAAAGTACCGGGGGCTTGTTTGCATCATCGTCAACGTAGCCTCCAAATGAGGAAAGACCCCCGTAAACTACACTCAGCTTGTTCAACTTCACGCCACTTACGCTGAGAAGGGTTTACGGATTCTGGGTTTCCCTTCCAACCAGTTTGGTAAACAGGAACCTGGGGATGAGGCGCAGATTAAAGCCTTTGCTGCCGGGTATAATGTGCAGTTTGACATGTTCAGC…	B
-0.866	0.25	0.077	-0.125	-0.597	-1.64	-0.562	-0.508	-0.21	0.308	-0.8	-0.221	0.096	-0.809	-1.217	5845	GGTTGTATTAGTGACTTAGTGTGAGAGAGGTTCTATGAGAGAGTAGCTCCTTGTGTCAGTGACTGTAGATCagtgagtgtaagtattgagtatatgtgtcagtgagtggctttgtgactatttgtataggtgagtgactggctatgcgagtgaatgtatgagtgagtaggtatgtgactagctgtatgggtcactgagtgtgtgagtacctgtgtgaatgtatgtgtgGCTGTGAAAGTAATTGTATGTCTGTACAACGGAATGTATATGTGGCTGTATTGGTCAGTAAATAAGTGGACAACTTTGTGTATATGTGTTGTCTTGTTAAATTAGTGGCTGTATGGATGAGGTCATGTGAGTGGCACTATGGAACGGTGAGTAGGTGTGTGAGTGCTCAAT…	B
-0.351	-0.291	-0.012	0.112	1.146	2.099	0.422	0.094	-0.124	-0.431	0.198	0.285	-0.188	0.555	0.404	5847	GGTTCACTGTGAAGATCCATGACCCGAGCCATTACCTGAATGCTTCGGGTATCACTTATGACTGGAACTTTGGAGATGGCAGTGGAAGATTTGTTTCCAGTAGTCCTCTTACAATGCACACCTACACCCTTCCAGGGAATTTCAGTGTTCGCTTGACCATCAAAGCTGCTGTTCCAGGACCTTGTGTGCCTCCGTCAACAACTACTGTGCCTCCATCAACCACTACTGGGCGTCCGCCAACCACTACTGGGCCTGAACCATCCACTACCAATATAACTTCCATAGCGCTAGAAGATCTCTTTCCCTGGGTTGTCCGGACACCACCAGCTGAAACCAGTCCTTCCACTCCTGCTGTGGGATGCGTCCTCTACAGATATGGGTATTATGAGAGCAACATCA…					Y
-0.514	0.241	0.161	-0.069	-0.449	-1.749	-0.308	-0.295	0.023	0.312	-0.726	-0.513	0.011	-1.023	-1.354	5848	GGATCACTGCTGTACTTTTACGGAAGACTTCAGTGGCATCCCACGACTACCACCATGACATTCACAAATGATGAGAGAAAGCACATCCATGACGTCTTGTGCAAAATTGATGCTGGTCATGTAGGAGCCGAATCTCTTGGCAGACTTTTCAATGTCTGCCCATGGACAAGGAGATATTTCAAATCATTTGGTGACCTCAGTACCTGCGAAGCAATCCAGCACAACCCCAAAGTTGCTGCACACGGTGCCAAGGTGTTACATTCCATTTTGGAGGCGGCCAAACACCTGGATGACCTGAGGGCATACTATGCAGATCTTAGTGTCGTTCACTGCAAAAAACTTTTTGTGGATCCTGCCAACTTCAAGCTGTTTTGTGGAATCGTTAGCATTGTCATCGGC…	B
1.459	0.681	0.852	0.697	0.295	0.149	-0.015	0.144	0.285	NaN	0.037	0.359	0.249	NaN	0.344	5850	GGGTTTGGCACTTGCGATCAACATTACTTGTGCAGAGGAGCAGTGTTTAATTTCCCTGTGGCCTGCCCCTGAGTTTAGCTGACAAGCTCTGGAGAGATGGGTGAAGGGAGAAGAGCAGGCTGTGCTGGTCTCTGTTCAGGAAGACTTTGTTATGACCACAAGCCTGCTAGACTATGGCCTATGGTTCCTTGGCACTGCTGAAGCTTCAGGGAACCCCAAAACGCCTGCTACCTCAGTTGGCCTGTAGACTGAAGTGGCAAATCGAGGGGAGTACTCGCTGCGGGTAGTGGCCCTTGGCCTTTGCACATTGTCAGTGAAAGACATCCGAGGAGCCACTGGTACTAGTTTGAAAAGTTATCCGCTGTGTGGATACTGTCTCCCGGCACTTGAGGGAAGGTT…
-0.685	0.357	-0.003	-0.031	-0.495	-1.742	-0.158	-0.285	0.071	0.681	-0.733	-0.599	-0.15	-1.496	-1.534	5864	GGATCACTGCTGTACTTTTACGGAAGACTTCAGTGGCATCCCACGACTACCACCATGACATTCACAAATGATGAGAGAAAGCACATCCATGACGTCTTGTGCAAAATTGATGCTGGTCATGTAGGAGCCGAATCTCTTGGCAGACTTTTCAATGTCTGCCCATGGACAAGGAGATATTTCAAATCATTTGGTGACCTCAGTACCTGCGAAGCAATCCAGCACAACCCCAAAGTTGCTGCACACGGTGCCAAGGTGTTACATTCCATTTTGGAGGCGGCCAAACACCTGGATGACCTGAGGGCATACTATGCAGATCTTAGTGTCGTTCACTGCAAAAAACTTTTTGTGGATCCTGCCAACTTCAAGCTGTTTTGTGGAATCGTTAGCATTGTCATCGGC…	B
-0.95	-0.329	-0.027	-0.318	-0.626	-1.63	0.047	-0.283	0.306	-0.462	-1.992	-1.901	-0.245	-1.691	-1.409	5863	GGAGCATCGTTTTCTCTTTGCAGGATCCTACGCTGAGTTCACACCACCACAGCTGCCATCATGGTTCACCTGACAGCCGACGATTGCAAGGAAATCGCTGCCGTTTTTAGCAAAGTTAACGTAGACACCCTAGGTGGCCAATGTCTTGCCAGACTCATTTCCGTCAACCCCTGGGCCCGAAGATATTTCCACGATTTCGGTGATCTGAGCAGCTGTGACGCCATCTGCCGCAACCCCAAGGTTCTTGCCCATGGAGCCAAGGTGATGAGGTCCATCGTTGATGCAACTAAACATGTAGACAATCTGCGAGAATACTACGCCGACCTGAGCACCGTCCACTGCCTCAAGTTCTACGTCGATCCCGAAAACTTCAAGCTCTTCAGCGGGATCGTGATAGTG…	B
-0.857	0.192	0.259	-0.039	-0.404	-1.698	-0.419	-0.411	0.013	0.148	-0.422	-0.405	0.113	-0.782	-0.829	5865	GGATCACTGCTGTACTTTTACGGAAGACTTCAGTGGCATCCCACGACTACCACCATGACATTCACAAATGATGAGAGAAAGCACATCCATGACGTCTTGTGCAAAATTGATGCTGGTCATGTAGGAGCCGAATCTCTTGGCAGACTTTTCAATGTCTGCCCATGGACAAGGAGATATTTCAAATCATTTGGTGACCTCAGTACCTGCGAAGCAATCCAGCACAACCCCAAAGTTGCTGCACACGGTGCCAAGGTGTTACATTCCATTTTGGAGGCGGCCAAACACCTGGATGACCTGAGGGCATACTATGCAGATCTTAGTGTCGTTCACTGCAAAAAACTTTTTGTGGATCCTGCCAACTTCAAGCTGTTTTGTGGAATCGTTAGCATTGTCATCGGC…	B
-0.308	0.341	0.06	-0.17	-0.369	-1.686	-0.156	-0.435	0.054	0.63	-0.82	-0.252	-0.266	-1.834	-1.995	5875	GGATCACTGCTGTACTTTTACGGAAGACTTCAGTGGCATCCCACGACTACCACCATGACATTCACAAATGATGAGAGAAAGCACATCCATGACGTCTTGTGCAAAATTGATGCTGGTCATGTAGGAGCCGAATCTCTTGGCAGACTTTTCAATGTCTGCCCATGGACAAGGAGATATTTCAAATCATTTGGTGACCTCAGTACCTGCGAAGCAATCCAGCACAACCCCAAAGTTGCTGCACACGGTGCCAAGGTGTTACATTCCATTTTGGAGGCGGCCAAACACCTGGATGACCTGAGGGCATACTATGCAGATCTTAGTGTCGTTCACTGCAAAAAACTTTTTGTGGATCCTGCCAACTTCAAGCTGTTTTGTGGAATCGTTAGCATTGTCATCGGC…	B
1.894	0.827	1.047	0.198	0.338	1.167	0.049	0.046	0.151	NaN	0.156	0.128	-0.03	-0.578	0.09	5878	GGGTTTGGCACTTGCGATCAACATTACTTGTGCAGAGGAGCAGTGTTTAATTTCCCTGTGGCCTGCCCCTGAGTTTAGCTGACAAGCTCTGGAGAGATGGGTGAAGGGAGAAGAGCAGGCTGTGCTGGTCTCTGTTCAGGAAGACTTTGTTATGACCACAAGCCTGCTAGACTATGGCCTATGGTTCCTTGGCACTGCTGAAGCTTCAGGGAACCCCAAAACGCCTGCTACCTCAGTTGGCCTGTAGACTGAAGTGGCAAATCGAGGGGAGTACTCGCTGCGGGTAGTGGCCCTTGGCCTTTGCACATTGTCAGTGAAAGACATCCGAGGAGCCACTGGTACTAGTTTGAAAAGTTATCCGCTGTGTGGATACTGTCTCCCGGCACTTGAGGGAAGGTT…
1.945	0.825	1.086	0.714	0.407	NaN	0.065	0.008	0.317	NaN	-0.043	-0.185	0.529	-0.087	0.321	5882	GGGTTTGGCACTTGCGATCAACATTACTTGTGCAGAGGAGCAGTGTTTAATTTCCCTGTGGCCTGCCCCTGAGTTTAGCTGACAAGCTCTGGAGAGATGGGTGAAGGGAGAAGAGCAGGCTGTGCTGGTCTCTGTTCAGGAAGACTTTGTTATGACCACAAGCCTGCTAGACTATGGCCTATGGTTCCTTGGCACTGCTGAAGCTTCAGGGAACCCCAAAACGCCTGCTACCTCAGTTGGCCTGTAGACTGAAGTGGCAAATCGAGGGGAGTACTCGCTGCGGGTAGTGGCCCTTGGCCTTTGCACATTGTCAGTGAAAGACATCCGAGGAGCCACTGGTACTAGTTTGAAAAGTTATCCGCTGTGTGGATACTGTCTCCCGGCACTTGAGGGAAGGTT…
1.854	0.789	1.062	0.711	0.278	0.66	-0.009	0.029	0.05	NaN	0.021	-0.554	NaN	0.079	-0.081	5883	GGGTTTGGCACTTGCGATCAACATTACTTGTGCAGAGGAGCAGTGTTTAATTTCCCTGTGGCCTGCCCCTGAGTTTAGCTGACAAGCTCTGGAGAGATGGGTGAAGGGAGAAGAGCAGGCTGTGCTGGTCTCTGTTCAGGAAGACTTTGTTATGACCACAAGCCTGCTAGACTATGGCCTATGGTTCCTTGGCACTGCTGAAGCTTCAGGGAACCCCAAAACGCCTGCTACCTCAGTTGGCCTGTAGACTGAAGTGGCAAATCGAGGGGAGTACTCGCTGCGGGTAGTGGCCCTTGGCCTTTGCACATTGTCAGTGAAAGACATCCGAGGAGCCACTGGTACTAGTTTGAAAAGTTATCCGCTGTGTGGATACTGTCTCCCGGCACTTGAGGGAAGGTT…
-0.415	NaN	0.095	0.171	-0.478	-1.823	-0.385	-0.399	-0.056	0.103	-0.57	-0.376	-0.029	-0.705	-0.969	5890	GGATCACTGCTGTACTTTTACGGAAGACTTCAGTGGCATCCCACGACTACCACCATGACATTCACAAATGATGAGAGAAAGCACATCCATGACGTCTTGTGCAAAATTGATGCTGGTCATGTAGGAGCCGAATCTCTTGGCAGACTTTTCAATGTCTGCCCATGGACAAGGAGATATTTCAAATCATTTGGTGACCTCAGTACCTGCGAAGCAATCCAGCACAACCCCAAAGTTGCTGCACACGGTGCCAAGGTGTTACATTCCATTTTGGAGGCGGCCAAACACCTGGATGACCTGAGGGCATACTATGCAGATCTTAGTGTCGTTCACTGCAAAAAACTTTTTGTGGATCCTGCCAACTTCAAGCTGTTTTGTGGAATCGTTAGCATTGTCATCGGC…	B
-0.987	0.374	0.276	-0.072	-0.578	-1.635	-0.459	-0.275	0.105	0.71	-0.863	-0.289	-0.18	-0.876	-1.172	5894	GGATCACTGCTGTACTTTTACGGAAGACTTCAGTGGCATCCCACGACTACCACCATGACATTCACAAATGATGAGAGAAAGCACATCCATGACGTCTTGTGCAAAATTGATGCTGGTCATGTAGGAGCCGAATCTCTTGGCAGACTTTTCAATGTCTGCCCATGGACAAGGAGATATTTCAAATCATTTGGTGACCTCAGTACCTGCGAAGCAATCCAGCACAACCCCAAAGTTGCTGCACACGGTGCCAAGGTGTTACATTCCATTTTGGAGGCGGCCAAACACCTGGATGACCTGAGGGCATACTATGCAGATCTTAGTGTCGTTCACTGCAAAAAACTTTTTGTGGATCCTGCCAACTTCAAGCTGTTTTGTGGAATCGTTAGCATTGTCATCGGC…	B
-1.383	0.537	-0.222	-0.494	-0.803	-0.526	-1.546	-0.941	-0.847	0.826	-0.582	-0.947	0.637	-0.212	-0.517	5900	GGGAGAGACAAACCTTGAGACACCATCGCCACGGACTGTTTTGCGACCATCATACCCATCAGAAGTTTCACAGAACACTGTGGAAGTTTCACAGAAAACGACAGAAAGCTCACGTAGGATTGTGCAAGGAGTTCCTCACTGTCATATGGGAATGACTTCTGGTCAGAAGAGGATTCTCCTTATTACAGTGATGTCGCCCTGAAGCCCCTCGAGGATCCCATCGATGAGAAGCTCTACTCGATGTACCACGGGACCACCGTTGAGAAGGCGGAATCCATTATCAAGTCAGGATTCAGACGCTCGGAGAATGGCATGCTGGGGCCTGGGGTGTACGTCAGCAGGGCGGTTGGGAAAGCAAGTAGATATCCAATTGGCATGGAGGGTCGAAACGTCATTCTG…		G
0.268	0.401	0.212	0.244	0.315	0.639	1.267	0.972	1.112	0.06	0.338	-0.401	-0.917	-0.158	0.49	5899	GGAATGAGAAACAGAAACTTAGGGTGAAGAAGATCCATGAGAACGAGAAGCGCCTGGAAGCCGGAGATCACTCTGTAGAGCTGCTGACTCGTGACTTTGAGAAGAATTATAACATGTATGTCTTCCCAGTCCACTGGCAGTTTGGACAGCTGGACCAGCACCCCATTGATGGGTACCTGTCTCACAGTGAGCTGTCCCCCCTCCGTGCCCCACTGATCCCCATGGAGCACTGCACCACACGATTCTTTGAAGAGTGTGACTCTGACAACGACAAGTACATTGGCCTGGACGAATGGGCCAAGTGCTTCGGTATCAAGGAACAGGACATCGACAAGGACTTGGTGATCTAAACTGGCTATTGCTGATGTGTCTTTCCCTCCCAGTGGCTTCTTTTTCTAA…
1.926	0.845	1.25	0.866	0.401	NaN	0.034	0.073	0.353	0.005	-0.017	-0.133	NaN	0	0.146	5911	GGGTTTGGCACTTGCGATCAACATTACTTGTGCAGAGGAGCAGTGTTTAATTTCCCTGTGGCCTGCCCCTGAGTTTAGCTGACAAGCTCTGGAGAGATGGGTGAAGGGAGAAGAGCAGGCTGTGCTGGTCTCTGTTCAGGAAGACTTTGTTATGACCACAAGCCTGCTAGACTATGGCCTATGGTTCCTTGGCACTGCTGAAGCTTCAGGGAACCCCAAAACGCCTGCTACCTCAGTTGGCCTGTAGACTGAAGTGGCAAATCGAGGGGAGTACTCGCTGCGGGTAGTGGCCCTTGGCCTTTGCACATTGTCAGTGAAAGACATCCGAGGAGCCACTGGTACTAGTTTGAAAAGTTATCCGCTGTGTGGATACTGTCTCCCGGCACTTGAGGGAAGGTT…
1.78	0.934	1.151	0.819	0.225	NaN	-0.035	0.087	0.333	NaN	0.151	0.016	0.716	0.044	0.108	5912	GGGTTTGGCACTTGCGATCAACATTACTTGTGCAGAGGAGCAGTGTTTAATTTCCCTGTGGCCTGCCCCTGAGTTTAGCTGACAAGCTCTGGAGAGATGGGTGAAGGGAGAAGAGCAGGCTGTGCTGGTCTCTGTTCAGGAAGACTTTGTTATGACCACAAGCCTGCTAGACTATGGCCTATGGTTCCTTGGCACTGCTGAAGCTTCAGGGAACCCCAAAACGCCTGCTACCTCAGTTGGCCTGTAGACTGAAGTGGCAAATCGAGGGGAGTACTCGCTGCGGGTAGTGGCCCTTGGCCTTTGCACATTGTCAGTGAAAGACATCCGAGGAGCCACTGGTACTAGTTTGAAAAGTTATCCGCTGTGTGGATACTGTCTCCCGGCACTTGAGGGAAGGTT…
1.837	0.723	0.492	0.496	0.376	0.718	-0.007	0.019	0.134	NaN	-0.041	-0.78	NaN	-1.392	0.741	5913	GGGTTTGGCACTTGCGATCAACATTACTTGTGCAGAGGAGCAGTGTTTAATTTCCCTGTGGCCTGCCCCTGAGTTTAGCTGACAAGCTCTGGAGAGATGGGTGAAGGGAGAAGAGCAGGCTGTGCTGGTCTCTGTTCAGGAAGACTTTGTTATGACCACAAGCCTGCTAGACTATGGCCTATGGTTCCTTGGCACTGCTGAAGCTTCAGGGAACCCCAAAACGCCTGCTACCTCAGTTGGCCTGTAGACTGAAGTGGCAAATCGAGGGGAGTACTCGCTGCGGGTAGTGGCCCTTGGCCTTTGCACATTGTCAGTGAAAGACATCCGAGGAGCCACTGGTACTAGTTTGAAAAGTTATCCGCTGTGTGGATACTGTCTCCCGGCACTTGAGGGAAGGTT…				R
0.337	0.505	NaN	0.116	0.016	1.048	1.894	1.671	1.397	-1.209	-0.614	-0.73	-0.763	-1.053	NaN	5922	GCTAAGTACCTTTATCATGGTCAGACCTTGGATACTCTGGGTGGAAAGAAGTTGAGAGTGTTTGTATACCGCAATTCTCTGTGCATTGAAAATGCCTGTATTGCTGCCCATGACAAGAAAGGACGATTCGGTACATTGTTTACCATGGACAAGGTGTTGACTCCTCCAATGGGAAATGTCATGGATGTTCTGAAAGCTGATAATCGTTTCAGTATGCTGGTGGCTGCCATCCAATCTGCAGGGCTTACAGAAACATTGAACAGAGAAGGCTCTTTCACGGTCTTTGCACCAACAAATGAGGCTTTCCAATCCCTCCCACAAGAAGAACGGAATAAACTTATGGGCAACGCGAAAGACCTTGCCAGTATTCTGAAGTACCACATTGGTGATGAAATCCTG…
-1.914	0.307	-0.456	-0.791	-0.816	-0.871	-1.641	-0.994	-0.896	0.83	-0.635	-1.065	0.698	-0.377	-0.602	5923	GGAGAGACAAACCTTGAGACACCATCGCCACGGACTGTTTTGCGACCATCATACCCATCAGAAGTTTCACAGAACACTGTGGAAGTTTCACAGAAAACGACAGAGAGCTCACGTAGGATTGTGCAATGAGTTCCTCACTGTCATACGCGAATGACCTCTGGTCAGAAGAGGATTCTCCTTATTACAGTGATGTCGCCCTGAAGCCCCTCGAGGATCCCATCGACGAGAAGCTCTACGTGATGTACCACGGGACCACCGTGGAAAAGGCGGAATCCATTATCAAGTCAGGATTCAGACGCTCAGAGGATGGCATGCTGGGGCCTGGGGTGTACGTCAGCAGGGCGATTGAGAAAGCAAGAAGATATCCAATTGGCATGGAGGGTCGAAACGTCATTCTGA…		G
-0.68	0.268	0.126	0.15	-0.439	-1.238	-0.57	-0.203	0.073	0	-1.272	-1.019	0.124	-1.269	-1.964	5935	GGGAGGGTGATCTGGTGGAACGAAGCATCACAACGTGAGCGAATCCAGCATTCCTTCTGTTGAAAACATGGATGACTTTGGCTCTGGCCACGCTTACACAGACTTAACTCACCATCATCGCCATGCTGCTGCCGGCAAGGAGCACGACGAGGACGCCCCTATCCCAGTTATCACGACACGTCGTTTGAGGGATCGCGACCTTCTCAAAAAGAGAAAAGCAGAAGCCACGGAAAAAGAATCTTGCGAGGAGGAGACCCGGAGCAAGAGACACAAGAGAGGGAAAGGAGCAGCATCTGGGAGAGGGAAACGTAGAGAAAAAGAGCCAGAACACGAACAAGAAGCAGAGGTGACTGCTGAGGAGCGCGAGGAGAACGGAGAGGCAGCGGAAGGGCACGAGCG…	B
-0.384	0.267	1.046	1.21	1.478	1.284	0.583	0.164	-0.07	NaN	2.025	1.981	NaN	3.495	1.795	5934	GGAGGGGAGAGTGAAAAGAAGCAGCTTCACCCGGAGCTCTCACTGTAACGGCACAGGCGCAGCCATGAGGGAAATAGTGCACATCCAGGCCGGCCAGTGCGGTAACCAGATCGGAACCAAGTTCTGGGAAGGAATCAGCGACGAGCACGGCATCGATCCAGCGGGAAGCTATGTCGGTGACTCAGCCCTGCAGCTGGAGAGAATCAACGTTTACTACAACGAGTCATCCTCTCAAAAATACGTGCCCAGGGCAATCTTGGTGGACTTGGAACCAGGAACCATGGACAGCGTGCGATCTGGCCTCTTCGGGCAGCTCTTCCGGCCAGACAATTTCATCTTTGGTCATACTGGTGCGGGAAATAACTGGGCGAAAGGTCATTATACGGAAGGCGCAGAGCT…			P
-0.894	0.244	0.091	-0.013	-0.498	-1.858	-0.321	-0.415	0.034	0.284	-0.701	-0.398	0.021	-0.861	-1.179	5936	GGATCACTGCTGTACTTTTACGGAAGACTTCAGTGGCATCCCACGACTACCACCATGACATTCACAAATGATGAGAGAAAGCACATCCATGACGTCTTGTGCAAAATTGATGCTGGTCATGTAGGAGCCGAATCTCTTGGCAGACTTTTCAATGTCTGCCCATGGACAAGGAGATATTTCAAATCATTTGGTGACCTCAGTACCTGCGAAGCAATCCAGCACAACCCCAAAGTTGCTGCACACGGTGCCAAGGTGTTACATTCCATTTTGGAGGCGGCCAAACACCTGGATGACCTGAGGGCATACTATGCAGATCTTAGTGTCGTTCACTGCAAAAAACTTTTTGTGGATCCTGCCAACTTCAAGCTGTTTTGTGGAATCGTTAGCATTGTCATCGGC…	B
1.798	0.784	1.14	0.738	0.514	NaN	0.193	0.046	0.377	-0.456	-0.006	-0.719	-0.282	NaN	-0.131	5944	GGGTTTGGCACTTGCGATCAACATTACTTGTGCAGAGGAGCAGTGTTTAATTTCCCTGTGGCCTGCCCCTGAGTTTAGCTGACAAGCTCTGGAGAGATGGGTGAAGGGAGAAGAGCAGGCTGTGCTGGTCTCTGTTCAGGAAGACTTTGTTATGACCACAAGCCTGCTAGACTATGGCCTATGGTTCCTTGGCACTGCTGAAGCTTCAGGGAACCCCAAAACGCCTGCTACCTCAGTTGGCCTGTAGACTGAAGTGGCAAATCGAGGGGAGTACTCGCTGCGGGTAGTGGCCCTTGGCCTTTGCACATTGTCAGTGAAAGACATCCGAGGAGCCACTGGTACTAGTTTGAAAAGTTATCCGCTGTGTGGATACTGTCTCCCGGCACTTGAGGGAAGGTT…
-0.177	0.643	0.082	0.169	0.431	0.538	0.885	0.9	1.173	0.187	0.312	0.111	-0.091	0.487	0.47	5946	GGAGGGCAGAGTTCACCCCAGCAACAATACACAGGAAAACACCTCTGCAGAAAACAATTCTCAAGAATGGATTCTCTTTGTGATGCCAATACTTCATTCGCCCTCGACCTCTGGAAAAGATTGAGTGAAAATGACAACACAAAAAATTTATTTTATTCACCAATGAGTATTTCCTCTGCCCTGGCTATGGTTTATTTGGGTGCCCAAGGGGACACAGCAGCCCAGATGGTAAAGGCCCTCCAGCTGCACAAGGCCAAAGAGGTCCATTCCGGGTTCCAGTCCTTGATCTCCGAAATTAACAAATCTGACACAAAATACCTTCTTAGGATTGCCAATAGACTGTTTGGGGAAAAAAAGCTATTCATTCAACACCGGATTCCTGGATTCTTGCAGTAAATT…
-0.798	0.381	0.097	0.046	-0.54	-2.131	-0.513	-0.452	-0.008	0.258	-0.719	-0.477	0.039	-2.127	-2.292	5963	GGATCACTGCTGTACTTTTACGGAAGACTTCAGTGGCATCCCACGACTACCACCATGACATTCACAAATGATGAGAGAAAGCACATCCATGACGTCTTGTGCAAAATTGATGCTGGTCATGTAGGAGCCGAATCTCTTGGCAGACTTTTCAATGTCTGCCCATGGACAAGGAGATATTTCAAATCATTTGGTGACCTCAGTACCTGCGAAGCAATCCAGCACAACCCCAAAGTTGCTGCACACGGTGCCAAGGTGTTACATTCCATTTTGGAGGCGGCCAAACACCTGGATGACCTGAGGGCATACTATGCAGATCTTAGTGTCGTTCACTGCAAAAAACTTTTTGTGGATCCTGCCAACTTCAAGCTGTTTTGTGGAATCGTTAGCATTGTCATCGGC…	B
-0.642	0.382	0.112	-0.082	-0.52	-1.889	-0.483	-0.34	0.045	0.165	-0.824	-0.892	-0.006	-0.969	-1.243	5967	GGATCACTGCTGTACTTTTACGGAAGACTTCAGTGGCATCCCACGACTACCACCATGACATTCACAAATGATGAGAGAAAGCACATCCATGACGTCTTGTGCAAAATTGATGCTGGTCATGTAGGAGCCGAATCTCTTGGCAGACTTTTCAATGTCTGCCCATGGACAAGGAGATATTTCAAATCATTTGGTGACCTCAGTACCTGCGAAGCAATCCAGCACAACCCCAAAGTTGCTGCACACGGTGCCAAGGTGTTACATTCCATTTTGGAGGCGGCCAAACACCTGGATGACCTGAGGGCATACTATGCAGATCTTAGTGTCGTTCACTGCAAAAAACTTTTTGTGGATCCTGCCAACTTCAAGCTGTTTTGTGGAATCGTTAGCATTGTCATCGGC…	B
-0.828	0.299	0.127	0.048	-0.493	-1.886	-0.47	-0.394	0.057	0.214	-0.567	-0.324	0.01	-0.859	-1.022	5969	GGACCGCTGTACTTTTACGGAAGACTTCAGTGGCATCCCACGACTACCACCATGACATTCACAAATGATGAGAGAAAGCACATCCATGACGTCTTGTGCAAAATTGATGCTGGTCATGTAGGAGCCGAATCTCTTGGCAGACTTTTCAATGTCTGCCCATGGACAAGGAGATATTTCAAATCATTTGGTGACCTCAGTACCTGCGAAGCAATCCAGCACAACCCCAAAGTTGCTGCACACGGTGCCAAGGTGCTACATTCCATTTTGGAGGCGGCCAAACACCTGGATGACCTGAGGGCATACTATGCAGATCTTAGTGTCGTTCACTGCAAAAAACTTTTTGTGGATCCTGCCAACTTCAAGCTGTTTTGTGGAATCGTTAGCATTGTCATCGGCCAG…	B
-0.498	0.32	0.321	0.165	-0.333	-1.331	-0.424	-0.145	0.162	-0.795	-1.194	-1.066	-0.179	-1.373	-1.695	5971	GGGAGGGTGATCTGGTGGAACGAAGCATCACAACGTGAGCGAATCCAGCATTCCTTCTGTTGAAAACATGGATGACTTTGGCTCTGGCCACGCTTACACAGACTTAACTCACCATCATCGCCATGCTGCTGCCGGCAAGGAGCACGACGAGGACGCCCCTATCCCAGTTATCACGACACGTCGTTTGAGGGATCGCGACCTTCTCAAAAAGAGAAAAGCAGAAGCCACGGAAAAAGAATCTTGCGAGGAGGAGACCCGGAGCAAGAGACACAAGAGAGGGAAAGGAGCAGCATCTGGGAGAGGGAAACGTAGAGAAAAAGAGCCAGAACACGAACAAGAAGCAGAGGTGACTGCTGAGGAGCGCGAGGAGAACGGAGAGGCAGCGGAAGGGCACGAGCG…	B
1.614	0.687	0.781	0.644	0.29	0.712	-0.025	0.09	0.287	NaN	0.046	-0.116	0.432	NaN	0.006	5973	GGGTTTGGCACTTGCGATCAACATTACTTGTGCAGAGGAGCAGTGTTTAATTTCCCTGTGGCCTGCCCCTGAGTTTAGCTGACAAGCTCTGGAGAGATGGGTGAAGGGAGAAGAGCAGGCTGTGCTGGTCTCTGTTCAGGAAGACTTTGTTATGACCACAAGCCTGCTAGACTATGGCCTATGGTTCCTTGGCACTGCTGAAGCTTCAGGGAACCCCAAAACGCCTGCTACCTCAGTTGGCCTGTAGACTGAAGTGGCAAATCGAGGGGAGTACTCGCTGCGGGTAGTGGCCCTTGGCCTTTGCACATTGTCAGTGAAAGACATCCGAGGAGCCACTGGTACTAGTTTGAAAAGTTATCCGCTGTGTGGATACTGTCTCCCGGCACTTGAGGGAAGGTT…
1.5	0.76	0.683	0.68	0.45	0.595	0.323	0.148	0.601	NaN	-0.054	-0.058	NaN	0.75	0.163	5980	GGGTTTGGCACTTGCGATCAACATTACTTGTGCAGAGGAGCAGTGTTTAATTTCCCTGTGGCCTGCCCCTGAGTTTAGCTGACAAGCTCTGGAGAGATGGGTGAAGGGAGAAGAGCAGGCTGTGCTGGTCTCTGTTCAGGAAGACTTTGTTATGACCACAAGCCTGCTAGACTATGGCCTATGGTTCCTTGGCACTGCTGAAGCTTCAGGGAACCCCAAAACGCCTGCTACCTCAGTTGGCCTGTAGACTGAAGTGGCAAATCGAGGGGAGTACTCGCTGCGGGTAGTGGCCCTTGGCCTTTGCACATTGTCAGTGAAAGACATCCGAGGAGCCACTGGTACTAGTTTGAAAAGTTATCCGCTGTGTGGATACTGTCTCCCGGCACTTGAGGGAAGGTT…
-0.192	0.196	0.239	0.515	0.945	1.551	0.558	0.146	0.534	NaN	0.513	0.211	NaN	2.229	1.679	5987	GTAACTACAGCTGGTATGTGGGTCAGGAGGAAAGGCCTTCACTAGGCCATGGACAGAATTTTACTGTGACGAGCATCACCTGGAAGAGTGGACCATATTCTTGCACTGCAACAAATGCAGTTGGATCAGGAAAGTCTGCACCCCTGAAACTAAGCATTGAGCGGACTCCTCCTGCTGCAGATGCCCCCTGTACTTCCTGGTGGGTCACCTTGGCTGTGGCATTAGGCGAGCTCCTCGGTGTTGCCCTCGTTGTCCTTGGTGTGGTTCTCTTTTATGAGAGATGTGTAAAGAAAGCAAATGGTGTGACCCCGGGTGGCAGCTCTAGAGTCATCTGTGACGTGGAGAATGGAAACCAAGCACTGACTGCGGTGCGGTCCCCTGAAGCAGACCACACTTACA…			P
0.386	0.095	0.055	1.672	0.637	0.68	1.136	0.845	0.821	-0.144	-0.013	0.453	1.845	0.182	-0.378	5988	GGACACTGCCTCTGCCTACTTCCCCCCACAGCCACCTCTGAGCAGCACACCAGGGTTAACCCTCCAAAAGCCATGGCCGTGCAACATACTGACAAAGAGCTGTGCCTCATAAAGCTTGTCCAGTGTTTTTATGAAGCTTCAAAAGGAGATGGCGACAAGGAAACCCTCACTTTGGAGGAATTCAAGAAAATGGTGAAAAACGATTTCCCTAACTTCATGAAGGATTGCAATGCTGAACAGGTGGTGAAAAGCATTGATACTAACAGCGATAATAAAGTGAAATACTCAGAATATTGGAACCTACTGGGACAAATGGCCAAGAATGTCAAGAAAGATGAAAAGACGAAACACTGAGCGAGGGAGGTTAGAAAAGAGCAGGAGGAAAGCGGTCAGAAGTGT…	B
-0.564	0.34	0.058	0.014	-0.373	-1.844	-0.309	-0.344	0.124	0.673	-2.389	-0.185	-0.512	-1.925	-2.284	5990	GGATCACTGCTGTACTTTTACGGAAGACTTCAGTGGCATCCCACGACTACCACCATGACATTCACAAATGATGAGAGAAAGCACATCCATGACGTCTTGTGCAAAATTGATGCTGGTCATGTAGGAGCCGAATCTCTTGGCAGACTTTTCAATGTCTGCCCATGGACAAGGAGATATTTCAAATCATTTGGTGACCTCAGTACCTGCGAAGCAATCCAGCACAACCCCAAAGTTGCTGCACACGGTGCCAAGGTGTTACATTCCATTTTGGAGGCGGCCAAACACCTGGATGACCTGAGGGCATACTATGCAGATCTTAGTGTCGTTCACTGCAAAAAACTTTTTGTGGATCCTGCCAACTTCAAGCTGTTTTGTGGAATCGTTAGCATTGTCATCGGC…	B
1.583	0.344	1.13	0.457	0.271	0.406	0.053	0.037	0.251	NaN	-0.084	-0.037	-0.576	NaN	0.668	5989	GGGTTTGGCACTTGCGATCAACATTACTTGTGCAGAGGAGCAGTGTTTAATTTCCCTGTGGCCTGCCCCTGAGTTTAGCTGACAAGCTCTGGAGAGATGGGTGAAGGGAGAAGAGCAGGCTGTGCTGGTCTCTGTTCAGGAAGACTTTGTTATGACCACAAGCCTGCTAGACTATGGCCTATGGTTCCTTGGCACTGCTGAAGCTTCAGGGAACCCCAAAACGCCTGCTACCTCAGTTGGCCTGTAGACTGAAGTGGCAAATCGAGGGGAGTACTCGCTGCGGGTAGTGGCCCTTGGCCTTTGCACATTGTCAGTGAAAGACATCCGAGGAGCCACTGGTACTAGTTTGAAAAGTTATCCGCTGTGTGGATACTGTCTCCCGGCACTTGAGGGAAGGTT…
-0.85	0.392	0.075	-0.125	-0.503	-1.972	-0.389	-0.368	0.041	0.048	-1.096	-0.881	0.075	-1.303	-1.162	5992	GGAATCACTGCTGTACTTTTACGGAAGACTTCAGTGGCATCCCACGACAACCACCATGACATTCACAAATGATGAGAGAAAGCACATCCATGACGTCTTGTGCAAAATTGATGCTGGTCATGTAGGAGCCGAATCTCTTGGCAGACTTTTCAATGTCTGCCCATGGACAAGGAGATATTTCAAATCATTTGGTGACCTCAGTACCTGCGAAGCAATCCAGCACAACCCCAAAGTTGCTGCACACGGTGCCAAGGTGCTACATTCCATTTTGGAGGCGGCCAAACACCTGGATGACCTGAGGGCATACTATGCAGATCTTAGTGTCGTTCACTGCAAAAAACTTTTTGTGGATCCTGCCAACTTCAAGCTGTTTTGTGGAATCGTTAGCATTGTCATCGG…	B
-0.265	-0.742	-0.712	-1.149	-0.544	-0.435	-0.728	-0.361	-0.304	NaN	-0.117	-0.031	0.114	0.292	-0.618	5999	GCACGAGATTATTATGAATCTTTCATCAAAGAACATATTGATGAATACTGCCACAGTGCAAAACAATCCAGACTCAGGACTATATTGAATGATATACTGAATTTATTGAATGACCGCGTTGTTTGTGTCATTGGTGAAGCCACAGAGGAGGTTAAGGAGGAAAAAGAAAAAGCACCAAAGTTGTTGGATGCCCTCTGCAAAAAGCTTGATGACCTTAACATTCAACGAAGTGATCTGAAAGTCATTGTACATCAGGAAATCCCAGACCTAGAGTTTCTTAAGGAAGCGGCAAGTAATAAGTGGGTAAGTCGAGTAGAACGTTTGAAGAAGAGCTTCGCTGACATCAGTTTGGATTCATTTGATGTAAAACCTCATCAGATTCTAGCCAAGCAGCTCTGT…
1.582	0.779	0.818	0.772	0.415	0.446	0.022	0.005	0.188	NaN	0.109	-0.959	-0.054	0.12	0.093	6000	GGGTTTGGCACTTGCGATCAACATTACTTGTGCAGAGGAGCAGTGTTTAATTTCCCTGTGGCCTGCCCCTGAGTTTAGCTGACAAGCTCTGGAGAGATGGGTGAAGGGAGAAGAGCAGGCTGTGCTGGTCTCTGTTCAGGAAGACTTTGTTATGACCACAAGCCTGCTAGACTATGGCCTATGGTTCCTTGGCACTGCTGAAGCTTCAGGGAACCCCAAAACGCCTGCTACCTCAGTTGGCCTGTAGACTGAAGTGGCAAATCGAGGGGAGTACTCGCTGCGGGTAGTGGCCCTTGGCCTTTGCACATTGTCAGTGAAAGACATCCGAGGAGCCACTGGTACTAGTTTGAAAAGTTATCCGCTGTGTGGATACTGTCTCCCGGCACTTGAGGGAAGGTT…
-0.453	0.323	0.088	-0.144	-0.53	-1.914	-0.435	-0.422	-0.107	0.134	-0.694	-0.319	0.019	-0.786	-1.107	6003	AAGACTTCAGTGGCATCCCACGACTACCACCATGACATTCACAAATGATGAGAGAAAGCACATCCATCACGTCTTGTGCAAAATTGATGCTGGTCATGTAGGAGCCGAATCTCTTGGCAGACTTTTCTATGTCTGCCCATGGACAAGGAGATATTTCAAATCATTTGGTGACCTCAGTACCTGCGAAGCAATCCACCACAACCCCCCAGTTGCTGCACACGGTGCCAAGGTGTTACATTCCATTTTGGAGGCAGCCAAACACCTGGATGACCTGAGGGCATACTATGCAGATCTTAGTGTCATTCACTGCAAAAAACTTTTTGTGGATCCTGCCAACTTCAACCTGTTTTGTGGAATCGTCAGCATTGTCATCGGCCAACACCTGCGGCATGACTA	B
1.109	0.601	0.239	0.221	0.455	0.581	0.56	0.55	0.496	0.251	-0.066	-0.223	NaN	NaN	0.68	6012	GGGAGCTGGAATCGTCCCAGAAGGAGGGGCGGTCGCTGAGCACTGAGCTATTCAAGTTGAAGAATGCCTATGAAGAGTCCTTAGAACATCTGGAGACCTTCAAAAGGGAAAACAAGAACTTGCAAGAGGAGATTTCAGACTTGACAGAACAGCTGGGAGTGAGTGGCAAGAGCATCCATGAACTGGATAAACTGAGGAAGCAACTGGAGCAAGAGAAGCTGGAGCTGCAGTCAGCTCTGGAGGAAGCTGAGGCATCCCTGGAGCACGAGGAAGGCAAAATTCTGCGGGCTCAGCTTGAACTTCACCAGCTAAAGGCAGACTTTGAGAGGAAGCTGGCTGAGAAGGACGAAGAGATAGAGCAGGCAAAGAGGAACCACCAGAGAGTAGTGGACTCACTGC…
0.592	0.436	1.027	1.442	1.663	2.277	2.451	1.733	1.534	0.356	0.724	0.72	0.27	0.862	0.81	6016	GGGCTTCAGCCTCCAGCTCTCTTAGTTACTTGTTGCTCTCCCTCCGCGTCTCGCCAGCCCTCACCATGTCCGTCCGCAGCTCCAGGGTGTACAAGACCAGCGTCGTGGGCGTCCGACCGGCGCCCAACTTCAGCAGCTTCACGTACAGCTCCGGGGGGCCGGCCATCTCCCGGGCTAGCACCTCTGCCTTCACCCTGGGCTCCGGCTACGGGGGCGGAAAGTTCAGCCATGGCTACCGGACGGGCTACAGCTCGGGCAGCACCGGAGGGGGCATCACGGCCGTCAGCGTCAACCAGAGCCTGCTGGCCCCCCTGAACCTCGAGATCGACCCCCAAATCCAGCAGGTGCGGACGCAGGAGAAAGAGCAGATCAAGACCCTCAACAACAAGTTTGCGTCCT…					Y
NaN	0.291	0.045	-0.096	-0.367	-1.833	-0.643	-0.243	0.048	0.219	-0.558	-0.448	-0.427	-1.544	NaN	6020	GGATCACTGCTGTACTTTTACGGAAGACTTCAGTGGCATCCCACGACTACCACCATGACATTCACAAATGATGAGAGAAAGCACATCCATGACGTCTTGTGCAAAATTGATGCTGGTCATGTAGGAGCCGAATCTCTTGGCAGACTTTTCAATGTCTGCCCATGGACAAGGAGATATTTCAAATCATTTGGTGACCTCAGTACCTGCGAAGCAATCCAGCACAACCCCAAAGTTGCTGCACACGGTGCCAAGGTGTTACATTCCATTTTGGAGGCGGCCAAACACCTGGATGACCTGAGGGCATACTATGCAGATCTTAGTGTCGTTCACTGCAAAAAACTTTTTGTGGATCCTGCCAACTTCAAGCTGTTTTGTGGAATCGTTAGCATTGTCATCGGC…	B
-1.864	0.328	-0.541	-0.759	-1.036	-0.765	-1.734	-1.335	-0.865	0.865	-0.853	-0.332	1.162	-0.021	-0.516	6022	GGGAGAGACAAACCTTGAGACACCATCGCCACGGACTGTTTTGCGACCATCATACCCATCAGAAGTTTCACAGAACACTGTGGAAGTTTCACAGAAAACGACAGAGAGCTCACGTAGGATTGTGCAATGAGTTCCTCACTGTCATACGCGAATGACCTCTGGTCAGAAGAGGATTCTCCTTATTACAGTGATGTCGCCCTGAAGCCCCTCGAGGATCCCATCGACGAGAAGCTCTACGTGATGTACCACGGGACCACCGTGGAAAAGGCGGAATCCATTATCAAGTCAGGATTCAGACGCTCAGAGGATGGCATGCTGGGGCCTGGGGTGTACGTCAGCAGGGCGATTGAGAAAGCAAGAAGATATCCAATTGGCATGGAGGGTCGAAACGTCATTCTG…		G
1.572	0.631	0.899	0.579	0.204	0.257	-0.047	0.084	0.151	NaN	-0.045	-0.192	-0.195	0.265	-0.144	6025	GGGTTTGGCACTTGCGATCAACATTACTTGTGCAGAGGAGCAGTGTTTAATTTCCCTGTGGCCTGCCCCTGAGTTTAGCTGACAAGCTCTGGAGAGATGGGTGAAGGGAGAAGAGCAGGCTGTGCTGGTCTCTGTTCAGGAAGACTTTGTTATGACCACAAGCCTGCTAGACTATGGCCTATGGTTCCTTGGCACTGCTGAAGCTTCAGGGAACCCCAAAACGCCTGCTACCTCAGTTGGCCTGTAGACTGAAGTGGCAAATCGAGGGGAGTACTCGCTGCGGGTAGTGGCCCTTGGCCTTTGCACATTGTCAGTGAAAGACATCCGAGGAGCCACTGGTACTAGTTTGAAAAGTTATCCGCTGTGTGGATACTGTCTCCCGGCACTTGAGGGAAGGTT…
0.108	0.087	0.547	1.171	1.416	1.625	1.783	1.35	0.897	0.264	1.046	0.822	0.336	1.196	1.12	6024	GGACTCTGACTGCTGCCACCGCCCCTGTCTCCTGTCTGCAGAGCTTCTTTCACGATGGCACTTGTCCACGAAATTCTATGCAAGCTCCACCTTTTAAGAAATGAAGATATTTGTCAGACGGCGTATGGTTCCCTTAAGGCGTCACCAAACTTTGATGCACAAAAGGATGCAGCTGCCCTTGAAGCGGCCATCAAGACCAAAGGTGTGGACGAGGTCACCATTGTTAACATCCTCACCAACCGCAGCAATTCACAGAGGCAAGATATTGCATTCTGCTATCAGAGGAGAACCAAAAAGGACCTAAACTCAGCACTGAAGTCTGCTCTGTCCGGTAATCTGGAGACGGTGATGTTGGGTTTGTTGAAGACACACCCGCAATACGATGCCAGCGAGCTGAAG…					Y
-0.584	0.321	-0.279	-0.073	-0.462	-1.727	NaN	-0.348	0.092	0.716	-0.897	-0.1	-0.607	-1.952	-2.421	6029	CTTCAGTGGCATCCCACGACTACCACCATGACATTCTCCCATGATGAGAGAAAGCACATCCATGACGTCTTGTGCAAAATTGATGCTGGACATGTAGGAGCCGAATCTCTTGGCAGACTTTTCAATGTCTGCCCATGGACAAGGACATATTTCAAATCATTTGGTGACCTCAGTACCTGCGAAGCAATCCACCACAACCCCAAATTTGCTGCACACGGTGCCAACGTGCTACATTCCATTTTGGAGGCAGCCAAACACCTGGATGACCTGCACGGCATACTATGCAGATCTTAGTGTCGTTCACTGCAAAAAACTTTTTGTGCATCCTGCCAACTTCCAGCTGTTTTGTGGAATCCTTAGCATTGACATCAGCCACCACCTGGGGCATGACTACCCACC…	B
-0.405	0.325	0.1	0.042	-0.303	-1.883	-0.397	-0.347	0.018	0.09	-0.403	-0.59	-0.189	-1.395	-1.803	6027	GGATCACTGCTGTACTTTTACGGAAGACTTCAGTGGCATCCCACGACTACCACCATGACATTCACAAATGATGAGAGAAAGCACATCCATGACGTCTTGTGCAAAATTGATGCTGGTCATGTAGGAGCCGAATCTCTTGGCAGACTTTTCAATGTCTGCCCATGGACAAGGAGATATTTCAAATCATTTGGTGACCTCAGTACCTGCGAAGCAATCCAGCACAACCCCAAAGTTGCTGCACACGGTGCCAAGGTGTTACATTCCATTTTGGAGGCGGCCAAACACCTGGATGACCTGAGGGCATACTATGCAGATCTTAGTGTCGTTCACTGCAAAAAACTTTTTGTGGATCCTGCCAACTTCAAGCTGTTTTGTGGAATCGTTAGCATTGTCATCGGC…	B
0.153	-0.524	-0.258	-1.003	-1.165	-0.877	-0.441	-0.392	0.062	-1.146	-0.118	-3.964	-2.141	-2.342	0.048	6030	GGGCAGTCTCCAGTGGAGGGAATGATTACCTGACAGTGCAAGGAGCCCCGGCGGACTCAACTGCGACGAAGGAGTCGTGTTTAATGCCATCGTTTCCCAGAAAACCTCCTCTTCTACCGTCTCCTGATGCGGGATCGTCTAGCTTTCTTTTGTAGACATCACCAAACATCTTCCATGAAGCCGAAATTCCTGGATTATTTTCATTTTTAAACTCTATTTAACTTTATTGAATAATGCTGTTGTTTTGGACGGCGACTCTGCTTATCACATATTTGCGGCTTTATTACTACGGAGCTGCTGCAATCGACGACCATGTATTTACCATCAATGACATTGTGCTGAAGGCCTCACCCTCAAGTGAGGTTAAGAGAGGCACTCAGATCAACCTGACCTGCAGCG…				R
0.336	-0.19	0.711	0.228	1.569	1.781	1.044	0.35	-0.069	-0.144	-0.256	-0.082	0.335	0.471	0.184	6039	GGACAGAAGAGGGAGACCGAAGAAAGGCCGGAGCTAGAGACCGGGGGAGAAAAAAAGGAAACTGTAGAAAAAGAACACGGGAGAACAGAGCAAGATATACAGGATACACCTGGAGACGAGTACAGGAGATACCAGGAGACACAGGAGAGACCCGGAGACTGAACAGAGAGCGGGAGACACAAGAGAGCGAGAGGTCGAAGCTCGAGACCTGCCAGACACAAGGAAACCAGAGGACAAAAGCTCCATCACCCTCACCTACGGCATGGACCCCAGGGCGCCGCTCCTCTCCGGGCTCCTCCTGGTCCTCTTTCTGCAGCTGCAGGGTGCCAGGACAAGCCCCATCTATGACCTGAGCCCGGCCCGGGAGCTGGACAGCCTGAAGACCATCCTCGAGAGGTT…					Y
1.82	0.718	1.06	0.679	0.31	0.433	-0.447	-0.039	0.185	NaN	-0.026	0.078	-0.108	NaN	-0.335	6037	GGGTTTGGCACTTGCGATCAACATTACTTGTGCAGAGGAGCAGTGTTTAATTTCCCTGTGGCCTGCCCCTGAGTTTAGCTGACAAGCTCTGGAGAGATGGGTGAAGGGAGAAGAGCAGGCTGTGCTGGTCTCTGTTCAGGAAGACTTTGTTATGACCACAAGCCTGCTAGACTATGGCCTATGGTTCCTTGGCACTGCTGAAGCTTCAGGGAACCCCAAAACGCCTGCTACCTCAGTTGGCCTGTAGACTGAAGTGGCAAATCGAGGGGAGTACTCGCTGCGGGTAGTGGCCCTTGGCCTTTGCACATTGTCAGTGAAAGACATCCGAGGAGCCACTGGTACTAGTTTGAAAAGTTATCCGCTGTGTGGATACTGTCTCCCGGCACTTGAGGGAAGGTT…
-0.739	-0.397	-1.033	-1.31	-1.207	-0.469	-0.758	-0.479	-0.512	0.454	-0.224	-0.584	0.229	-0.284	-0.262	6043	GGGTCTAGAAAACAAAATAATTCAAAGACAATATGGAGTGAAGAGGTTTGAGCCTCGGCATCAGAAACCGCTCTGTCGGATCGAACCAGGCAGCCAAAGAATCCAGTCCTGAGAGTCagaagaagaagaagaagaagaagaagaagaacaagaaaaggaagaaggacaagaaaaagaagaaggacgagaaaggaaagaagggcaagaaaaacaagaagaaaaaAGACAAAACTAACGTGAAATGCTCAGGCTGCACCCAGATTGTGACGGACTTGCAGAAGTACGTTGGGGAAAACCTTGATGACGACACCATCAACGGAGCTATTGATTCCATGTGCGATGAGGTGGATGACAGTATCGCTGAAATCTGCACAACCATGAAGGAGAACAACAGGGATG…
1.509	0.479	0.934	0.444	0.283	0.083	-0.044	-0.006	0.128	NaN	-0.078	-0.046	NaN	-0.117	-0.184	6042	GGGTTTGGCACTTGCGATCAACATTACTTGTGCAGAGGAGCAGTGTTTAATTTCCCTGTGGCCTGCCCCTGAGTTTAGCTGACAAGCTCTGGAGAGATGGGTGAAGGGAGAAGAGCAGGCTGTGCTGGTCTCTGTTCAGGAAGACTTTGTTATGACCACAAGCCTGCTAGACTATGGCCTATGGTTCCTTGGCACTGCTGAAGCTTCAGGGAACCCCAAAACGCCTGCTACCTCAGTTGGCCTGTAGACTGAAGTGGCAAATCGAGGGGAGTACTCGCTGCGGGTAGTGGCCCTTGGCCTTTGCACATTGTCAGTGAAAGACATCCGAGGAGCCACTGGTACTAGTTTGAAAAGTTATCCGCTGTGTGGATACTGTCTCCCGGCACTTGAGGGAAGGTT…
1.525	0.719	0.975	0.709	0.293	0.45	-0.018	0.012	0.023	0.002	-0.019	-0.093	-0.027	NaN	-0.06	6046	GGGTTTGGCACTTGCGATCAACATTACTTGTGCAGAGGAGCAGTGTTTAATTTCCCTGTGGCCTGCCCCTGAGTTTAGCTGACAAGCTCTGGAGAGATGGGTGAAGGGAGAAGAGCAGGCTGTGCTGGTCTCTGTTCAGGAAGACTTTGTTATGACCACAAGCCTGCTAGACTATGGCCTATGGTTCCTTGGCACTGCTGAAGCTTCAGGGAACCCCAAAACGCCTGCTACCTCAGTTGGCCTGTAGACTGAAGTGGCAAATCGAGGGGAGTACTCGCTGCGGGTAGTGGCCCTTGGCCTTTGCACATTGTCAGTGAAAGACATCCGAGGAGCCACTGGTACTAGTTTGAAAAGTTATCCGCTGTGTGGATACTGTCTCCCGGCACTTGAGGGAAGGTT…
0.064	-0.912	-0.692	0.076	1.091	2.056	1.15	0.076	-0.021	0.305	0.847	0.901	0.009	0.83	0.968	6047	GGAGAAGAGGCGCTGGAGACCAGCATATCCTGCTCATATCTCTTGTACAATCACACCATAAGACGTCCCCATGAAGGTCGTGGGCCTGCTTCTGGCACTGGTGGCTCTGACAAGATGTCAAGCCAACCTCTTTTTCTATGACAAAC					Y
-0.545	0.369	-0.012	-0.124	-0.538	-1.862	-0.47	-0.334	0.09	0.301	-1.193	-0.925	-0.068	-1.116	-1.579	6051	GGATCACTGCTGTACTTTTACGGAAGACTTCAGTGGCATCCCACGACTACCACCATGACATTCACAAATGATGAGAGAAAGCACATCCATGACGTCTTGTGCAAAATTGATGCTGGTCATGTAGGAGCCGAATCTCTTGGCAGACTTTTCAATGTCTGCCCATGGACAAGGAGATATTTCAAATCATTTGGTGACCTCAGTACCTGCGAAGCAATCCAGCACAACCCCAAAGTTGCTGCACACGGTGCCAAGGTGTTACATTCCATTTTGGAGGCGGCCAAACACCTGGATGACCTGAGGGCATACTATGCAGATCTTAGTGTCGTTCACTGCAAAAAACTTTTTGTGGATCCTGCCAACTTCAAGCTGTTTTGTGGAATCGTTAGCATTGTCATCGGC…	B
1.684	0.59	1.007	0.592	0.297	0.715	-0.009	0.02	0.26	NaN	-0.135	-1.026	-0.274	-0.494	1.168	6053	GGGTTTGGCACTTGCGATCAACATTACTTGTGCAGAGGAGCAGTGTTTAATTTCCCTGTGGCCTGCCCCTGAGTTTAGCTGACAAGCTCTGGAGAGATGGGTGAAGGGAGAAGAGCAGGCTGTGCTGGTCTCTGTTCAGGAAGACTTTGTTATGACCACAAGCCTGCTAGACTATGGCCTATGGTTCCTTGGCACTGCTGAAGCTTCAGGGAACCCCAAAACGCCTGCTACCTCAGTTGGCCTGTAGACTGAAGTGGCAAATCGAGGGGAGTACTCGCTGCGGGTAGTGGCCCTTGGCCTTTGCACATTGTCAGTGAAAGACATCCGAGGAGCCACTGGTACTAGTTTGAAAAGTTATCCGCTGTGTGGATACTGTCTCCCGGCACTTGAGGGAAGGTT…				R
1.718	0.735	0.952	0.54	0.294	0.496	0.012	0.101	0.172	NaN	0.038	-0.562	0.914	NaN	0.578	6057	GGGTTTGGCACTTGCGATCAACATTACTTGTGCAGAGGAGCAGTGTTTAATTTCCCTGTGGCCTGCCCCTGAGTTTAGCTGACAAGCTCTGGAGAGATGGGTGAAGGGAGAAGAGCAGGCTGTGCTGGTCTCTGTTCAGGAAGACTTTGTTATGACCACAAGCCTGCTAGACTATGGCCTATGGTTCCTTGGCACTGCTGAAGCTTCAGGGAACCCCAAAACGCCTGCTACCTCAGTTGGCCTGTAGACTGAAGTGGCAAATCGAGGGGAGTACTCGCTGCGGGTAGTGGCCCTTGGCCTTTGCACATTGTCAGTGAAAGACATCCGAGGAGCCACTGGTACTAGTTTGAAAAGTTATCCGCTGTGTGGATACTGTCTCCCGGCACTTGAGGGAAGGTT…				R
1.75	0.452	1.078	0.521	0.367	0.473	0.064	0.032	0.159	NaN	0.202	0.346	0.613	NaN	-0.212	6054	GGGTTTGGCACTTGCGATCAACATTACTTGTGCAGAGGAGCAGTGTTTAATTTCCCTGTGGCCTGCCCCTGAGTTTAGCTGACAAGCTCTGGAGAGATGGGTGAAGGGAGAAGAGCAGGCTGTGCTGGTCTCTGTTCAGGAAGACTTTGTTATGACCACAAGCCTGCTAGACTATGGCCTATGGTTCCTTGGCACTGCTGAAGCTTCAGGGAACCCCAAAACGCCTGCTACCTCAGTTGGCCTGTAGACTGAAGTGGCAAATCGAGGGGAGTACTCGCTGCGGGTAGTGGCCCTTGGCCTTTGCACATTGTCAGTGAAAGACATCCGAGGAGCCACTGGTACTAGTTTGAAAAGTTATCCGCTGTGTGGATACTGTCTCCCGGCACTTGAGGGAAGGTT…
-0.605	0.306	0.128	0.003	-0.528	-1.761	-0.48	-0.323	0.022	0.202	-0.869	-0.488	0.019	-1.05	-1.077	6060	GGACCGCTGTACTTTTACGGAAGACTTCAGTGGCATCCCACGACTACCACCATGACATTCACAAATGATGAGAGAAAGCACATCCATGACGTCTTGTGCAAAATTGATGCTGGTCATGTAGGAGCCGAATCTCTTGGCAGACTTTTCAATGTCTGCCCATGGACAAGGAGATATTTCAAATCATTTGGTGACCTCAGTACCTGCGAAGCAATCCAGCACAACCCCAAAGTTGCTGCACACGGTGCCAAGGTGCTACATTCCATTTTGGAGGCGGCCAAACACCTGGATGACCTGAGGGCATACTATGCAGATCTTAGTGTCGTTCACTGCAAAAAACTTTTTGTGGATCCTGCCAACTTCAAGCTGTTTTGTGGAATCGTTAGCATTGTCATCGGCCAG…	B
-0.828	-0.004	0.199	-0.096	-0.557	-1.929	-0.327	-0.39	0.102	0.479	-0.804	-0.518	0.152	-0.75	-0.94	6063	GGATCACTGCTGTACTTTTACGGAAGACTTCAGTGGCATCCCACGACTACCACCATGACATTCACAAATGATGAGAGAAAGCACATCCATGACGTCTTGTGCAAAATTGATGCTGGTCATGTAGGAGCCGAATCTCTTGGCAGACTTTTCAATGTCTGCCCATGGACAAGGAGATATTTCAAATCATTTGGTGACCTCAGTACCTGCGAAGCAATCCAGCACAACCCCAAAGTTGCTGCACACGGTGCCAAGGTGTTACATTCCATTTTGGAGGCGGCCAAACACCTGGATGACCTGAGGGCATACTATGCAGATCTTAGTGTCGTTCACTGCAAAAAACTTTTTGTGGATCCTGCCAACTTCAAGCTGTTTTGTGGAATCGTTAGCATTGTCATCGGC…	B
-0.263	0.283	0.171	0.01	-0.381	-1.819	-0.21	-0.33	0.028	0.213	-0.69	-0.501	-0.02	-0.869	-1.246	6066	GGATCACTGCTGTACTTTTACGGAAGACTTCAGTGGCATCCCACGACTACCACCATGACATTCACAAATGATGAGAGAAAGCACATCCATGACGTCTTGTGCAAAATTGATGCTGGTCATGTAGGAGCCGAATCTCTTGGCAGACTTTTCAATGTCTGCCCATGGACAAGGAGATATTTCAAATCATTTGGTGACCTCAGTACCTGCGAAGCAATCCAGCACAACCCCAAAGTTGCTGCACACGGTGCCAAGGTGTTACATTCCATTTTGGAGGCGGCCAAACACCTGGATGACCTGAGGGCATACTATGCAGATCTTAGTGTCGTTCACTGCAAAAAACTTTTTGTGGATCCTGCCAACTTCAAGCTGTTTTGTGGAATCGTTAGCATTGTCATCGGC…	B
1.679	0.598	0.833	0.572	-0.1	0.414	0.056	0.057	0.45	NaN	0.062	-0.102	-0.144	NaN	0.152	6070	GGGTTTGGCACTTGCGATCAACATTACTTGTGCAGAGGAGCAGTGTTTAATTTCCCTGTGGCCTGCCCCTGAGTTTAGCTGACAAGCTCTGGAGAGATGGGTGAAGGGAGAAGAGCAGGCTGTGCTGGTCTCTGTTCAGGAAGACTTTGTTATGACCACAAGCCTGCTAGACTATGGCCTATGGTTCCTTGGCACTGCTGAAGCTTCAGGGAACCCCAAAACGCCTGCTACCTCAGTTGGCCTGTAGACTGAAGTGGCAAATCGAGGGGAGTACTCGCTGCGGGTAGTGGCCCTTGGCCTTTGCACATTGTCAGTGAAAGACATCCGAGGAGCCACTGGTACTAGTTTGAAAAGTTATCCGCTGTGTGGATACTGTCTCCCGGCACTTGAGGGAAGGTT…
-0.874	0.115	0.225	-0.065	-0.534	-1.865	-0.395	-0.369	-0.105	0.502	-0.778	-0.503	0.115	-0.829	-0.882	6068	GGATCACTGCTGTACTTTTACGGAAGACTTCAGTGGCATCCCACGACTACCACCATGACATTCACAAATGATGAGAGAAAGCACATCCATGACGTCTTGTGCAAAATTGATGCTGGTCATGTAGGAGCCGAATCTCTTGGCAGACTTTTCAATGTCTGCCCATGGACAAGGAGATATTTCAAATCATTTGGTGACCTCAGTACCTGCGAAGCAATCCAGCACAACCCCAAAGTTGCTGCACACGGTGCCAAGGTGTTACATTCCATTTTGGAGGCGGCCAAACACCTGGATGACCTGAGGGCATACTATGCAGATCTTAGTGTCGTTCACTGCAAAAAACTTTTTGTGGATCCTGCCAACTTCAAGCTGTTTTGTGGAATCGTTAGCATTGTCATCGGC…	B
1.187	0.544	0.646	0.564	0.197	NaN	0.014	0.068	0.269	-0.255	-0.034	0.06	-1.044	NaN	0.134	6071	GGGTTTGGCACTTGCGATCAACATTACTTGTGCAGAGGAGCAGTGTTTAATTTCCCTGTGGCCTGCCCCTGAGTTTAGCTGACAAGCTCTGGAGAGATGGGTGAAGGGAGAAGAGCAGGCTGTGCTGGTCTCTGTTCAGGAAGACTTTGTTATGACCACAAGCCTGCTAGACTATGGCCTATGGTTCCTTGGCACTGCTGAAGCTTCAGGGAACCCCAAAACGCCTGCTACCTCAGTTGGCCTGTAGACTGAAGTGGCAAATCGAGGGGAGTACTCGCTGCGGGTAGTGGCCCTTGGCCTTTGCACATTGTCAGTGAAAGACATCCGAGGAGCCACTGGTACTAGTTTGAAAAGTTATCCGCTGTGTGGATACTGTCTCCCGGCACTTGAGGGAAGGTT…
1.521	0.732	0.818	0.587	0.389	0.612	0.084	0.106	0.218	NaN	0.049	0.012	0.612	NaN	0.133	6077	GGGTTTGGCACTTGCGATCAACATTACTTGTGCAGAGGAGCAGTGTTTAATTTCCCTGTGGCCTGCCCCTGAGTTTAGCTGACAAGCTCTGGAGAGATGGGTGAAGGGAGAAGAGCAGGCTGTGCTGGTCTCTGTTCAGGAAGACTTTGTTATGACCACAAGCCTGCTAGACTATGGCCTATGGTTCCTTGGCACTGCTGAAGCTTCAGGGAACCCCAAAACGCCTGCTACCTCAGTTGGCCTGTAGACTGAAGTGGCAAATCGAGGGGAGTACTCGCTGCGGGTAGTGGCCCTTGGCCTTTGCACATTGTCAGTGAAAGACATCCGAGGAGCCACTGGTACTAGTTTGAAAAGTTATCCGCTGTGTGGATACTGTCTCCCGGCACTTGAGGGAAGGTT…
1.633	0.729	1.105	0.656	0.326	0.181	0.005	0.041	0.323	NaN	0.017	-0.131	1.765	0.11	0.085	6078	GGGTTTGGCACTTGCGATCAACATTACTTGTGCAGAGGAGCAGTGTTTAATTTCCCTGTGGCCTGCCCCTGAGTTTAGCTGACAAGCTCTGGAGAGATGGGTGAAGGGAGAAGAGCAGGCTGTGCTGGTCTCTGTTCAGGAAGACTTTGTTATGACCACAAGCCTGCTAGACTATGGCCTATGGTTCCTTGGCACTGCTGAAGCTTCAGGGAACCCCAAAACGCCTGCTACCTCAGTTGGCCTGTAGACTGAAGTGGCAAATCGAGGGGAGTACTCGCTGCGGGTAGTGGCCCTTGGCCTTTGCACATTGTCAGTGAAAGACATCCGAGGAGCCACTGGTACTAGTTTGAAAAGTTATCCGCTGTGTGGATACTGTCTCCCGGCACTTGAGGGAAGGTT…
-0.54	0.309	-0.018	-0.015	-0.46	-1.801	-0.248	-0.292	0.134	0.573	-1.067	-0.174	1.28	-1.115	-1.179	6087	GGATCACTGCTGTACTTTTACGGAAGACTTCAGTGGCATCCCACGACTACCACCATGACATTCACAAATGATGAGAGAAAGCACATCCATGACGTCTTGTGCAAAATTGATGCTGGTCATGTAGGAGCCGAATCTCTTGGCAGACTTTTCAATGTCTGCCCATGGACAAGGAGATATTTCAAATCATTTGGTGACCTCAGTACCTGCGAAGCAATCCAGCACAACCCCAAAGTTGCTGCACACGGTGCCAAGGTGTTACATTCCATTTTGGAGGCGGCCAAACACCTGGATGACCTGAGGGCATACTATGCAGATCTTAGTGTCGTTCACTGCAAAAAACTTTTTGTGGATCCTGCCAACTTCAAGCTGTTTTGTGGAATCGTTAGCATTGTCATCGGC…	B
1.526	0.685	0.983	0.628	0.297	0.213	0.138	0.11	0.372	NaN	-0.054	-0.608	0.227	NaN	0.608	6092	GGGTTTGGCACTTGCGATCAACATTACTTGTGCAGAGGAGCAGTGTTTAATTTCCCTGTGGCCTGCCCCTGAGTTTAGCTGACAAGCTCTGGAGAGATGGGTGAAGGGAGAAGAGCAGGCTGTGCTGGTCTCTGTTCAGGAAGACTTTGTTATGACCACAAGCCTGCTAGACTATGGCCTATGGTTCCTTGGCACTGCTGAAGCTTCAGGGAACCCCAAAACGCCTGCTACCTCAGTTGGCCTGTAGACTGAAGTGGCAAATCGAGGGGAGTACTCGCTGCGGGTAGTGGCCCTTGGCCTTTGCACATTGTCAGTGAAAGACATCCGAGGAGCCACTGGTACTAGTTTGAAAAGTTATCCGCTGTGTGGATACTGTCTCCCGGCACTTGAGGGAAGGTT…				R
-0.7	0.164	0.066	-0.093	-0.483	-1.951	-0.465	-0.519	-0.139	0.354	-1.055	-0.84	0.158	-0.868	-1.252	6097	GGATCACTGCTGTACTTTTACGGAAGACTTCAGTGGCATCCCACGACTACCACCATGACATTCACAAATGATGAGAGAAAGCACATCCATGACGTCTTGTGCAAAATTGATGCTGGTCATGTAGGAGCCGAATCTCTTGGCAGACTTTTCAATGTCTGCCCATGGACAAGGAGATATTTCAAATCATTTGGTGACCTCAGTACCTGCGAAGCAATCCAGCACAACCCCAAAGTTGCTGCACACGGTGCCAAGGTGTTACATTCCATTTTGGAGGCGGCCAAACACCTGGATGACCTGAGGGCATACTATGCAGATCTTAGTGTCGTTCACTGCAAAAAACTTTTTGTGGATCCTGCCAACTTCAAGCTGTTTTGTGGAATCGTTAGCATTGTCATCGGC…	B
-0.502	0.202	0.149	0.058	-0.299	-1.721	-0.136	-0.274	-0.06	0.237	-0.652	-0.487	-0.014	-0.782	-0.687	6109	GGATCACTGCTGTACTTTTACGGAAGACTTCAGTGGCATCCCACGACTACCACCATGACATTCACAAATGATGAGAGAAAGCACATCCATGACGTCTTGTGCAAAATTGATGCTGGTCATGTAGGAGCCGAATCTCTTGGCAGACTTTTCAATGTCTGCCCATGGACAAGGAGATATTTCAAATCATTTGGTGACCTCAGTACCTGCGAAGCAATCCAGCACAACCCCAAAGTTGCTGCACACGGTGCCAAGGTGTTACATTCCATTTTGGAGGCGGCCAAACACCTGGATGACCTGAGGGCATACTATGCAGATCTTAGTGTCGTTCACTGCAAAAAACTTTTTGTGGATCCTGCCAACTTCAAGCTGTTTTGTGGAATCGTTAGCATTGTCATCGGC…	B
-0.587	0.319	0.129	-0.035	-0.517	-1.788	-0.405	-0.337	0.013	0.235	-0.94	-0.452	0.036	-0.883	-1.315	6111	GGATCACTGCTGTACTTTTACGGAAGACTTCAGTGGCATCCCACGACTACCACCATGACATTCACAAATGATGAGAGAAAGCACATCCATGACGTCTTGTGCAAAATTGATGCTGGTCATGTAGGAGCCGAATCTCTTGGCAGACTTTTCAATGTCTGCCCATGGACAAGGAGATATTTCAAATCATTTGGTGACCTCAGTACCTGCGAAGCAATCCAGCACAACCCCAAAGTTGCTGCACACGGTGCCAAGGTGTTACATTCCATTTTGGAGGCGGCCAAACACCTGGATGACCTGAGGGCATACTATGCAGATCTTAGTGTCGTTCACTGCAAAAAACTTTTTGTGGATCCTGCCAACTTCAAGCTGTTTTGTGGAATCGTTAGCATTGTCATCGGC…	B
-0.537	0.254	0.153	0.01	-0.457	-1.751	-0.311	-0.232	-0.024	0.258	-0.538	-0.259	0.185	-0.736	-0.981	6113	GGATCACTGCTGTACTTTTACGGAAGACTTCAGTGGCATCCCACGACTACCACCATGACATTCACAAATGATGAGAGAAAGCACATCCATGACGTCTTGTGCAAAATTGATGCTGGTCATGTAGGAGCCGAATCTCTTGGCAGACTTTTCAATGTCTGCCCATGGACAAGGAGATATTTCAAATCATTTGGTGACCTCAGTACCTGCGAAGCAATCCAGCACAACCCCAAAGTTGCTGCACACGGTGCCAAGGTGTTACATTCCATTTTGGAGGCGGCCAAACACCTGGATGACCTGAGGGCATACTATGCAGATCTTAGTGTCGTTCACTGCAAAAAACTTTTTGTGGATCCTGCCAACTTCAAGCTGTTTTGTGGAATCGTTAGCATTGTCATCGGC…	B
-0.765	0.349	0.193	-0.001	-0.339	-1.748	-0.315	-0.472	0.07	0.274	-0.893	-0.504	-0.343	-1.878	-1.984	6115	GGACCGCTGTACTTTTACGGAAGACTTCAGTGGCATCCCACGACTACCACCATGACATTCACAAATGATGAGAGAAAGCACATCCATGACGTCTTGTGCAAAATTGATGCTGGTCATGTAGGAGCCGAATCTCTTGGCAGACTTTTCAATGTCTGCCCATGGACAAGGAGATATTTCAAATCATTTGGTGACCTCAGTACCTGCGAAGCAATCCAGCACAACCCCAAAGTTGCTGCACACGGTGCCAAGGTGCTACATTCCATTTTGGAGGCGGCCAAACACCTGGATGACCTGAGGGCATACTATGCAGATCTTAGTGTCGTTCACTGCAAAAAACTTTTTGTGGATCCTGCCAACTTCAAGCTGTTTTGTGGAATCGTTAGCATTGTCATCGGCCAG…	B
1.656	0.673	0.922	0.541	0.226	0.264	-0.027	-0.003	0.283	-0.324	-0.265	-0.298	NaN	NaN	-0.05	6119	GGGTTTGGCACTTGCGATCAACATTACTTGTGCAGAGGAGCAGTGTTTAATTTCCCTGTGGCCTGCCCCTGAGTTTAGCTGACAAGCTCTGGAGAGATGGGTGAAGGGAGAAGAGCAGGCTGTGCTGGTCTCTGTTCAGGAAGACTTTGTTATGACCACAAGCCTGCTAGACTATGGCCTATGGTTCCTTGGCACTGCTGAAGCTTCAGGGAACCCCAAAACGCCTGCTACCTCAGTTGGCCTGTAGACTGAAGTGGCAAATCGAGGGGAGTACTCGCTGCGGGTAGTGGCCCTTGGCCTTTGCACATTGTCAGTGAAAGACATCCGAGGAGCCACTGGTACTAGTTTGAAAAGTTATCCGCTGTGTGGATACTGTCTCCCGGCACTTGAGGGAAGGTT…
-0.964	0.055	0.207	-0.124	-0.372	-1.481	-0.14	-0.303	-0.06	-0.309	-1.645	-1.319	-0.144	-1.455	-1.323	6122	GGGTGCAGAAGCCTTACACAGGGCTTTTCTCTGCGATCCTCAAACTCAGATTTACTTCGTTGGAAAGGACCTGACTGAAAACTCTGCATATTTACATAGTCATGGTAAGAAGGTGATGGGTGCCTTGACCGATGCCGTCGCCCACATTGATGACATCGACGCCTGTTTCAGCAAGCTCAGTGACAGGCACGCCCATGATCTCATGGTGGATCCAGGCAACTTCGATATTCTGGCTCATCACATCCTAACAGTTTTGGCCATGTTCCTGCCTCAGCAGTTAACTTGCGCCAACCATCGCTCGGTGGACAAATTCCTGGCCTGTGTGAAGGAGGTCCTGATCAGCAAATATCGTTAAATGAAGATGTATGCAGCAAGAGAGTCTGACATCTTCTGCCCACA…	B
1.843	0.609	1.06	0.501	0.214	0.344	-0.026	0.045	0.252	NaN	-0.026	-1.067	-0.109	NaN	0.709	6126	GGGTTTGGCACTTGCGATCAACATTACTTGTGCAGAGGAGCAGTGTTTAATTTCCCTGTGGCCTGCCCCTGAGTTTAGCTGACAAGCTCTGGAGAGATGGGTGAAGGGAGAAGAGCAGGCTGTGCTGGTCTCTGTTCAGGAAGACTTTGTTATGACCACAAGCCTGCTAGACTATGGCCTATGGTTCCTTGGCACTGCTGAAGCTTCAGGGAACCCCAAAACGCCTGCTACCTCAGTTGGCCTGTAGACTGAAGTGGCAAATCGAGGGGAGTACTCGCTGCGGGTAGTGGCCCTTGGCCTTTGCACATTGTCAGTGAAAGACATCCGAGGAGCCACTGGTACTAGTTTGAAAAGTTATCCGCTGTGTGGATACTGTCTCCCGGCACTTGAGGGAAGGTT…				R
-0.383	0.357	0.04	-0.11	-0.474	-1.764	-0.319	-0.315	0.015	0.371	-1.095	-0.895	-0.24	-1.366	-1.735	6138	GGATCACTGCTGTACTTTTACGGAAGACTTCAGTGGCATCCCACGACTACCACCATGACATTCACAAATGATGAGAGAAAGCACATCCATGACGTCTTGTGCAAAATTGATGCTGGTCATGTAGGAGCCGAATCTCTTGGCAGACTTTTCAATGTCTGCCCATGGACAAGGAGATATTTCAAATCATTTGGTGACCTCAGTACCTGCGAAGCAATCCAGCACAACCCCAAAGTTGCTGCACACGGTGCCAAGGTGTTACATTCCATTTTGGAGGCGGCCAAACACCTGGATGACCTGAGGGCATACTATGCAGATCTTAGTGTCGTTCACTGCAAAAAACTTTTTGTGGATCCTGCCAACTTCAAGCTGTTTTGTGGAATCGTTAGCATTGTCATCGGC…	B
1.811	0.677	1.156	0.74	0.395	NaN	-0.063	0.033	0.089	NaN	0.146	0.058	0.544	0.091	0.021	6141	GGGTTTGGCACTTGCGATCAACATTACTTGTGCAGAGGAGCAGTGTTTAATTTCCCTGTGGCCTGCCCCTGAGTTTAGCTGACAAGCTCTGGAGAGATGGGTGAAGGGAGAAGAGCAGGCTGTGCTGGTCTCTGTTCAGGAAGACTTTGTTATGACCACAAGCCTGCTAGACTATGGCCTATGGTTCCTTGGCACTGCTGAAGCTTCAGGGAACCCCAAAACGCCTGCTACCTCAGTTGGCCTGTAGACTGAAGTGGCAAATCGAGGGGAGTACTCGCTGCGGGTAGTGGCCCTTGGCCTTTGCACATTGTCAGTGAAAGACATCCGAGGAGCCACTGGTACTAGTTTGAAAAGTTATCCGCTGTGTGGATACTGTCTCCCGGCACTTGAGGGAAGGTT…
-0.793	0.183	0.145	-0.059	-0.335	-1.61	-0.648	-0.635	-0.751	-0.407	-0.927	-0.267	-0.473	-0.789	-1.045	6149	GGGCTGCAGAGTAGGGGGTCGAAGCAGTCTTGAAGCAAGTGCAGTCTGAGAGGGTTGAGGCGACCACGAGGAAAATGGCATCTGGTAACGCCCACATCGGAAAGCCAGCTCCGGACTTCCAAGCCACGGCAGTGGTGAAGGGCGAGTTTAAGGATATCAAATTGTGTGATTACAAAGGGAAGTATGTGGTTTTCTTCTTCTATCCCCTCGACTTCACCTTTGTCTGCCCCACCGAGGTCACAGCCTTCAGTGACCGTGCAGAGGAGTTTCGCAAGATCAACTGCGAGATCATCGGTGCCTCGGTCGACTCTCATTTCACCCATCTTGCATGGATAAACGCCCCCCGCAATGAAGGTGGACTTGGTGCCATGGACATCCCGCTGGTTTCGGACATGACTC…	B
0.357	0.25	0.644	1.118	1.273	1.268	0.627	0.342	-0.103	NaN	0.423	0.842	0.39	1.163	NaN	6150	GCAAGACAGGTTAAAACACAAGTACTTTAAATCAAACAAACAGGAGCAAACTGGGTGTTTCTAATCCGTAAATCTAATTTGGAATGATCTCCTTGATGAATTTACACAATTATTTGCATTTCCAGCCTTTGGACAGTACTCTGGTACATCTGCTCTACATAATTTAAGTTCAAGATATGCCTGTGTAGTTAACTCGTGCACATAATTTGCACATCTACTTTCTTCAGTAAACTCAGTGCATTTTACTCACGCAAATGACTCTGCTGTAGTAGCTGTTGGAACCCTTCACAAGCGTGTTGTCCTTTGTGAATCAGTACCAATTTTCAGCAAGGATGTGCAGACCGCATGTTGTTTAATGAGATATTTTGGGAGAGAATCGAAGGGTTATTATTATATAAT…
-0.503	0.382	0.143	-0.005	-0.399	-1.861	-0.364	-0.49	-0.036	0.414	-0.856	-0.586	0.088	-0.701	-0.727	6151	GGACCGCTGTACTTTTACGGAAGACTTCAGTGGCATCCCACGACTACCACCATGACATTCACAAATGATGAGAGAAAGCACATCCATGACGTCTTGTGCAAAATTGATGCTGGTCATGTAGGAGCCGAATCTCTTGGCAGACTTTTCAATGTCTGCCCATGGACAAGGAGATATTTCAAATCATTTGGTGACCTCAGTACCTGCGAAGCAATCCAGCACAACCCCAAAGTTGCTGCACACGGTGCCAAGGTGCTACATTCCATTTTGGAGGCGGCCAAACACCTGGATGACCTGAGGGCATACTATGCAGATCTTAGTGTCGTTCACTGCAAAAAACTTTTTGTGGATCCTGCCAACTTCAAGCTGTTTTGTGGAATCGTTAGCATTGTCATCGGCCAG…	B
0.221	0.777	0.785	2.173	1.696	0.953	3.594	2.318	3.091	NaN	0.124	1.633	-0.483	-0.44	0.383	6156	GGAGGACTGAAGGACTGACTGGCAGAGGCTGCGGTTGAGCAGAGAGGCGGACTGTTTTGAGGATCACAAAGATGCATTCTGGATGCACAGATCTCCAGAGGTTAATTTGCTCTCCAAAGGGGATCTCCTTCCGGATGGACAACTGTATGTACTGGACCTCAACGTGCAATGGAATCCAGGGGAAGTGCCAGAAAGACTGCACCTCCATGTTCCAGGCGTGCCACGTGAATGGCGGGAAAGTGCAAATCACCGATTACAAGGGCGACTACCTATTTCTGGACCCATGCAGCAGTAATAACAACATCAAGACATCCAAAGACAGAAACTCACCCTACTCTGAATTTGAAGTTCAGTTTCAAAATGGGAAGGTCATTTTTAAGGCATGTAATGGGTTGTTTC…					Y
0.473	0.418	0.316	0.115	0.279	0.395	1.35	1.043	1.156	NaN	0.116	0.282	-0.307	0.415	-0.176	6154	GTATCTCTAGGTGGATCAAAAGTTCTATTGGTGTGTAAAGGGGTCTCCCATTTTCTTGTTGAAGAGGGATAGTTTTTCTTCTGTTTTTTGTCTGAAAATGGGACACATTTCTTTTCTTGCACTCGATTTCCATTTTTGTTGGGGTGCTTTTTCAAAATTTTGCAAATAGAAATGGCTGTAAGTGCTATGTGATAATGTACAACTCTCAAAAAATAAAAAGCAAAGGCATAAAAAAGATGTCTAAAACCAGATGTTGTTATGGAATGAAATGTGTACCTGGCCACCACATCCCCTTGAAAGATCTTCATTCGTGTACCAGGTAGAGCCTTCAAACAATGATTTGAGTTCACAAACACTCTAAGTGTCTCCATGCTCTGTTCATCTTTCAACAGCCTCCTC…
1.451	1.647	0.99	1.975	2.12	-0.194	2.665	0.989	2.031	-0.52	0.138	1.711	0.54	0.591	2.018	6155	GGACGGAGGACTGAAGGACTGGCAGGGGCTGCGCTGCGGCAGAGCACACAGGCGGACAAACTCTGAGGATCACAAAGATGCAGTGTGGACGCACAGATTTCCAGGGGTTCCATTGCACTCCAAAGGGGATCTCCTTCCGGATGGACAATTCTATGTACTGGATCTCAACGATTAATGGAATCCAGGGGATATACGAGAAAGACTGCACCTGCGTCTTCCAGGTGCACCTCGTGAATGGCGGGAAAGTGCAAATCACCGATTACAAGGGCGACTACCTATTTGTGGACCCAGGCAGCCGTAATAACAGCATCAAGACAACCAAAGACTGGAACACACCTGCCTCTAAATTTGAAGCTCAGTTTGATAATGGGAAGATCATTTTTAAGGCACATAATGGGA…
0.137	-0.03	-0.394	0.017	0.356	0.863	1.121	1.055	0.966	-1.326	-0.605	-0.892	-1.034	-0.29	-0.497	6157	GCACGATGTTTTGTTTTATCACCCCCCTCAACTGATGGCTTTTCAAGAGCCTGTTTAGTGGCACACACCGCTCTCTAAAAAAAGCATGGCTGTTTTACAGGACTTGTTTGATAAAAGTAAAACCATTGGCAAAGCCAGTTTGTTTGGCTTTTCCTTCATAGTTTTTTTTCTTCTCATGAACATAGTTTATACAGATCAGTCAAACTATGTACGCTCCCAAAAAGTGACATCAGTTTTTGAGGGTGATCCCGATGTGGTTCAATGAGGTGAAGAGTGAGGAAGTTTGGAGAAAGACTGACCCCATTTATCTGAATGGAGGCCTGTGTCATGTTGGAACGGTGAAGGTGATTAAAGGCAAGTGATATTCTCCAGTGAGTGTGAGGTGAGAGGTATAATTTG…
0.468	-0.053	0.48	0.763	0.682	0.86	1.273	0.562	0.159	0.467	1.148	1.269	0.177	1.294	0.929	6158	GGTCTGTGAAGACCACGTCCTCCCCCTGTGCAGAGCAACGAGAGCGCAGAGCAGTCATGGCTAGCTACCAGATCCTGGGCCCACAGCCTGTCTACAACCCGGCTATTCCTTACTCTGCTGAAATCCTAGGAGGATGTCACCCAGGAATGATCTTCACCATCCAAGGGACCGTGCCGCCCAAGATGGAGAGGTTTGTCGTGAACTTCGCCACAGGACAGTGTGAAGGCTGTGATGTGGCTTTTCACTTTAATCCTCGCTACGACGGGCGTGACAAAATCGTCTGCAACACCTTCAAGAACGGAGCTTGGGGAAAAGAGGAGAGGAAATACGAGATGCCTTTCAAGAAAGGGAAGGATTTCAAACTTGTTTTTGAAGTCACCAAATATACCTTTCAGGTGG…					Y
0.684	1.03	0.398	0.449	0.499	0.874	2.025	1.388	1.432	0.292	0.151	0.514	-0.154	0.475	-0.215	6161	GGGATATTGCACCTATGGACATTGGTGGCGCTGAACAAGAATTCCGTTTGGACATTGGACCTGTCTGTTTCAAATGAATGGACTCAAACTAACTTAAAAAAATGTTCTCTCTTTGCCATTTCTCTTTTTTGTGCTGAAAACGGACTCCTTCCATTTCCTCTGCTCTCCTGCTTGCTTAAACTCTGGGCGAAAGAGAAGGAGGAGCATTGATTGGATCATTGTGCAATACACACTAAAACAGCCCCCGAGGGACCTGGAAGTCATTCAAGATGTTAACAACTTGATTTGGGAAATGTCAATCTTTGTAAAAAAAAGCTAAAATAAAAAATAAACACCCTGAAAGTTTGTACCACTTGTGGCCTTTGACTATCTCCCAAAGAGGAAGTTTAAAACCACAAC…
-0.997	0.253	-0.094	-0.109	-0.55	-1.698	-1.342	-0.955	-0.734	-0.217	-1.305	-1.079	-0.143	-1.639	-1.708	6162	GGCGATAACAACTCTGCCCTCTCCTACCCTTGTCACGACGCGAGCAAGGCTCACATGGTACAAGACTCAGCAAAGACAGCAATCTAACAGCACCCGCAGAGGCAACTCTAAGTCTCATTGGAACCAATAAGGATGTGGGCTGCGGTTGCTGGCTTCACTGCCTTTCCACATTTGGGGGGCTTCTTTGGCTGGTTCTTTACTAGAAAGAATGTGCCCACCTGGTACGAGAGTTTAAAGAAACCTTCTTGGCGTCCACCCAACAAGATGTTCCCCATTGCCTGGACAACTCTGTACACAACAATGGGCTATGCCTCGTATCTGGTGTGGAAAGACCTCGGCGGATTCAGCAACCAAGCAGTGGTGCCCCTCGGTCTCTACGCAGCTCAGATGATCCTTAAC…	B
0.315	0.67	0.252	1.375	0.871	1.53	2.376	1.396	2.016	0.555	0.112	1.306	-0.227	NaN	0.276	6167	GGCCACTTAGCCATCAAAAACCCAGATTGCAGGTGTCCAGAGGAGGATATAAGGACGGAAGAGCTGCTGGAGGCACTGAGGACTGAAGGACTGACTGGCAGAGGCTGCGGTTGAGCAGAGAGGCGGACTGTTTTGAGGATCACAAAGATGCATTCTGGATGCACAGATCTCCAGAGGTTAATTTGCTCTCCAAAGGGGATCTCCTTCCGGATGGACAACTGTATGTACTGGACGTCAACGTGTAATGGAATCCAGGGGAAGTGCCAGAAAGACTGCAGCAGCATGTTCCAGGTGTGCCATGTGAATGGCGGGAAAGTGCAAATCACCGATTACAAGGGCGACTACCTATTTCTGGACCCATGCAGCAGTAATAACAACATCAAGACATCCAAAGACAGA…					Y
1.241	0.577	0.274	0.176	0.318	0.699	0.452	0.581	0.475	NaN	0.152	-0.113	NaN	0.572	0.066	6169	GGGCGCTTAGATGAGAAGGAAGCTTTGGTCTCACAGCTGACCCGTGGCAAGCAGACCTACACCCAGCAGCTGGAAGACCTGAAGAGGCAGCTGGAGGAGGAGGCAAAGTCCAAGAATGCCCTGGCCCACGCACTACAGTCAGCCCGTCATGACTGCGACATGCTGCGGGAGCAGTATGAGGAGGAGCAGGAGGCAAAGGCAGAGCTGCAGCGCATCCTATCTAAAGCTAACTCCGAGGTGGCGCAGTGGAGGACTAAGTACGAAACGGATGCTATCCAGAGAACCGAGGAGCTGGAGGATGCCAAGAAGAAACTGGCCCAGCGACTGCAAGAAGCAGAGGAAGCCGTGGAGGCAGTGAATGCTAAATGCTCCTCGTTGGAGAAGACCAAACATAGGCTG…
0.167	0.086	0.613	1.085	1.481	1.545	1.822	1.272	0.862	0.36	1.049	0.909	0.059	1.474	1.036	6170	GGACTCTGACTGCTGCCACCGCCCCTGTCTCCTGTCTGCAGAGCTCCTTTCACAATGGCACTTGTCCACGAAATTCTATGCAAGCTCCACCTTTTAGGAAATGAAGATATTTGTCAGACGGCGTATGGTTCCCTTAAGGCGTCACCAAACTTTGATGCAGAAAAGGATGCAGCTGCCCTTGAAACGGCCATCAAGACCAAAGGTGTGGACGAGGTCACCATTGTTAACATCCTCACCAACCGCAGCAATTCACAGAGGCAAGATATTGCATTCTGCTATCAGAGGAGAACCAAAAAGGACCTAAACTCAGCACTGAAGTCTGCTCTGTCCGGTAATCTGGAGACGGTGATGTTGGGTTTGTTGAAGACACACCCGCAGTACGATGCCAGCGAGCTGAAG…					Y
0.39	0.439	0.001	0.005	0.054	0.617	0.95	1.095	1.433	NaN	-1.218	-0.369	0.024	-0.877	NaN	6171	GGCCTTCTCTCCTCTACATCTTTCTGCCAAAGCATAGTCCTTTATACTCTGGCCTTCCTTGTCATGCAGGGGTGAGAATTTCTTCCCTGAGCACACTCTCCTGGGCTTTTACTGCCAAGTGCATCTTTCTATTGTATGGTTGGGTTCTATTTTCCAAAGCACTGTCCTAGCCCAGGTTTCTTTCCACCTTTCCTAAACATGATTTAACTATGATTTAACTACCTCCATCCTTACATGGACACCGCCTGGTAGACAGTCTTCACTCTTCCAGAGTCTGATTCTCCTCCTCTTACAACCCCCTCGGTATGGTGCCCCTCACCCCACCACACCATTTGGAGCCTCTTCCTGAACCAGAGTTCATTCACTCTTACCCTAAATAGCAACTAACATGCTCAGGCT…
0.202	0.65	0.981	1.694	1.234	0.875	0.781	-0.221	-0.917	3.708	1.677	1.562	3.494	2.513	NaN	6175	GGACTCTCGCGCGCACCTGAACACACGGCAACAGCAGCTCCTGGCAGAGGCTGCACCAGATAAAATCATGAAATATTTCATCCTTCTTCAAGCCTTTCTTGTGTGTGCAGCATCAGGTCAAGATGCTACTCTCTTACCGAATGTGGACTTTCCTGGAAGTGATATTGAGAGGATCTTGGCTCCAGATGCGGAATGCTGCCAGATTTACTGCACTGCCCATTTTCGATGCACATTTTTCACTTTTGTTTTAAAGCATCGCGACCTTCCAAGCCGTTCCTGTTTTCTGAAACACACGGACAATGGGCTTCCACTAAGGAGAACCACTTTGGAAAATGCTGTGTCTGGGTTTCGTTTGTCCACAGTTGACCCAAAGAAACATAGTTGTTTCACAAAAACCTA…			P
0.689	0.675	0.276	0.393	0.223	0.646	1.827	1.245	1.091	NaN	0.221	0.129	-0.457	0.026	0.06	6176	GGGTGTGACCTCTAAGGATATGGCTACTCAGTTTGCATTCATGCGTCTCCTGGCCAACCACGCCTCTCAGAACATTACCTACCACTGCAAGAACAGCATTGCATACATGGACGGAGAGACTGGTAACCTAAAGAAGGCAGTCATCCTGCAAGGATCTAATGATGTTGAACTCCGTGCTGAGGGCAACAGCAGGTTCACCTTCAGTGTGCTTGAGGACAGCTGCACGAGACATACTGGTGAATGGGGCAGAACGGTCATTGAATACAGAACAAACAAACCATCCCGCTTGCCCTTCTTGGATATTGCACCTATGGACATTGGTGGCGCTGAACAAGAATTCCGTTTGGACATTGGACCTGTCTGTTTCAAATGAATGGACTCAAACTAACTTAAAAAAAT…
-1.203	-1.125	-1.547	-1.742	-0.318	-1.08	-1.703	-1.005	-0.534	1.914	1.289	1.538	1.483	1.074	0.18	6178	GGAGACGTGCCCTGTGGAGGAAGAAGTGCTCTGTGTGCCAGCTACCCAATCGTGCCAGAGGAGAGAGCAGTGCCTTGTGTTCCAGTCTTCATCACCACATCTTCTACTTCTGTCATGGGCCTTAAGATGTACGCTCTGGTCCTTTTATTCATTGGAATCTGCTTGAGTGAAGCAGGCCAGGGGGAGAACAAGGGTGCAGCAGATGACAAGAGTGTGGAATTCATACGTCTTTTTGAGAAGCCAGCTGAACACAAAGCTGAACTAGAAGATAAGAATGTGGACTTCATGCATGTATTTACCACCAAAGATGCTCCGGCTGTGGTCCGGCAGAAACGCTCCCCAGGAGATTTCGAGTGTCGCTTCTGCTGCAGAGATAACTTTTGTGGGGTCTGCTGTTAC…
0.159	0.11	0.555	1.185	1.443	1.84	1.745	1.246	0.874	0.253	1.206	1.069	0.206	1.374	1.102	6180	GGACTCTGACTGCTGCCACCGCCCCTGTCTCCTGTCTGCAGAGCTCCTTTCACAATGGCACTTGTCCACGAAATTCTATGCAAGCTCCACCTTTTAGGAAATGAAGATATTTGTCAGACGGCGTATGGTTCCCTTAAGGCGTCACCAAACTTTGATGCAGAAAAGGATGCAGCTGCCCTTGAAACGGCCATCAAGACCAAAGGTGTGGACGAGGTCACCATTGTTAACATCCTCACCAACCGCAGCAATTCACAGAGGCAAGATATTGCATTCTGCTATCAGAGGAGAACCAAAAAGGACCTAAACTCAGCACTGAAGTCTGCTCTGTCCGGTAATCTGGAGACGGTGATGTTGGGTTTGTTGAAGACACACCCGCAGTACGATGCCAGCGAGCTGAAG…					Y
-1.348	0.441	-0.33	-0.685	-0.945	-0.549	-1.519	-1.082	-0.776	1.171	-0.379	-0.852	1.063	0.119	-0.859	6181	GGGTATTTGCTCCCCCTAATGACATAGGCCGCCTGAAGCAATTAGTACAAAGTAAAATCAAAAAAAGATAATAAAGAAGGGTAACTGATAGAAAAGAAGGCTGACATGGCTTCAGGCATTATTAAAAGTCATGGGAAGCCTCTTTCTGATTGAAAATATGCTTTTCTGATTAGGTATACCCAGGGCCATTCTAATTATATGATTCTGCGGCTGTGGTGATTTCCACTTAATTAAAGACTTACTGCTCCGGTTCCGTAGTCCTCCTATTGCTGCATAATTTGCACTTTTTAACAAAAAAAAGTTATTTCTAGCTCAAACAGattaaatatttttaaatataaGTACCATGTTGGGTGCCATGCTGTGCGCTGATGTGAAACTGGTACTTTGAGATGAAAC…		G
0.551	-0.324	0.95	2.053	0.918	1.263	1.955	1.202	1.39	2.46	2.242	1.79	2.581	2.678	1.616	6183	GACTGAAGGCACTGAGCTAGAGCGCCGAGGAGCACACATTGCAGCGCAGACACCCGTACCTGCAAACACACTCACCATGGGGAAACTGCTTCAAGCGCTGGTGGTGCCCTGGCTCTGCCTCTGGTTGGCCACCCTCCTGGTCCCTGAGGTCAGCTCGGAGGAGTGCTCAGAGAAGAACTGTGGTGTTGAGACATTCAGGTGCCAAAAAGCGAATGAGCAGTGCTGCAAACAACACGTCGGCTGTCCCTGCGATCAGAGTTACCCAGAATGTGACCAATTTAAGAACGGCCTGGTTCCTCTAGGGGAGATCATGTACACAAATTTTGGCCATACACGCTGCACCTGTAAGTGCAACCTGCAGCTCCAGTGTGAGACCAAACCTTGCCCCGAGATCCCTCC…
0.583	0.469	0.647	0.928	0.726	1.355	0.424	0.314	0.276	NaN	0.304	0.353	0.23	0.862	-0.067	6186	GGGGAATGCAAACAATTTTACGTCTAAGAAATCATGCATTAAGGCTTGCAAGAAAGATTCAGTGAAAATCAGAAGGAAAAAAAAGAAGCCATCCTTGAAACCAGCGGCTGTCGTTGAATCAGCTTGAATGTGTTATTTGTTATACCGACTTTCTACATTTAGTGTATGAGGAACTGCATAATTTCTCGAAGCCTTTAAAAACGTGTTCATTGCATATCCTTTATTTTTAAGTAGAATTGGTCTCATTTGGAAATCCTTTGCTTCTTTCTAACCTATTACTGTGAAAGGTGTATTTAGTACAGTGTATAATTGAATGACTTCAACTTTGTAATAAAGTGGTTTTGCTAAAGTCTGTTATCCCCTTACACTGTATATTCAGTTACATAACCTCTCTGGTAC…					Y
-0.312	-0.113	0.257	0.637	1.595	1.662	0.205	-0.033	-0.318	0.775	1.492	1.371	0.659	1.894	1.613	6184	GGACAAAGCAGCCAAACAAGCACACGGAGGAATCCACGAAGCGGAGAAGGTGCTGCATAACCATGAAGCTGTACATCTGCATCTCCCTGTGCCTCTTCGCCGCCTTTGCTGCTCCAGGAACGGACCCTGCCCTGGATTCCCACTGGGAACTGTGGAAAACATGGCACGGCAAATCCTACCACCCGAGTACAGAAGGCTGGCGCAGGATGGTTTGGGAGAAAAACCTGAAAATGATTGAAATGCACAACCTGGACTACACAGTTGGGAAGCACACATTCCGCATGGGGATGAACCAGTTTGGTGACATGCCAACCGAGGAATTCCAGCAACTCATGAACGGCTACAAACGCAAGCCTGAAAGGAAGTTCAAGGGATCCACATTTCTGGAGCCAAACTTCT…			P
0.795	0.603	0.878	1.04	1.277	1.282	0.356	0.212	0.138	NaN	0.06	0.157	0.312	NaN	-0.432	6185	GGAACTCTCTGTGATCTTAAAAGAGACAGTATCTGCATACAGCCTGGGATTCAGGAGACCTGCATGTCTGTAGTACCACCTGTAACAATATGGAACATACCACTCGTCAGTTCAATGGAGAGTTTCCTTATCTGTGATTTTTGCGTAGATCCGCTCGCACTGTCCACCTGGGTCTGACGCTACTGTGAAAATATCTGCAGCATCCTCACTCTCTAAAGCACTGACCTCATGATCACACCCTACACCACCTGTTACTGAACAATGTGATTGGCCATAGTAGCACTGTCGGTGGGAACAAACGGACAGCAAGGTCATTTGTTAGTATCAAAGGGAACCCTCACTGTTAGAAACCAAAATAAATGTATTTAAGAGAAAATAAAGAGAAACTTCTAGATTTTA…	B
0.22	0.506	0.643	0.717	1.245	1.518	0.832	0.688	0.806	0.12	0.301	0.18	0.38	0.417	0.345	6188	GGGTAACAGTTTGCGAGGGATTGTCAAGCACCTGGAAGGTATGTCGGAAGAGGCGATCATGGAGCTGAACCTGCCCACAGGTATCCCCATTGTTTATGAACTGGACAAGAATTTGAAGCCAATTAAGCCCATGCAGTTTTTGGGCGATGAGGAGACTGTCCGCAAGGCCATGGAAGCTGTAGCTGCCCAAGGGAAAGCTAAAAAGTGAATATGGCTCATGACGGAGACTTCATAACCTTTGCATCCACCAAACGCCATGAGCACAGGAACTCTAAGATACAGATGTTTGTGTGACCCTCTTTTAAAAAGAAAAGTAACTTAGCTAGAACAAAAATGCTTGCACACATTACACCTCATGAGACTTAAGAAACAGCACCTTAATTCCTGCTAGAATGTTTG…					Y
0.371	-0.18	0.676	0.153	1.451	2.022	0.935	0.258	-0.068	-0.206	-0.236	-0.873	-0.02	-0.365	-0.248	6189	GGACAGAAGAGGGATACCGAAGAAAGGCCGGAGCTAGAGACGGGGGAGAAAAAAAGGAAACTGTAGAAAAAGAACACGGGAGAACAGAGCAAGGTATACAGGATACACCTGGAGACGAGTACAGGAGATTCCAGGAGAGACCCGGAGACTGAACAGAGAGCGGGAGACACAAGAGAGCGAGAGGTCGAAGCTCGAGACCTGCCAGACACAAGGAAACCAGAGGACAAAAGCTCCAACACCCACACCTCCGACATGGACCCCAGGGCGCCGCTCCTCTCCGGGCTCCTCCTGGTCCTCTTTCTGCAGCTGCAGGGTGCCAGGACAAGCCCCATCTATGACCCGAGCCCGGCCCGGGAGCTGGACAGCCTGAAGGCCATCCTAGAGAGGTTGGAGGAGAAG…					Y
0.571	0.987	0.352	0.444	0.559	0.905	1.985	1.653	1.522	-0.389	0.156	0.389	-0.236	0.366	0.27	6191	AGGGGTGGTACCCAATTTGAGTACAACGAAGAAGGTGTGACCTCTAAGGATATGGCTACTCAGTTTGCATTCATGCGTCTCCTGGCCAACCACGCCTCTAAGAACATTACCTACCACTGCAAGAACAGCATTGCATACATGGACGGAGAGACCGGTAACCTAAAGAAGGCTGTCATCCTGCAAGGATCTAATGATGTTGAACTCCGCGCTGAGGGCAACAGCAGGTTCACCTTCAGTGTGCTTGAGGACAGCTGCACGAGACATACTGGTGAATGGGGCAGAACGGTCATTGAATACAGAACAAACAAACCATCCCGCTTGCCCTTCTTGGATATTGCACCTATGGACATTGGTGGCGCTGAACAAGAATTCCGTTTGGACATTGGACCTGTCTGTTTC…
-0.359	-0.152	0.297	0.681	1.582	1.79	0.024	-0.035	-0.333	0.959	1.706	1.788	0.645	2.065	1.883	6192	GACACAAAGCAGCCAAACAAGCACACGGAGGAATCCACGAAGCGGAGAAGGTGCTGCATAACCATGAAACTGTACATCTGCATCTCCCTGTGCCTCTTCGCCGCCTTTGCTGCTCCAGGAACGGACCCTGCCCTGGATTCCCACTGGGAACTGTGGAAAACATGGCACGGCAAATCCTACCACCCGAGTACAGAAGGCTGGCGCAGGATGGTTTGGGAGAAAAACCTGAAAATGATTGAAATGCACAACCTGGACTACACAGTTGGGAAGCACACATTCCGCATGGGGATGAACCAGTTTGGTGACATGCCAACTGAGGAATTCCAGCAACTCATGAACGGCTACAAACGCAAGCCTGAAAGGAAGTTCAAGGGATCCACATTTCTGGAGCCAAACTTC…			P
-0.377	-0.077	0.398	0.748	1.64	1.89	0.084	-0.096	-0.408	0.99	1.834	1.825	0.767	1.977	1.879	6193	GGGGGCCCTTGAAGGTCAGCATTTCAAAAAGACTGGCACCCTTGTTTCTCTCAGTGAACAGAATCTCGTAGACTGCTCCCGAGCTGAAGGAAACCAGGGTTGCAACGGTGGGCTTATGGACCAGGCTTTCCAGTATGTGCTGGACAACCATGGCATCGATTCCGAGGAATCCTATCCTTACGTTGGAAAGGATGACCAGGAATGTCACTATGACCCTCAGTACAACTCTGCCAATGACACTGGCTTCACCGACATCGAGAGCGGCAACGAGAAGGAGCTCATGAAAGCAGTCGCCTCTATTGGGCCTGTCTCTGTGGCCATTGATGCAGGCCACCAGTCGTTCCAGTTCTACGAGTCCGGTGTCTATGTTGAACCGGAGTGCAGCAGTCAAGACCTGGA…			P
0.336	-0.204	1.261	2.575	1	1.165	2.048	1.321	1.415	2.78	2.38	2.062	3.098	2.732	1.831	6196	GGACTGAAGGCACTGAGCTAGAGCGCCGAGGAGCACACATTGCAGCACAGACACCCGTACCTGCAAACACACTCACCATGGGGAAACTGCTTCAAGCGCTGGTGGTGCCCTGGCTCTGCCTCTGGTTGGCCACCCTCCTGGTCCCTGAGGTCAGCTCGGGGGAGTGCTCAGAGAAGAACTGTGGTGTTGAGGCATTCAGGTGCCAAAAAGCGAATGAGCAGTGCTGCAAACAACACGTCGGCTGTCCCTGCGATCAGAGTTACCCAGAATGTGACCAATTTAAGAACGGCCTGGTTCCTCTAGGGGAGATCATGTACACAAATTTTGCCCATACACGCTGCACCTGTAAGTGCAACCTGCAGCTCCAGTGTGAGACCAAACCTTGCCCCGAGATCCCAG…
2.737	1.375	0.614	0.702	1.426	1.821	0.445	0.333	0.158	NaN	-0.051	0.689	0.372	0.551	0.176	6197	GGGTGTGTGATGAGACCAAGGTTTCCCATGATGAACTGGATGACTTCTTCGGCAAAGAGTTAGGGTTGGATGAGTCAGAAGGTGAACTTACCAACAAAAATGAGCTGATTGCCATCATCAAGGGAGGACACAAGATGCTGCCTGTGTATAGCAATGAACCACAGAGCAGGACGTTTAAAAACCCAAAGTGCATTGTTCAGACAACATCCTGGTCCCAGTGTTCCAAGAGCTGTGGCAATGGCATCTCTACAAGGGTCACCAATGACAATCTCGACTGCAGACTCGTGCGCGAAACCCGAATCTGTGAAGTGCGGCAGTGTGGCGAACCAGCCCATGCCAATCCAAAGAAGGGAAAGAAGTGTACAAAAACAAGAAAGTCACAAGCTCCTGTGAGGTTCG…
-0.545	-0.834	0.124	0.531	-0.237	-0.483	-0.568	-0.304	-0.302	3.673	2.359	1.871	3.312	2.95	1.525	6198	GGACACACAGCTGCATCATCAGCCTCTGAGACCTACAATGGAGCGATGCGTCGGTGTCTTAGCTGTGCTCGCGGTAGCTTCTGCGGCCAGAAGCCCCTCGCTTCCACAGGTTTCCTGGACCGTAGAAGATGCTGTTGATTTGTTCAATAAGAGGTCAAACGAAGACTACATCTTTAAACTTGTAGAAACGGATGCAGAATATGTAGTGATTTCCGGGGACCAGTCTACAAGACCTCATCAGATGCACTTTTCAGTTATGGAGACTCGATGTCTAGTGTCCGAGAACAAAAACACACAAGACTGTGACTTCAAAAAGGCTGGGACAATGAAAGCTTGCACAGCAGGTCTGCTGGTGGAACCGGATAAACATTTCATTAAGATCAATTGTGATAGCTTAGC…			P
1.437	1.757	1.866	1.884	1.278	0.927	0.3	0.073	0.145	1.416	0.357	1.393	0.954	1.722	0.637	6199	GGCGAAAAGTCTTGCTGGACGATCAAGAAAGTTCCAAAAATTTGCCGGATGGAGGCTGACGAAGGCCCTTGCCGAGGCTATTTTAAACGCTATTCCTACAACCTAATGTCACAAAAATGTGAGGTCTTCATGTACGGTGGATGTTATGGGAACGACAACAACTTCAATGATGAGGCGTCCTGCATGGAGTACTGTGCTCCTAAAAGAAATTCGCCCTCCTTTTGCCACAGCCCAAAGGAGGAGGGATCTTGCTCCGCTTCGGTTACTCGGTATTTCTACAACCCGGAAAATAAAGCCTGTGAAGAGTTTGTTTACACAGGATGTGGAGGAAATTCTAATAACTTTGTTTCTTTGAAAGATTGTAACAGTGTGTGCAAAAAAGGATCCAAAAAGCCAAAG…
-0.044	0.053	0.498	0.865	0.947	1.065	0.509	0.255	0.256	0.534	0.246	0.111	0.15	0.092	-0.547	6200	GGAGCATCAGTGCCGTCTGTGCTTCCGAGAGAGGGGAAGGGAATCGTATTGTGGAATATACCGAAGGAGTAACGTGCTGCTCAGAAGGGAAACCGGAGGGCTGCTAGCTTGCCTCTGCATTTCAGGGGGTGTTTTCCAAAACCGTAAGCTGCAGTGAGGAAAGAGTAAGCCCTTAGGAAGGTAGTGCTTACCTGGAGCAAAATCATGCAGAAACTGTTTACATTCCTTTTGTTGGCCACAGTGACTTTATGCTCTGAATCTCCTTTCAATCTGTTATCCCTGGAGGAGCTTGGATCTGACATAGGAATCCAGGTATTCAATCAAGTCATCAAATCTAACCCTCAACAGAATGTTGTGGTTTCACCCCATGGGATTGCATCAGTGCTGGGAATGCTTCAG…	B
0.262	0.014	0.583	1.198	1.079	0.945	1.506	0.572	0.5	0.633	0.658	1.237	0.46	1.374	-0.284	6201	GGACTCTTGCCTGGGGCGGTGCTGCGCAGCCTGGTTTCCCTCTCTGCTCTGTGGAAGATTAGCGCAAGCTGTCAAGATGGTGGTACCAACTCATCTGGAGCAGGCCATGGAATGCATGATGATGACGTTTCATAAATATAGCGGAGACAAAGGCTACATGAACAAAGATGATCTTAAACACTTCATGGAAAAGGAGTTCACTGAATTCCTCAGGAACCAGAACGATCCTATGGCAGTGGACAAGATCATGAAGGACCTAGACCAATGCCGGGAAGGACAGATCAACTTTCAGAGTTTCTACTCCCTCATCGCTGGGCTCAACATCGCCTGCAACGACTACTACGTCGCGCACATGAAGCCCAAGTCAAGAAGCTAGGAATGCTGTCCAACTCTGGAACC…					Y
-0.126	0.654	-0.164	0.216	0.23	-0.065	0.129	0.304	1.268	-0.431	-1.012	-0.853	0.011	-0.51	-0.335	6202	GGACAGCTTCCCAGCGCTAACCTCAGAGTGCCGACGATTGAACCTCGCAGCGCTAGAGTCATGGCCGAGACAGCTCCAGTACCCGCCGCCGCTCCTCCAGCTGAACCTGCCGCCGCCACCAAGAAGAAGGCCGCCCGCAAACCAGCCTCGGGCAAGGCCAAGAAGCCCTCGGGCCCCAGCGTGTCGGACCAGATCCTGAAGGCGGTGACGGCCTCCAAGGAGCGTCACGGGGTCTCCTTGGCCGCCCTGAAGAAGTCGCTAGCTGCCGCCGGCTATGACGTGGAGAAGAACAACAGCCGCGTGAAAGTGGCCCTCAAGAGCCTGGTGACCAAGGGGGCCCTGGTGCAGCTGAAAGGCACCGGCGCCTCAGGCTCCTTCAAGCTCAACAAGAAGCAGGAG…
-0.215	0.625	0.052	0.227	0.425	0.509	0.705	0.868	1.23	0.124	0.207	-0.175	-0.015	-0.002	0.291	6204	GGATTGCAGCCAGGGCAGAGTTCACCCCAGCAACAATACACAGGAAAACACCTCTGCAGAAAACAATTCTCAAGAATGGATTCTCTTTGTGATGCCAATACTTCATTCGCCCTCGACCTCCGGAAAAAATTGAGTGAAAATGACAACACAAAAAATTTATTTTATTCACCAATGAGTATTTCCTCTGCCCTGGCTATGGTTTATTTGGGTGCCCAAGGGGACACAGCAGCCCAGATGGTAAAGGCCCTCCAGCTGCACAAGGCCAAAGAGGTCCATTCCGGGTTCCAGTCCTTGATCTCCGAAATTAACAAATCTGACAAAAAATACCTTCTTAGGATTGCCAATAGACTGTTTGGGGAAAAAAGCTACTCATTCAACACCGGATTCCTGGATTCTTGC…
0.36	0.671	-0.145	-0.569	-0.777	-0.115	1.321	0.941	0.527	-1.2	0.133	-0.034	NaN	NaN	0.108	6206	GGTAACCAAGCGACTGCTTTACAATTCACCTCAAGAACCTTGGTGCTACTGCGTGGTCGGGAATTCAAACCTTGAATTTTACAAATAAAGCAAAAAAGACGTCCGACTCTGTAAACTACCCTTCCAACCCGATATGCCCCACTACAGAGAGAAATACACTGAGAATGCTGTAATAAGGAGAGAGAAAGGCGGGTCTGGAAGCCACGCGCTCAGAAGAGTGAAACGAAAGAGCGTCGGTTAGAGCCCTTTACTGTATGACCAAGGCTTCAACACACCTCTCTCTCCCCAGGCAGGAAGTTAGACAACAAGCAGAGAAAGGTCCCCGTCGCTCCCTCCCCCACTCCTTCCCCTCTGGTGCTATTGAAATCTGGGGAATCCTTTTTACACCGCCCCCCAACA…
0.353	0.395	0.556	0.872	0.917	1.698	1.283	1.045	0.601	NaN	0.308	1.012	0.529	0.134	0.108	6207	GCACTGAACGAGAAACATCGAGAGAGATAGCTGAATGCCTACAAATAAACATTTGACGGTTTGGAGAGGGAAGCTTCAGGGATAAGGAATACAGGCAACATGGGTAAATGTAGCACTTTTAATGCCATGCAGATTCATTTGCATTTCTCCAAATATGCCCACGTACCTTTAAAGTCAACACTCTGCCAGGAGCACCAACAATGCCATTCTCAGACTGAACATTTCTATTGTGCAAAATCTCTCATAGGTATCAGTCAGTGTCAGTGTTACATTTTGGGGTAGATGTTCTGCTACTGGACATCAATTTCCAATTTAAAGGAAACTTTCTAGAAGAAACATGTGACTTCGTGGGGAATCTATAAGCTGTGTACAAAGTGTGGTTATTGTAAAGGTTCAAGA…					Y
1.665	1.052	0.464	0.111	-0.093	0.238	0.288	0.4	0.63	0.834	-0.137	0.016	0.51	0.301	-0.249	6209	GGCGGTTAGGGTAGAGTGCCCTAGCTCCGGGAGCCCCAGAATTCAGATAATTCCAGACCTGAAGTACCAAGAGATGTGGCCAACCATAGAAGTCTACAAACACCAACAACCCTCACCAGTAAAACATTCCCTGAAGTGTCCTACGACGCCTTACTACGTGTGAATTTAATCGTGTTAGACCTCCACAGGTCCACTGTGCAATATTTTAGGTTCTGGGCTTAGGTCTGGAGTCCTGCCTTGTACCTCTGGTCCAAAATGTGACCATGCCTAGGGCTCGCATCAGCGGATAAGAGGGAGGAGCCACACATGTTTGGAAGGTGCCTTTTATGCGGCAGCTCAGATCATTAATGGCGAACTCGACTGCCTTGAATTTCTTGTTGCCGACTCGCCATTACTCTG…
-0.426	-0.241	0.286	0.651	1.579	1.631	0.03	-0.21	-0.421	0.797	1.47	1.209	0.662	1.579	1.473	6208	GGGAACACAAAGCAGCCAAACAAGCACACGGAGGAATCCACGAAGCGGAGAAGGTGCTGCATAACCATGAAGCTGTACATCTGCATCTCCCTGCGCCTCTTCGCCGCCTTTGCTGCTCCAGGAACGGACCCTGCCCTGGATTCCCACTGGGAACTGTGGAAAACATGGCACGGCAAATCCTACCACCCGAGTACAGAAGGCTGGCGCAGGATGGTTTGGGAGAAAAACCTGAAAATGATTGAAATGCACAACCTGGACTACACAGTTGGGAAGCACACATTCCGCATGGGGATGAACCAGTTTGGTGACATGCCAACCGAGGAATTCCAGCAACTCATGAACGGCTACAAACGCAAGCCTGAAAGGAAGTTCAAGGGATCCACATTTCTGGAGCCAAAC…			P
0.205	0.03	0.487	1.687	0.702	0.781	1.314	0.723	0.892	0.536	0.072	0.453	2.253	0.025	-0.604	6210	GGACACTGCCTCTGCCTACTCCCCCCACAGCCACCTCTGAACAGCACACCAGGGTTAACCCTTCAAAAGCCATGGCCGTGCAACATACTGACAAAGAGCTGTGCCTCATAAAGCTTGTCCAGTGTTTTTATGAAGCTTCAAAAGGAGATGGCGACAAGGAAACCCTCACTTTGGAGGAATTCAAGAAAATGGTGAAAAACGATTTCCCTAACTTCATGAAGGATTGCAATGCTGAACAGGTGGTGAAAAGCATTGATACTAACAGCGATGGTAAAGTGAAATACTCAGAATATTGGAACCTACTGGGACAAATGGCCAAGAATGTCAAGAAAATTGAAAAGAAGAAAGACTGAGCGAGGGAGGTTAGAAAAGAGCAGGAGGAAAGCGGTCAGAAGTGTG…	B
0.338	0.105	0.663	1.084	1.138	0.807	1.491	0.692	0.559	0.955	0.976	1.365	0.718	0.72	-0.354	6212	GTCCTCATATTTTTTTAAATAAAGGACATTCGACGAGACGTCAAATCAAATCCATTGCGATGATTAATTTTCCTGGTAAAAAATATACTAGGATCATATTGATCCAATCTGATGACCCAATTACTTCACCCTCTATGGTTGTTTGAAATTGTTTTTATCATTTCCTCTTTTCCCTTGCAAAAACTCTACATCTCCTTCCTCCTGCTTTCCTGTCAGAGTGGAAGTTTACATATCCCCTCCCCTGTCCCTTCATTTCCATCTCTGTCCTCCTTCAGCTTTCTTCAGGACCCTTCTCTCCTCCTCACCACTTCTTGTCCCCTTCGGTTTTTTGGTACGCCTGAATGGTGGTGGTGATGATTTGAGAATCCCCAGTTCCCATCGCCCTCCCACACTTCATGT…					Y
0.209	-0.092	-0.425	-0.087	0.296	0.844	1.35	1.162	1.089	-1.134	-0.612	-1.032	-1.214	-0.228	-0.517	6214	GGGTTTTGGATGAGTTGACCCTGTCCAGAACTGACCTGGAGCTGCAGATCGAGAGCCTGAAGGAGGAGCTGGCCTACCTCAAGAAGAACCACGAGGAGGAGCTTGGGTCTCTGAGAGGACAAGTCGGCGGCCTGGTCAGTGTTGAAGTGGATGCTGCTCCAGCTGTGGATCTGGGACGTATTCTTGCGGAAATGAGAGAGCAGTACGAACAAATGGCCCATAAGAACCGCCAGGACGCTGAGGGCTGGTTCTTGAGTAAGACGGAAGAGTTGAACAAGGAGGTGGCCACCCACACGCAGGAGGTGCAGACGAGCAGGACAGAGATCACCGACCTGAGGCGCACCATGCAAGGCCTGGAGATAGAGCTGCAGTCACAACTTAGCATGAAAGCCTCCCTGG…
0.452	0.504	1.277	0.849	0.604	0.782	-0.027	-0.047	-0.007	NaN	0.169	0.524	NaN	0.452	-0.311	6213	GGACTCATTCTCTTTCCTGCAGCGAGAGGAGGAGTTACTGTATAAAGTAGCCACATACCGCAACGAGCACATTCAGCTTGTTAAAGAAAAGGAAAGAAGTAGTGTGGAAACTCAGCGACCACACGCCTAAGCTCCGCGAATTCGCTCTCGTGTTATCTCAACCGAAGATACGGAGACAAATTCCGAAAGACTGACATCTATTGAACGTCGCTGATTCCGCAGTAGACCCCCGCTGTCCGGAGACAGTTGGCGCCTCAGGATACATTTATTTCTGTGCCTGTGTTGGATTGTGCCAGTTAAGTGGGATGTGGCGACTTCTGGCACTGTGCGCCATCCTGGCGGCTGCGGGCGCCGAATCGGTAAGAGAGACTGCAATCATGAAACCTGCTGGTGATATAT…
0.233	0.68	0.994	1.859	1.364	0.955	0.734	-0.242	-0.992	3.734	2.672	2.141	3.468	3.338	2.367	6216	GGGAAGCTCGCACCCACCTGAACACACGGCAACAGCAGCTCCTGGCAGAGGCTGCACCAGATAAAATCATGAAAAATTTCATCCTTCTTCAAGCCTTTCTTGTGTGTGCAGCATCAGGTCAAGATGCTACTCTCTTACCGAATGTGGACTTTCCTGGAAGTGATATTGAGAGGATCTTGGCTCCAGATGCGGAATGCTGCCAGATTTACTGCACTGCCCATTTTCGATGCACATTTTTCACTTTTGTTTTAAAGCATCGCGACCTTCCAAGCCGTTCCTGTTTTCTGAAACACACGGACAATGGGCTTCCACTAAGGAGAACCACTTTGGAAAATGCTGTGTCTGGGTTTCGTTTGTCCACAGTTGACCCAAAGAAACATAGTTGTTTCACAAAAACCT…			P
0.415	0.269	1.065	1.258	1.294	1.415	0.438	0.211	0.021	NaN	0.11	0.726	NaN	2.446	1.876	6217	GGAGCACTGGAGAGAGAAAGCAGATTCCGAGAGACGAGCAGATATCGGGAAGGCAGCAGAGCGCGCGCTCTCTTCGCACCATTCACACTCGAGCCTTTCACATCTCCTCAGCAAAGTCAACATGAGTAGCTGGTGCCTGGCGATCTTGCTGCTGGCAGCAACTGCAGCCCTCTCACAAGGGGCCACTATCAACAGGGCAGAGCTGCACTGTCAGTGCATCAAAACGGAGTCCAAGCCCATCTTCAAACACATCGCCAACATTGAGCTCATCCCACATGGACCACACTGCAGTAAGATGGAAGTCATTGCCACTCTTCAGGACGGGATCACGGTTTGTTTGGACCCCCAAGTCAAGTGGGTGAAGAAGATCATACAGTCCTTTCAGCTCAGGTCGTCCCT…
-0.132	-0.549	-0.179	-1.379	-0.895	0.222	0.126	-0.001	0.482	-0.221	0.881	-3.91	-1.126	-1.105	1.51	6221	GGAGAATAGAAAAGAAATATAAGGCACCACCTAATGACCCAATATATATGAGGCAACAGATACCACTAGACTCTATTGTAGTGAGTAATGCTAGGAAAAGAAATAACTCGCAAGCAACTGGAGAAACACCTCTTCCAGATAAAGAATCAAAATTAATTGAAGCTTCAGGAAGAAGAGTTGCTACACAAGCAATAAACCAGTGGCGTATTGCTAATTGTCAGGCATTACTTGCACGCTACGATAGAGCTAACTGGGATGAAATTGCAACACTCATGCAACACCTTCCAGAACAATATAAACAAAAAGCACAACAAATCATTGGCGAAGGACAAATAATATCAAATAGTGCAATAAAATCATCACTAGATGCTGCGGATACAGCAGCAAGAACCATCAATA…				R
0.634	1.081	0.669	0.712	0.399	-0.367	-0.574	-0.149	-0.01	0.039	NaN	-1.426	0.1	-1.181	-1.337	6223	GGTCTCTCTTTGCCTGTGGACGTCCAGCTGCGGAGTTGTCGGAGGCAGAAGCCAGTTTGAAGCTTTTCAGGGCCAAGAGTGCTACCTGGTATTGGCGACAGTCCGCGCGGTTGTCATTTCTGGCACTCACACATTCAGGCTCGTGCGAGATGAAGCTCCTACCATTTCTCTCGTTGGTCTTCCTCCTGGGCCCATCCCTGGCCAGAGATGACTTCAAGATCTGTGCTTTCAACATCCAGAGCTTTGGAGAGGCCAAAGCAGGTAAAACGTTGGTCATGGACATCCTGGTGAAGATCCTGGTGCGGTGTGATATCAGTCTCATCCAGGAGGTCCGCGACTCTAAAGGGGAGGTCATCCCAGCCCTTATTAAGGATATGAACAGGTACGATGCCAACCACA…
0.054	0.086	0.489	0.862	1.167	0.99	1.448	0.922	0.62	0.244	0.855	0.777	0.222	1.014	0.833	6226	GGACTCTGACTGCTGCCACCGCCCCTGTCTCCTGTCTGCAGAGCTTCTTTCGCGATGGCACTTGTCCACGAAATTCTATGCAAGCTCCACCTTTTAGGAAATGAAGATATTTGTCAGACGGCGTATGGTTCCCTTAAGGCGTCACCAAACTTTGATGCAGAAAAGGATGCAGCTGCCCTTGAAACGGCCATCAAGACCAAAGGTGTGGACGAGGTAACCATCGTTAACATCCTCACCAACCGCAGCAATTCACAGAGGCAAGATATTGCATTCTGCTATCAGAGGAGAACCAAAAAGGACCTAAACTCAGCATTGAAGTCTGCTCTGTCGGGTAATCTGGAGACGGTGATGTTGGGATTGTTGAAGACACACCCGCAGTACGATGCCAGCGAGCTGAAG…					Y
0.8	0.961	0.525	1.362	1.357	1.535	0.093	0.411	0.05	0.106	0.458	-0.249	1.023	1.226	0.618	6225	GGAATGGGTGCATTCCTGTATACCGGAGTTGATCAAGGCCTAGTTGCATCTCATTTTGTTGTTGAAGTATAAGTTGTTTCAGGTGCTAATAGTATGTTGAAAAGAAATGATAGATAGTATGGGAAGAGTGTTTATAGTTAGGAACAGTACTAGGAATGTCTAGGGATAAAAGTACTGAGAATGAGGAGAATACCCTACAAGATGGATGATTAAGATTAGTAGTTGATTTAATCAACTAGAGGGGGGAGATGTTGCAGGAAATTAAATAACCAGCACATACATATATATTTTATGTACAGAACTTTTCAATTACTATTTAAGTTTAGCACAAAGATAGAATAAAATGTTTAAAATACGTCAGCCAGCCAAGTGCAGCCACGTGTCTGAGAACAGGAAATG…
-0.648	-0.477	-0.095	-0.238	0.882	1.605	0.441	-0.011	0.104	-0.059	0.367	0.567	-0.328	0.392	0.531	6228	GGGAATACTGACTGGGGTGAAAACGGTTATTTCAAGATTGTCCGAGGAGAGGACCACTGTGGAATAGAATCTGAGATTGTGGCTGGAGTACCCAAAGATGAAATGTATTGATGCTGAACATGGCGGCTTGTTGACTTGAGAGCTTGCAACGGTGCTGACATATTTGTGGGTTACTCCCATTGATTACAGCAGACCCGTTTTTAGTTTGAAGCTGCTTGTAGGAAAGAGGGGCCGTTTTTTAGTACCTTTTTGGGTTACAAAAATGTGGCAGCTGGCTTCAACAACCTTGCACTCGTAAATTGCATTGAATCTATTCTGGCAAACACACTATCACTCTAAGGTTGCATAATTTTAGAAAACCATGTGTATGCAAATATCGGTCTGTTTTGTGACCCTCTT…					Y
0.351	0.632	0.482	1.725	1.363	1.525	2.982	1.992	2.898	NaN	-0.029	1.114	-0.38	-0.576	0.125	6232	GGGAGGACTGAAGGACTGACTGGCAGAGGCTGCGGTTGAGCAGAGAGGCGGACTGTTTTAAGGATCACAAAGATGCATTCTGGATGCACAGATCTCCAGAGGTTAATTTGCTCTCCAAAGGGGATCTCCTTCCGGATGGACAACTGTACGTACTGGACCTCAACGTGTAATGGAATCCAGGGGAAGTGCCAGAAAGACTGCACCTCCATGTTCCAGGTGTGCGACGTGAATGGCGGGAAAGTGCAAATCACCGATTACAAGGGCGACTACCTATTTCTGGACCCATGCAGCAGTAATAACAACATCAAGACATCCAAAGACAGAAACTCACCCTCCTCTGAATTTGAAGTTCAGTTTCAAAATGGGAAGGTCATTTTTAAGGCATGTAATGGGTTGTTT…					Y
-1.227	-0.44	-0.577	-0.974	-0.597	0.016	-0.592	-0.284	-0.06	0.054	0.252	0.205	-0.36	0.146	-0.043	6235	GGAGACTGAAGTAAATAAGAGAAAGGCAGTTCTTCTTTCCTGCATCCCGAAACAACATCAGCTGAGGTGCAACCATAACCGCAGTGGTGGTACAGAGTGTTGCAGACAAAGACGGAGACATGAGCACCACAAGATTAGAGATAAAGATGCTAACACGTGTCCCGAAGCCCTTGGCCTTAAGCCTGGTACTGCTCACCTTGATGCCGGTGGCCTTGATGGAAAGAGATGTGTGCCCATGCAGCTACGGGACTGCTGGCTTACCAGGCATTCCGGGCATTCCAGGCAAAGATGGTCGAGATGGACTGAAAGGTGCCAAGGGTGAACGAGGTATCCCAGCTGCTGCTGAAAGTCATGGCACAAAGGGTGAGAAAGGAGACCGGGGCACAAAAGGCCCAGCTG…
0.045	0.098	0.51	1.169	1.256	1.54	1.442	1.291	0.769	0.196	0.778	0.69	-0.06	1.249	0.965	6234	GGACTCTGACTACTGCCACCGCCCCTGTCTCCTGTCTGCAGAGCTTCTTTCACGATGGCACTTGTCCACGAAATTCTATGCAAGCTCCACCTTTTAGGAAATGAAGATATTTGTCAGACGGCGTATGGTTCCCTTAAGGCGTCACCAAACTTTGATGCAGAAAAGGATGCAGCTGCCCTTGAAACGGCCATCAAGACCAAAGGTGTGGACGAGGTCACCATTGTTAACATCCTTACCAACCGCAGCAATTCACAGAGGCAAGATATTGCTTTCTGCTATCAGAGGAGAACCAAAAAGGACCTAAACTCAGCACTGAAGTCTGCTCTGTCCGGTAATCTGGAGACGGTGATGTTGGGATTGTTGAAGACACACCCGCAGTACGATGCCAGCGAGCTGAAG…					Y
0.046	0.135	0.979	1.338	1.383	1.907	1.302	0.35	0.008	0.718	0.291	0.639	NaN	1.475	0.002	6240	GGGGAGCGCGAGAAAGTTGGCTCGATGGAGATCGCACTCCAGGAGATGGCACTGTGGGTCTTTTAAGCTAAAGCCAGAGCTAAAACGGCAGCCGTAGCGTGGCAGGGATGAGTGGAAAACACAGGCACAATCCAAGTGCTGGACCATCTGAGAAATCAGCGCTGTAAAATGAGGCCGGTGTGGGTACCAGTAAACTCGTCGTCAAACGTTGCGAAGGTTTTGCGGCCACCTGGAGGTGCTTCCAACTTCTCTCTTGGCTTTGGTGAACAGCCAGATCAACCAGTCAGAAAGTACAAGATGGCATCCAATATATTCGGCCCTCCCGATGAGCCAGGACAAAAAGAGAGCGTCTCCAGCGATGCAGAGCCATCAGTACCGCAGAGAAGACCGCTACCTGGT…
-1.174	-0.056	-0.55	-0.324	0.003	0.822	0.086	0.146	0.327	-0.012	0.128	-0.109	-0.093	0.325	0.393	6239	GGTGACTTCCTGCATTGCGACCCAGCGCACCGGTAACGAAGAGAACAGAGGATTTAGTTTGAGTCTGTCGGGTGGAGAGAGCAATCCGTTTCACCCGCAGATATGAAGTTGATGATCGTGTTCCCGTTGGTGCTAGCGGCAGCTGCGGCAATACCCTTGCTGGGCAAGGAGCAGTGTGTCAATGGTCCAGAGATATGGTGTCAAAATGTCCATACAGCATCACAGTGTGGGGCTGTAAAGCACTGTCAGCAGAATGTGTGGAACAAACCTACTGTGAAAAATATGCCCTGTGATTTGTGCAAAGAAGCTATATCCGTGGTTGATTCCTTTCTGAAGGATAATAACACTGAGACTGAAATCCTGTCCTTTCTGGAAAAGATCTGTGATCTGGCACCTAGT…
-0.42	-1.179	-1.315	-1.873	-0.087	-1.103	-0.624	-0.875	-0.523	1.886	1.209	1.777	0.605	0.45	-0.301	6246	GGAGACGTGCCCTGTGGAGGAAGAAGTGCTCTGTCTGCCAGCTACCCAATCGTGCCAGAGGAGAGAGCAGTGCCTTGTGTTCCAGTCTTCATCACCACATCTTCTGTTTCTGTCATGGGCCTTAAGATGTACGCTCTGGTCCTTTTATCCATTGGACTCTGCTTGAGTGAAGCAGGCCAGGGGGAGAACAAGGGTGCAGCAGATGACAAGAGTGTGGAATTCATACGTCTTTTTGAGAAGCCAGCTGAACACAAAGCTGAACCAGAAGATAAGAATGTGGACTTCATGCCTGTATTTACCACCAAAGATGCTCCGGCTGTGGTCCGGCAGAAACGCTCCCCAGGAGATGTCGAGTGTCGCTTCTGCTGCAGAGATAACTTTTGTGGAGTCTGCTGTTAC…
-1.751	0.337	-0.425	-0.952	-0.926	-0.697	-1.687	-0.964	-0.821	0.786	-0.657	-1.179	0.581	-0.66	-0.631	6243	GAGAGACAAACCTTGAGACACCATCGCCACGGACTGTTTTGCGACCATCATACCCATCAGAAGTTTCACAGAACACTGTGGAAGTTTCACAGAAAACGACAGAGAGCTCACGTAGGATTGTGCAATGAGTTCCTCACTGTCATACGCGAATGACCTCTGGTCAGAAGAGGATTCTCCTTATTACAGTGATGTCGCCCTGAAGCCCCTCGAGGATCCCATCGACGAGAAGCTCTACGTGATGTACCACGGGACCACCGTGGAAAAGGCGGAATCCATTATCAAGTCAGGATTCAGACGCTCAGAGGATGGCATGCTGGGGCCTGGGGTGTACGTCAGCAGGGCGATTGAGAAAGCAAGGAGATATCCAATTGGCATGGAGGGTCGAAACGTCATTCTGAA…		G
0.422	0.046	0.437	0.666	0.681	0.978	1.254	0.735	0.266	0.547	1.136	1.427	-0.011	0.827	0.544	6244	GGAGCTCTGTGAAGACCACGTCCTCCCCCTGTGCAGAGCAACGAGGGCGCAGAGCAGTCATGGCTAGCTACCAGATCCTGGGCCCACAGCCTGTCTACAACCCGGCTATTCCTTACTCTGCTGAAATCCTAGGAGGATGTCACCCAGGAATGATCTTCACCATCCAAGGGACCGTGCCGCCCAAGATGGAGAGGTTTGTCGTGAACTTCGCCACAGGACAGTGTGAAGGCTGTGATGTGGCTTTTCACTTTAATCCTCGCTACGACGGGCGTGACAAAATCGTCTGCAACACTTTCAAGAACGGAGCTTGGGGAAAAGAGGAGAGGAAATACGAGATGCCCTTCAAGAAAGGGAAGGATTTCAAACTTGTTTTTGAAGTCACCAAATATACCTTTCAGG…					Y
-0.34	-0.244	0.309	0.595	1.573	1.733	-0.057	-0.228	-0.327	0.934	1.559	1.816	0.643	1.719	1.515	6247	GGACACAAAGCAGCCAAACAAGCACACGGAGGAATTCGCGAAGCGGAGAAGGTGCTGCATAACCATGAAGCTGTACATCTGCATCTCCCTGTGCCTCTTCGCCGCCTTTGCAGCTCCAGGAACGGACCCTGCCCTGGATTCCCACTGGGAACTGTGGAAAACATGGCACGGCAAATCCTACCACCCGAGTACAGAAGGCTGGCGCAGGATGGTTTGGGAGAAAAACCTGAAAATGATTGAAATGCACAACCTGGATTACACAGTTGGGAAGCACACATTCCGCATGGGGATGAACCAGTTTGGTGACATGCCAACCGAGGAATTCCAGCAACTCATGAACGGCTACAAACGCAAGCCTGAAAGGAAGTTCAAGGGATCCACATTTCTGGAGCCAAACTT…			P
0.385	0.466	0.321	0.257	0.295	0.547	1.217	1.088	1.093	-0.406	0.141	-0.015	-0.649	0.023	0.219	6248	GGAGATTCCTTCAGACCTTCACCGAGCCTGGAGTTGTCTCTACTGCCTGGATCCGCAGCCGAGGTTCCACTGCATCATGAGGGCTTGGATCTTCTTCCTCCTCTGCCTGGCTGGCAAGTCGCTCGCTGCTCCACAGCAGGATGCTCTGCTAGAAGAGGCTGAGGTAGTCGAGGATGCCGTAGCAGAAGAGGCAGTGGGGATAAACCCCGTGCAGGTTGAGGTTGGAGAGTTTGATGAAGCCATCGACGAGGAGGAGGAGGAAACAGTGATTCCAGAGAATCCATGCCTGAACCATCACTGCAAGCATGGAAAGGTGTGTGAGGTGGATGAGAGCAACAACCCCATGTGCGTGTGCCAGGACCCTTCCAGCTGTCCAGCCAGCGTCAGTGAGTTTGAGAG…
-0.85	0.161	0.193	0.02	-0.274	-1.568	-0.801	-0.735	-0.623	-0.157	-0.805	-0.038	-0.405	-0.798	-0.768	6250	GGGGCTGCAGAGTAGGGGGTCGAAGCAGTCTTGAAGCAAGTGCAGTCTGAGAGGGTTGAGGCGACCACGAGGAAAATGGCATCTGGTAACGCCCACATCGGAAAGCCAGCTCCGGACTTCCAAGCCACGGCAGTGGTGAAGGGCGAGTTTAAGGATATCAAATTGTGTGATTACAAAGGAAAGTATGTGGTCTTCTTCTTCTATCCCCTCGACTTCACCTTTGTCTGCCCCACCGAGATCACAGCCTTCAGTGACCGTGCAGAGGAGTTTCGCAAGATCAACTGCGAGATCATCGGTGCCTCGGTCGACTCTCATTTCACCCATCTTGCATGGATAAACGCCCCCCGCAATGAAGGTGGTCTTGGTGCCATGGACATCCCGCTGGTTTCGGACATGACT…	B
0.597	0.768	2.313	2.713	1.914	2.151	1.171	0.735	0.352	NaN	1.141	1.203	NaN	3.217	1.172	6251	GGACAGAGCCTGCGATCGGATACTCTGAGTGCGGTTTTGCACAGCAAGCTCCTGTCTTACCCGCGGCCCAGCTCTGCAGCCCTGACGGTAGCACAGCCGCCTTCGGAGGTACAGTGCACCCTCAGCACAGCCGAAGATCCAAGCATTTCCCTGGACACCGAACAGATCCGGCAAGGATGACTGGCGCCTCTACCTGTGGGATGATGGCAGTAGCTCTGCTGCTCCTGGCACAAGGGACTCCCTCGGAGGCCTGCAGCTGCGCCCCTCAACACCCGCAGACTGCATTCTGCCATTCGCAAATTGTGGTTCGTGGGAGAATTGTGGGTATTGAGAAGATGAACACTGAGAACCGCACTGATGAGATGCCCAGCTTACTCCGTCTCCAGATCAAAGTCAGCA…		G
-0.065	0.157	1.287	1.47	1.807	2.125	1.554	0.42	0.11	NaN	1.179	1.727	1.261	1.63	NaN	6254	GGAATCAGAGCTGTTTCTGTTTGGACGCGTTTAGGGCCTCTGCCCAGTATTAGCTCTTACGGCTTGTATCGTAAAACTTTGCAGATCACTACGTTCACCTGCACTAACGCCATGACAACCACCACCACCCTCTCCGGTGTGGATCCCAGCGGCAGGAGCAGTTCTAGGGTTTTGCGGCCACCTGGAGGTGCTTCCAACTTCTCTCTTGGCTTTGGTGAACAGCCGGATCAACCAGTCAGAAAGTACAAGATGGCATCCAATATATTCGGCCCTCCCGATGAGCCAGGACAAAAAGAGAGCGTCTCCAGCGATGCAGAGCCATCAGTACCGCAGAGAAGACCGCTACCTGGTGGGGAGTGTGGTGACTCGGCTGAACAAACGGGCGACCCCGAAGAGTAT…
-1.221	0.235	-0.417	-0.916	-0.987	-0.905	-1.742	-1.133	-0.692	0.53	-0.477	0.078	0.257	-2.388	-0.621	6256	GGTCAGAGACAAACCTTGAGACACCATCGCCACGGACTGTTTTGCGACCATCATACCCATCAGAAGTTTCACAGAACACTGTGGAAGTTTCACAGAAAACGACAGAGAGCTCACGTAGGATTGTGCAATGAGTTCCTCACTGTCATACGCGAATGACCTCTGGTCAGAAGAGGATTCTCCTTATTACAGTGATGTCGCCCTGAAGCCCCTCGAGGATCCCATCGACGAGAAGCTCTACGTGATGTACCACGGGACCACCGTGGAAAAGGCGGAACCCATTATCAAGTCAGGATTCAGACGCTCAGAGGATGGCATGCTGGGGCCTGGGGTGTACGTCAGCAGGGCGATTGAGAAAGCAAGAAGATATCCAATTGGCATGGAGGGTCGAAACGTCATTCT…	B
0.247	0.117	0.461	0.433	0.507	0.615	1.252	0.358	0.336	-0.002	0.809	0.758	-0.16	0.375	-0.019	6260	GGAGAGTCTCAGCGACAGAGAGAGCTGCCGAGCTGTAGCCCGTCCTCGGAGCCTGACACCAGACACCGCCGCGCGCCAACATGCCCAAGTGCCCGAATTGTTGCAAGGAGGTGTACTTTGCCGAGAAGGTCACCTCCCTGGGCAAAGACTGGCACAGACCGTGCTTGAAATGCGAGAAGTGCAAGAAGACCCTGTCTCCTGGCAGCCACGCTGAGCATGAAGGCAAACCTTACTGCAACCAGCCTTGCTACGCTGCATTGTTTGGACCCAAAGGCTTTGGTCGCGGTGGAGCAGAAAGTCACAGCTTCAAATAATGCAAGATCTCGGAGAGAAGAATCCAATGAAAGCACTTGAGAAACAAGAAAGAAAAAAACATTGTCTTAACCTTCTGAGAAAGAT…					Y
[truncated: 17,764 more rows]
