# Supplementary material for: A de novo assembly of the newt transcriptome combined with proteomic validation identifies new protein families expressed during tissue regeneration
Source: Genome Biol. 2013 Feb 20;14(2):R16. doi: 10.1186/gb-2013-14-2-r16 (PMC4054090; doi:10.1186/gb-2013-14-2-r16)
Supplement: Additional file 10 — Microarray expression data of regenerating heart and lens tissues. All candidates described in the study and represented on microarrays are shown. [file gb-2013-14-2-r16-S10.XLSX]

## Sheet: activin rec
heart
hitDesc	2h	6h	24h	48h	4d	7d	14d	21d	35d
activin_recp	0.225	0.147	-0.006	0.071	0.105	0.082	0.105	0.344	0.299
dorsal
hitDesc	1d_fc	3d_fc	5d_fc
activin_recp	0.021	0.095	0.498
ventral
hitDesc	1d_fc	3d_fc	5d_fc
activin_recp	-0.273	0.103	0.639
all numbers are log2 FC

## Sheet: fascin
heart
idEST	hitDesc	2h	6h	24h	48h	4d	7d	14d	21d	35d	sham
6156	fascin_1	0.221	0.777	0.785	2.173	1.696	0.953	3.594	2.318	3.091	0.753
6167	fascin_1	0.315	0.67	0.252	1.375	0.871	1.53	2.376	1.396	2.016	0.712
6219	fascin_1	<no value>	0.935	<no value>	2.031	0.652	1.941	2.454	1.898	2.882	0.566
6229	fascin_1	0.473	0.87	0.881	2.059	1.528	1.721	3.931	2.35	3.411	0.833
6232	fascin_1	0.351	0.632	0.482	1.725	1.363	1.525	2.982	1.992	2.898	0.62
7423	fascin_1	0.199	0.551	0.669	1.591	1.145	0.16	2.932	1.465	2.486	0.49
12494	fascin_1	0.306	0.25	0.367	1.191	1.225	2.387	2.927	1.463	2.168	0.338
13786	fascin_1	0.103	0.567	-0.131	1.728	0.914	1.434	1.797	1.731	2.293	0.487
16167	fascin_1	0.333	0.564	0.23	2.041	1.306	1.225	1.837	1.596	2.462	0.555
17962	fascin_1	0.163	0.512	-0.085	1.616	0.955	1.398	2.119	1.543	2.341	0.474
17983	fascin_1	0.261	0.702	0.16	1.205	1.595	1.509	2.663	1.905	2.81	1.24
21345	fascin_2	-1.164	<no value>	<no value>	<no value>	<no value>	<no value>	-0.834	<no value>	<no value>	<no value>
22383	fascin_1	-0.031	0.401	0.385	1.567	1.016	1.604	2.59	1.694	2.324	0.426
25674	fascin_1	0.38	0.294	0.501	0.595	1.407	1.368	1.696	2.989	2.439	2.756
30905	fascin_1	0.767	0.468	0.68	0.434	1.599	1.617	1.983	3.501	2.464	3.319
48922	fascin_1	0.288	0.782	0.593	2.27	1.385	0.285	3.341	1.758	3.013	0.765
dorsal
idEST	hitDesc	1d_fc	3d_fc	5d_fc
6156	fascin_1	<no value>	0.124	1.633
6167	fascin_1	0.555	0.112	1.306
6229	fascin_1	<no value>	0.07	1.403
6232	fascin_1	<no value>	-0.029	1.114
7423	fascin_1	<no value>	0.079	1.323
12494	fascin_1	0.468	0.012	1.4
13786	fascin_1	<no value>	0.062	<no value>
16167	fascin_1	0.137	0.153	1.17
17962	fascin_1	<no value>	0.015	1.16
17983	fascin_1	<no value>	0.069	1.371
22383	fascin_1	0.313	-0.245	1.14
25674	fascin_1	0.274	-0.115	1.007
30905	fascin_1	<no value>	-0.098	1.679
48922	fascin_1	<no value>	0.079	1.566
ventral
idEST	hitDesc	1d_fc	3d_fc	5d_fc
6156	fascin_1	-0.483	-0.44	0.383
6167	fascin_1	-0.227	<no value>	0.276
6229	fascin_1	<no value>	<no value>	1.009
6232	fascin_1	-0.38	-0.576	0.125
7423	fascin_1	0.729	<no value>	0.373
12494	fascin_1	<no value>	-0.739	0.332
16167	fascin_1	-0.226	-0.444	0.322
17962	fascin_1	<no value>	<no value>	0.407
17983	fascin_1	-0.444	-0.904	0.254
22383	fascin_1	-0.484	<no value>	0.632
25674	fascin_1	<no value>	0.26	0.166
30905	fascin_1	<no value>	<no value>	0.096
48922	fascin_1	0.184	<no value>	0.473
all numbers are log2 FC

## Sheet: ef-hand
heart
idEST	hitDesc	2h	6h	24h	48h	4d	7d	14d	21d	35d	sham
16360	efh_1	0.184	-0.051	0.08	0.217	-0.096	0.34	0.107	0.106	0.263	0.206
15753	efh_1	0.545	<no value>	<no value>	<no value>	<no value>	<no value>	0.488	<no value>	<no value>	<no value>
26145	efh_1	0.013	0.259	-0.005	-0.003	0.153	-0.056	-0.205	0.669	0.186	0.404
27981	efh_1	0.021	0.027	0.02	-0.032	0.127	-0.063	-0.094	0.317	0.173	0.346
36198	efh_1	-0.025	0.024	-0.222	-0.101	0.277	-0.149	0.112	0.428	0.128	0.296
37376	efh_1	0.036	0.312	-0.054	0.032	0.183	-0.116	0.172	0.609	0.192	0.317
38542	efh_1	0.013	0.175	-0.01	0.018	0.116	-0.063	-0.077	0.641	0.108	0.295
4948	efh_1	0.032	0.171	-0.077	0.037	0.139	-0.07	-0.217	0.534	0.282	0.261
35017	efh_1	-0.141	0.229	<no value>	0.023	<no value>	-0.114	<no value>	0.616	<no value>	-0.279
33008	efh_1	<no value>	0.089	<no value>	-0.029	<no value>	-0.129	<no value>	0.572	<no value>	<no value>
dorsal
idEST	hitDesc	1d_fc	3d_fc	5d_fc
26145	efh_1	0.189	-0.365	0.257
27981	efh_1	0.399	-0.148	0.133
33008	efh_1	0.155	-0.4	-0.016
35017	efh_1	0.183	-0.312	0
36198	efh_1	0.975	-0.102	0.387
37376	efh_1	0.111	-0.146	0.212
38542	efh_1	0.149	-0.38	0.228
4948	efh_1	0.064	-0.03	0.212
16360	efh_1	<no value>	-0.086	0.795
ventral
idEST	hitDesc	1d_fc	3d_fc	5d_fc
33008	efh_1	0.028	-0.291	-1.674
26145	efh_1	-0.04	-0.303	-1.777
27981	efh_1	0.127	-0.055	-1.453
36198	efh_1	0.064	-0.24	-1.375
4948	efh_1	0.021	-0.023	<no value>
35017	efh_1	-0.007	-0.272	-1.5
37376	efh_1	-0.032	-0.273	-1.69
38542	efh_1	-0.033	-0.506	-1.652
16360	efh_1	-0.14	-0.221	-1.36
all numbers are log2 FC
