# Supplementary material for: A de novo assembly of the newt transcriptome combined with proteomic validation identifies new protein families expressed during tissue regeneration
Source: Genome Biol. 2013 Feb 20;14(2):R16. doi: 10.1186/gb-2013-14-2-r16 (PMC4054090; doi:10.1186/gb-2013-14-2-r16)
Supplement: Additional file 12 — Nucleotide and translated amino acid sequences of all candidate molecules described in the manuscript. [file gb-2013-14-2-r16-S12.TXT]

>t6780L161AS-Fascin
MQCGRTDFQGFHCTPKGISFRMDNSMYWISTINGIQGIYEKDCTCVFQVHLVNGGKVQITDYKGDYLFVDPGSRNNSIKTTKDWNTPASKFEAQFDNGKIIFKAHNGMFLSRICYVSPELQNVEALKQSIDSACFFERVE
>transcript6780
GTCCAGAGCAGGTTATAAATACGGACGGAAGAGCAGCTGGAGGGACGGAGGACTGAAGGACTGGCAGGGGCTGCGCTGCGGCAGAGCACACAGGCGGACAAACTCTGAGGATCACAAAGATGCAGTGTGGACGCACAGATTTCCAGGGGTTCCATTGCACTCCAAAGGGGATCTCCTTCCGGATGGACAATTCTATGTACTGGATCTCAACGATTAATGGAATCCAGGGGATATACGAGAAAGACTGCACCTGCGTCTTCCAGGTGCACCTCGTGAATGGCGGGAAAGTGCAAATCACCGATTACAAGGGCGACTACCTATTTGTGGACCCAGGCAGCCGTAATAACAGCATCAAGACAACCAAAGACTGGAACACACCTGCCTCTAAATTTGAAGCTCAGTTTGATAATGGGAAGATCATTTTTAAGGCACATAATGGGATGTTTCTGTCCAGAATTTGCTATGTGAGTCCTGAACTACAAAACGTAGAAGCGCTAAAGCAATCCATTGATAGTGCCTGTTTTTTTGAGCGGGTCGAGTAATGCCTTCGTTTGATGCGGTGAAAAGGGTCTGACATTCCTGTAACTTTAAAGATTATATGATGTTCTAATAAACAAAGAAACACATTGACAATACGAAATACAGAAACTGCGACCAAAAATGTTAACAAATAATTGGACTTTTAATGTATTAACAGCATAGAAATCTGTCAGACTGAAATTTAAATATACGCAACTGTCAAAATAAAATCAGAACACAATAGAGC

>t6781L160AS-Fascin
MHSGYTDLQRLICSPKGISFRMDNCMYWTSTCNGIQGKCQKDCTSMFQVCHVNGGKVQITDYKGDYLFLDPCSSNNNIKTSKDRNSPYSEFEVQFQNGKVIFKACNGLFLSRIYYVGPQLHTVEAQKGCIDVFCLFDIVD
>transcript6781
GGCCACTTAGCCATCAAAAACCCAGATTGCAGGTGTCCAGAGGAGGATATAAGGACGGAAGAGCTGCTGGAGGCAGGGAGGACTGAAGGACTGACTGGCAGAGGCTGCGGTTGAGCAGAGAGGCGGACAGTTTTAAGGATACAAAGATGCATTCTGGATACACAGATCTCCAGAGGTTAATTTGCTCTCCAAAGGGGATCTCCTTCCGGATGGACAACTGTATGTACTGGACCTCAACGTGTAATGGAATCCAGGGGAAGTGCCAGAAAGACTGCACCTCCATGTTCCAGGTGTGCCACGTGAATGGCGGGAAAGTGCAAATCACCGATTACAAGGGCGACTACCTATTTCTGGACCCATGCAGCAGTAATAACAACATCAAGACATCCAAAGACAGAAACTCACCCTACTCTGAATTTGAAGTTCAGTTTCAAAATGGGAAGGTCATTTTTAAGGCATGTAATGGGTTGTTTCTGTCCAGAATTTACTATGTGGGTCCTCAATTACACACTGTAGAGGCACAAAAGGGATGCATTGATGTTTTCTGTCTTTTTGACATAGTCGACTAATGCCTTCGTTTGATGCTGTGAAAAGGGTATGACATTCATGTAACTTTAAAGATTATGTAAAGTTCTAATAAACAAATAAACACATTGACAATATGCAATACAGAAACTGCGAACAAAATGTTAACAAATAATTGGACTTTTAATGTA

>t104021L153AS-Fascin
MALIYSVAVFVSMLLLAHGDHTTDTHELICSPKGISFKMDNGMYWSSRPDGILGQAERDHTTWFQVCIVNGGKVQITDYKGEYLSQDPHSLNLRIQIVKDRKSPXCDFDLGYENHKVTLKSASGLYFX
>transcript104021
AGCTGTAGGAAGRGAGCGAGAAAGGTGGGCGGAAGAAGCTGTCTGACAGGAGAATTGTGAAGAGAGACAGAAGATCGTTAAGGATGGCGCTGATCTATTCCGTGGCAGTATTTGTGTCCATGCTTCTCTTGGCTCATGGAGATCACACCACAGATACCCATGAGTTAATTTGCTCTCCGAAGGGAATCTCCTTCAAGATGGACAACGGCATGTACTGGAGCTCAAGGCCGGATGGGATCCTGGGGCAGGCTGAGAGGGACCACACCACCTGGTTCCAGGTGTGCATCGTGAACGGCGGGAAAGTGCAGATCACCGACTACAAGGGCGAGTATCTAAGTCAGGACCCACACAGCCTAAATCTGCGCATCCAGATAGTCAAAGACAGGAAATCTCCGGRCTGTGACTTTGACCTTGGGTATGAAAATCACAAGGTGACATTGAAGTCAGCAAGTGGGTTATATTTTC

>t34629L135AS-Fascin
MALIYSVAVFVSMLLMAHGDHTTDTHELICSPKGISFKMDNGMYWSSRPDGILGQAERDHTTWFQVCIVNGGKVVITDYKGEYLSLDPHSPFPSIKTVKDRKSSDCDFDLGY
>transcript34629
AAGCGAGAAAGGTGGGCAGAAGAAGCTGTCTGAAAGGAGAATTGTGAAGAGAGACAGAAGATTGTTAAGGATGGCGTTGATCTATTCCGTGGCAGTATTTGTCTCAATGCTTCTCATGGCTCATGGAGATCACACCACAGATACCCATGAGTTAATTTGCTCTCCGAAGGGAATCTCCTTCAAGATGGACAACGGCATGTACTGGAGCTCAAGGCCGGATGGGATCCTGGGACAGGCTGAGAGGGACCACACTACCTGGTTCCAGGTGTGCATCGTGAACGGCGGGAAAGTGGTGATCACCGACTACAAGGGCGAGTATCTAAGTCTGGACCCACACAGCCCCTTTCCGAGCATCAAGACAGTCAAAGACAGGAAATCTTCGGACTGTGACTTTGACCTTGGGTAT


>t34735L118AS-efHand
MAAPCKMNLEQLCVCMLQTFKTYSGADGKSGELNQAELQLLVKKEFPSLSGGGKNQKAVEEVMKMMDMDGDHNVNFKEYDHVSGLFGHGIGRRRMLKMMV
>transcript34735
CCGCCCTTCCAGTACCAGCAGCAGCCCGCGCCTTCTTCCTACGGTTTGTGGTTGAGATGGCAGCACCATGCAAGATGAATCTGGAACAGCTCTGTGTTTGCATGCTCCAGACCTTCAAAACATACTCTGGAGCTGATGGCAAGAGTGGAGAACTCAACCAAGCTGAGTTGCAACTTCTTGTGAAGAAAGAGTTCCCAAGTTTATCAGGCGGTGGGAAGAACCAGAAGGCGGTGGAAGAAGTGATGAAAATGATGGACATGGATGGTGACCACAACGTTAACTTCAAGGAGTATGACCACGTTTCTGGCCTGTTTGGCCATGGTATTGGAAGAAGGAGGATGTTAAAAATGATGGTCTGAGTTGAATAAAAAAATATTTTTACNT

>t80584L137AS-efHand
MQLQSPANIISSVTNGVTRIPPNTVDRLTMSASKGNLENVMCTLIETFDKYASADGDNCTLSQPELIKLAKAEFPSLCKMDKSGDVLKGICGKMDLDGDKFVTFQEYGIFLISIACILKEHGCKK
>transcript80584
TCCCGTTGCGGAACCCGGTCCAGGGTGCTGTCTAACATGCAGCTACAGTCACCCGCCAACATCATCTCATCTGTCACAAATGGGGTGACACGCATCCCACCCAATACAGTTGACCGCCTCACGATGTCTGCTTCAAAAGGGAATCTGGAAAATGTAATGTGTACATTGATTGAAACGTTCGATAAATATGCATCAGCTGATGGGGACAATTGCACCCTGAGCCAGCCTGAACTCATCAAGTTGGCCAAGGCGGAGTTTCCCTCGCTCTGCAAAATGGACAAAAGTGGCGATGTACTGAAAGGCATTTGCGGAAAAATGGACCTCGACGGCGATAAATTTGTGACTTTCCAAGAGTACGGCATATTCCTGATCTCCATCGCATGCATACTGAAAGAACACGGATGCAAAAAATAGTGCAATAAAAGCAGCATTACCTGAACGCGCATTTGTAATAAAAATGTTTAACCAAATAAGGGG

>t111280L120AS-efHand
MSINLENVIHHICYTFQKYSGEDCDSGKLNHDELDKMVRAEFPSLSKQESGDIMVRTVMAMMDFDGNKSVNFKEFVLFLAFLNVEMQGACK
>transcript111280
GGACAATCACGTACTTGAACAACGCCACAGTTTCACATAGTGAGGAAATCTTCCAAAAGCAACAGTGTCAAGATCATACGCAACGTACAATGTCTATCAACCTGGAGAATGTTATACACCACATCTGCTACACCTTCCAAAAGTACTCTGGGGAGGACTGCGACTCTGGAAAATTGAACCACGACGAGCTTGATAAGATGGTGCGCGCAGAATTCCCATCGCTGTCTAAACAGGAGTCTGGCGACATAATGGTCCGGACAGTGATGGCCATGATGGACTTTGATGGAAATAAGAGTGTTAATTTCAAGGAGTTTGTCCTTTTTCTGGCTTTCCTGAACGTAGAGATGCAAGGAGCTTGTAAATGATGGGACACATATTACGGAAGTCATCGTCTTTTTCATGAATGGCGATTCTGCTGATGTAACCGCGACAAAGCACTATAAATGCCTTACATTTCTGTATGTTTTTTTCGAAGAAACATATTTGGTCTAGCGAATGAAAAACAATAAAGTGCATTCATTTTCGC


>t14197L133AS-activin-rec
MNRALLLALAALLCFSLGEAEVQPRKCLKCSFTLGNIPCYTTTEVCDLGEVCATITGHAANHQVITKRKCIESKKCGTHESEVNVGINYTTSVICCDGDFCNSAAAQLARPSLLLLLAIWMVCLAWLL
>transcript14197
GGAGGCTCCGACACCTCAGCCAAGACTCGGAAAAAACGAAATATCCCCCGTCTAACTTACCTGCAACACCATGAACAGAGCCCTCCTGCTAGCGCTGGCCGCCCTGCTCTGCTTCAGCCTAGGTGAAGCAGAGGTCCAACCCCGGAAGTGCCTGAAGTGCAGCTTCACCCTTGGCAACATCCCTTGCTACACCACTACCGAGGTCTGTGATCTGGGAGAGGTGTGCGCCACCATCACTGGCCATGCAGCCAATCATCAGGTGATCACCAAAAGGAAGTGCATTGAGTCCAAGAAGTGCGGCACACATGAGTCGGAAGTGAATGTCGGCATCAACTATACAACCTCTGTCATATGCTGTGACGGTGACTTCTGCAACTCCGCTGCCGCCCAGCTGGCCCGGCCCTCCCTGCTGCTGCTACTGGCCATCTGGATGGTTTGCCTGGCCTGGCTGCTGTAACCATCTGAGCATATGGAGGAACGCGCGGGAAAGTGGGAGGGGCTTGTACCTGGGGTTGGGGTAGGGGTGGAGGCGCCAACTTCCCTCTAGGACTCATCCATGGACACACTGTGTGCTACACAACAGTTTCCTGGTGGGCGGGCCTTTCGATAGGTCAGTGGGAGCGGGTCGGGGTTATTCATTTGCCAGACACACCAAGGGGCATATTTATTTATTGCTGCACTGCGTGATTGGGAAAGAGCAGGAATGCACTGTACTTAACAATATATGGTGCATTTCTGTCAATTCCCTGCGCTGGCACACAATGTGCTGTCTAGCGCCAATGTATGCACCCTTGCACTATGTTTTTTTTGCAGGAGGGACACCTTCCTGCACAAAAACNNNNNNNNNNNNNAT


>transcript26550#-1(SeqID-Frame)ORF-0-L165AS new Domain containing
MKISLAFLXGDLEIEACVLQISSRYRATLSAMKISLAFLLVAVSCSLDPVSPALFDTSGGLIDGVPIVGNLLKCLTDALGTNLEKLVDAVVQVLCAFEEKDPAKEKEKLIKTLTELQNLLKTVSCASGLLEVVTKTLNNVIAGVKDPARGTGEATGRYTTCRSCS
>transcript26550
ATGAAGATCTCTCTAGCTTTCCTTYYGGGAGACCTTGAGATTGAAGCTTGTGTACTCCAGATCTCATCTCGATACCGAGCCACTCTCTCAGCCATGAAGATCTCTCTAGCTTTCCTTTTGGTGGCAGTCAGCTGCTCCCTTGATCCTGTGTCGCCTGCATTGTTTGACACTAGCGGTGGTCTAATTGATGGTGTACCTATAGTCGGCAATCTCCTTAAATGTTTGACGGATGCGCTTGGCACTAATTTAGAAAAACTTGTGGACGCTGTCGTCCAAGTTCTCTGCGCATTTGAGGAAAAAGACCCGGCAAAAGAAAAGGAAAAGCTAATTAAGACTTTAACAGAATTACAGAACTTGCTTAAAACTGTGAGCTGTGCTTCTGGCCTTCTTGAGGTGGTAACTAAGACTTTGAACAACGTAATAGCCGGCGTAAAGGACCCAGCGAGGGGAACTGGTGAAGCAACTGGGAGGTATACCACTTGTCGCAGCTGTTCTTAGCCCTGTAGGTGGCCTTGTCGCTGGCCTTCTTGGTAGATGCCCNATAAGTCCAACAATGCCACCACCGCCACCACCGACACCAAAGGCTGGATGCGCCTATTAATAGTGTGGTCACTGGAATCCAACAAGTAAAGGGTAGCACTGCCCCTTGTCTTCATGGCACTCCATGGATTCTGAACCAACGCTGATTGAA

>transcript23605#-1(SeqID-Frame)ORF-2-L157AS new Domain containing
MKIALVFLLVGISCIHATTPYTVNSVDLQKCLERLLRKNATATLTAIRQLVCCFETWNEVEVKNVLNKLRDLMKTTGCCADGILGTDPYFQNVLTEGGDALKTFVGGNCLRVVKTYSKDHLQHYWAFYLSPFALFWQVWKQ
>transcript23605
GTCCAGTATAAACAGAGGAGCTCTGGGCTGACAGAGACACCTTGAGATTGAAGCTTGTGTACTCCAGATCTCATCTCGATACCGAGCCACCTCTCAGCCATGAAGATCGCTCTCGTTTTCCTGTTGGTGGGAATCAGCTGCATCCATGCAACTACACCTTATACCGTCAATTCGGTTGATCTGCAAAAATGCCTCGAAAGACTTCTGAGGAAAAATGCCACAGCCACTCTAACAGCTATTAGGCAGTTGGTATGCTGCTTTGAAACTTGGAATGAGGTTGAGGTGAAGAATGTACTCAATAAACTTCGTGACCTAATGAAAACTACCGGCTGTTGTGCGGACGGTATTTTGGGGACAGACCCGTACTTTCAAAACGTTCTAACAGAAGGTGGTGATGCTTTAAAGACTTTTGTTGGAGGAAATTGTTTACGCGTTGTAAAAACTTACTCCAAGGACCACTTGCAACACTACTGGGCATTTTATTTGAGCCCGTTTGCCCTATTTTGGCAAGTGTGGAAGCAGTAGTGAATACATTGCTGGCAAGCAAGGCGCTTACAAATCTTTTGGGACAACTGGGAATACTGCCAGGACTGGGAATACTGGGAGGGGAGGGGGTATGTGCTAAGAGTGCAGCAGTCCCTGCCATCCAGCAAGTAATGGGGAGCACTTACTCTGGTCTTGACAGATTTTGCATCAACGCCAATTGCTGGATCCGCTCCCTTTCCAACTTTCCACACAAGGGATCATCATTGTTTTCTCTCATTCAACATGTTATTCTTTAGAAACCTCTTATGTATTCTGTTGTCCTTTGTGTTAATTCTCCAATAAA

>transcript31556#-2(SeqID-Frame)ORF-2-L149AS new Domain containing
MKISLAFLLVAVSCSLDPVSPGTVLGLLDVGGLLNLDILLPCLTAALGDKLEKLVDAVIQVLCAIEEQDPAKEKEKLIKTLTELQNLLKTVSCASGLLEVVTKTLDDVINDVKEPIGNLVKNLGASTTYRSCS
>transcript31556
GNCGGGGGGACCTTGAGATTGAAGCTTGTGTACTCCAGATCTCATCTCGATACCGAGCCCTCTCTCAGCCATGAAGATCTCTCTAGCTTTCCTTTTGGTGGCAGTCAGCTGCTCCCTTGATCCTGTGTCGCCTGGAACTGTTCTTGGTCTTCTTGATGTCGGTGGTCTACTTAATCTCGACATTCTCCTTCCATGTTTGACGGCTGCGCTTGGCGATAAATTAGAAAAACTTGTGGACGCTGTCATCCAAGTTCTCTGCGCAATTGAGGAACAAGACCCGGCAAAAGAAAAGGAAAAGTTAATTAAGACTTTAACAGAATTACAGAACTTGCTTAAAACTGTGAGCTGTGCTTCTGGCCTTCTTGAGGTGGTAACTAAGACTTTGGACGATGTAATAAATGACGTAAAGGAACCAATAGGGAACCTGGTGAAGAATCTGGGAGCTAGTACCACTTATCGCAGCTGTTCTTAGCCCTATAGGTGCCTTGCCGCTGGCCTTCTGGTAGATGCCAAATAAGTCCACCACCGCCACCACCGACACC

>transcript32550#-1(SeqID-Frame)ORF-2-L157AS new Domain containing
MKISLAFLLVAVSCSLDPVSSQGLLGLFGNGGTGDLLGNLSGLLDITCLKMLLGPTLAEVLKSINDLLCAVYAKDPIKEKEKLIATLKSLRDVLKDVGCAAKLLKLVTDTLDKLLAGVQNPLGDLLKNVGGIKLVAGLLVD
>transcript32550
AGACCTTGAGATTGAAGCTTGTGTACTCCAGATCTCATCTCGATACCGAGCCACCTCTCAGCCATGAAGATCTCTCTAGCTTTCCTTTTGGTGGCAGTCAGCTGCTCCCTTGATCCTGTGTCGTCTCAAGGTTTATTAGGTTTATTTGGAAATGGAGGAACCGGTGATCTACTGGGTAATCTCAGTGGACTCCTTGACATTACCTGTCTGAAAATGCTGCTTGGTCCTACGTTAGCAGAAGTTCTGAAGTCGATCAATGATCTTCTCTGCGCAGTTTACGCAAAAGACCCGATAAAAGAAAAGGAAAAGTTAATTGCGACTTTAAAATCATTAAGGGACGTGCTTAAAGATGTGGGCTGTGCTGCTAAACTTCTTAAGTTGGTAACTGATACTTTGGACAAATTATTAGCCGGCGTACAGAACCCACTCGGGGACCTTTTGAAGAATGTGGGAGGTATAAAACTTGTTGCAGGCCTTCTAGTCGACTAGCYGGCACTGTCGCTGGCCTCGTTTTCGGTGTTTGCCCTGACACACCGCCACCACTGCCAATAATGCCACCACCGCCAATAATGCCACCACCGCCACCAAAGTCTGGATGCGCCTATTAATAGTGTGGTCACTGGAATCCAACAAGTAAAGGGTAGCACTGCCCCTTGTCTTCCTGACACTCCATAGATTCTGAACCAACGCTGATTGAAGGAAACTCTTCCTTTCCAAACTTTCC

>transcript96992#-3(SeqID-Frame)ORF-2-L182AS new Domain containing
MKIALVFLLVAVSCIHATTPYTVNSVDLKTCLERLLRNNATDTLTALRQLVCCFRIWNEVEVKNVLNKLRDLLKTTGCCANGILGTDAYLDGILKEGGQALKDFVAELVGVVDKILPGTLKTILDYVLKPVCPILGTVVAEVNKLLTGTLVAGLLELLPVLPGGRC
>transcript96992
AGTTGGTATGCTGCTTTAGAATGAGACCTTGAGATTGAAGCTTGTGTACTCCAGATCTCATCTCGATACCGAGCCCTCTCTCAGCCATGAAGATTGCTCTCGTTTTCCTGTTGGTGGCAGTCAGCTGCATCCATGCAACTACACCTTATACCGTCAATTCGGTTGATCTGAAAACATGCCTCGAAAGACTTCTGAGGAACAATGCCACAGACACTCTAACAGCTCTTAGGCAGTTGGTATGCTGCTTTAGAATTTGGAATGAGGTTGAGGTGAAGAATGTACTCAATAAACTTCGTGACCTATTGAAAACTACCGGCTGTTGTGCGAACGGTATTTTGGGGACAGATGCGTACCTTGATGGCATTCTAAAGGAAGGTGGTCAAGCTTTAAAGGATTTTGTGGCAGAACTTGTTGGGGTGGTGGACAAAATACTCCCAGGAACACTTAAAACAATACTGGACTATGTATTGAAACCTGTTTGCCCTATTTTGGGAACTGTGGTAGCAGAAGTGAATAAATTGCTGACAGGCACGCTTGTTGCCGGTCTTTTGGAACTACTGCCAGTACTGCCTGGCGGTAGGTGCTAAGAGTGCAGCAGTCCCTGCCATCCAGCAAGTAATGGGGAGCGCTTACCCTGGTCTTGACAGATTTTGCATCAACGCCAATTGCTGGATCCGCTCTCTTTCCAATTTTCCACACAAAGGATCATCATCGTTTTCTCTCACTCAACATGTTATTCTTTAGAAACCTCTTATGATTCTGTTGTCCTTTGTGTTAATTCTCCAATAAAGTAGAACGAGCATCAAC
