# Supplementary material for: A de novo assembly of the newt transcriptome combined with proteomic validation identifies new protein families expressed during tissue regeneration
Source: Genome Biol. 2013 Feb 20;14(2):R16. doi: 10.1186/gb-2013-14-2-r16 (PMC4054090; doi:10.1186/gb-2013-14-2-r16)
Supplement: Additional file 13 — List of all primers used. [file gb-2013-14-2-r16-S13.TXT]

	left					right
Activin
1	CATTTGCCAGACACACCAAG			GCATACATTGGCGCTAGACA
Fascin
1	CCATGCTTCTCTTGGCTCAT			GTCGGTGATCTGCACTTTCC
2	GAAGGACTGACTGGCAGAGG			TTCCCCTGGATTCCATTACA
3	CTCATGGCTCATGGAGATCA			CCTGGAACCAGGTAGTGTGG
Ef-hand
1	CCTCACGATGTCTGCTTCAA			TACATCGCCACTTTTGTCCA
2	GAGGACTGCGACTCTGGAAA			ACGTTCAGGAAAGCCAGAAA
3	GTTTGCATGCTCCAGACCTT			GTCACCATCCATGTCCATCA
New-candidate
1	TCGATACCGAGCCACTCTCT			AAATTAGTGCCAAGCGCATC
2	GCGCTTGGCGATAAATTAGA			CACCTCAAGAAGGCCAGAAG
3	CCCTTGATCCTGTGTCGTCT			CTGCGCAGAGAAGATCATTG
4	TTGCCCTATTTTGGGAACTG			TAAGCGCTCCCCATTACTTG
5	GATACCGAGCCACCTCTCAG			TTCCAAGTTTCAAAGCAGCA
